# Supplementary material for: Single‐Cell Profiling Reveals RAB13 + Endothelial Cells and Profibrotic Mesenchymal Cells in Aged Human Bone Marrow
Source: Aging Cell. 2026 Apr 9;25(4):e70475. doi: 10.1111/acel.70475 (PMC13063395; doi:10.1111/acel.70475)
Supplement: Supplementary file 18 — Table S1: Summary of human BM samples from young and aged donors used for scRNA‐seq analysis. [file ACEL-25-e70475-s007.xlsx]

## Sheet: Summary BM Samples
Sample ID	Gender	Age	Clinical information	Surgery	Surgery reason	Cells for 10X	Viability
Young 1	male	31	Ankylosing spondylitis, dyslipidemia, liver-induced thrombocytopenia, dyslipidemia	TOTAL HIP REPLACEMENT	-	17000	0.52
Young 2	female	28	Obesity, former smoker and primary hyperhidrosis	TOTAL HIP REPLACEMENT	Coxartrosis	10800	0.66
Young 3	male	48	Daily smoker and light daily alcohol use	TOTAL HIP REPLACEMENT	Coxartrosis	5618	0.64
Young 4	male	34	Pathological fracture due to insufficiency	FRACTURE OF FEMORAL DIAPHYSIS	Fracture of the femoral diaphysis	11000	0.48
Young 5	male	48	Hydatid disease and multiple fractures due to a traffic accident	TOTAL HIP REPLACEMENT	Coxartrosis	4800	0.8
Elderly 1	male	58	Former smoker and appendectomy	TOTAL KNEE REPLACEMENT	-	8632	0.55
Elderly 2	female	66	Adiro treatment, ischemic heart and acute myocardial infarction	TOTAL KNEE REPLACEMENT	-	15000	0.88
Elderly 3	male	79	Prostate cancer, artificial urinary sphincter for urinary incontinence, inguinal hernia, and a former smoker	TOTAL KNEE REPLACEMENT	-	10384	0.89
Elderly 4	male	63	Cured HCV infection, hypertension and smoker	TOTAL HIP REPLACEMENT	-	10000	0.79
Elderly 5	female	69	Poliomyelitis, childhood meningitis, scoliosis, uterine fibroids (hysterectomy) and migraine	TOTAL HIP REPLACEMENT	-	8880	0.6
Elderly 6	male	71	Prostate cancer and lumbar canal stenosis	TOTAL HIP REPLACEMENT	-	9360	0.6
Elderly 7	female	74	Neoplasia of the sigma treated with laparoscopic-assisted segmental resection of the sigma	TOTAL HIP REPLACEMENT	Coxartrosis	29600	0.63
