# Supplementary material for: Single‐Cell Profiling Reveals RAB13 + Endothelial Cells and Profibrotic Mesenchymal Cells in Aged Human Bone Marrow
Source: Aging Cell. 2026 Apr 9;25(4):e70475. doi: 10.1111/acel.70475 (PMC13063395; doi:10.1111/acel.70475)
Supplement: Supplementary file 19 — Table S2: Cluster‐specific marker genes. Annotated BM cell populations by canonical markers. [file ACEL-25-e70475-s010.xlsx]

## Sheet: Cluster markers
p_val	avg_log2FC	pct.1	pct.2	p_val_adj	cluster	gene
0	3.071	1	0.379	0	0	S100A12
0	2.55422	0.953	0.153	0	0	MMP9
0	1.9504	1	0.531	0	0	S100A9
0	1.73682	1	0.709	0	0	S100A6
0	1.7096	1	0.618	0	0	S100A8
0	1.58039	0.928	0.44	0	0	S100A4
0	1.4316	0.945	0.343	0	0	S100P
0	1.39897	0.99	0.435	0	0	MNDA
0	1.21679	0.918	0.377	0	0	ALOX5AP
0	1.21547	0.439	0.1	0	0	CLC
0	1.21432	0.821	0.248	0	0	PGLYRP1
0	1.20669	0.869	0.327	0	0	NCF1
0	1.18191	0.898	0.358	0	0	GCA
0	1.12559	0.735	0.197	0	0	PADI4
0	1.07656	0.871	0.493	0	0	TXN
0	1.0613	0.407	0.135	0	0	TFF3
0	1.05681	0.876	0.359	0	0	LST1
0	1.00497	0.749	0.288	0	0	RFLNB
0	0.991949	0.769	0.266	0	0	CDA
0	0.981957	0.845	0.418	0	0	HMGB2
0	0.961658	0.899	0.388	0	0	TYROBP
0	0.951999	0.807	0.299	0	0	FCN1
0	0.921897	0.681	0.208	0	0	CRISP3
0	0.919443	0.991	0.836	0	0	H3F3A
0	0.89781	0.67	0.219	0	0	PYGL
0	0.897231	0.893	0.517	0	0	TSPO
0	0.868447	1	0.874	0	0	ACTB
0	0.867653	0.99	0.826	0	0	ATP5F1E
0	0.865168	0.922	0.593	0	0	S100A11
0	0.83918	0.636	0.155	0	0	FPR1
0	0.837394	0.775	0.342	0	0	LCP1
0	0.819902	0.751	0.395	0	0	CAP1
0	0.814634	0.836	0.484	0	0	ARPC5
0	0.811485	0.793	0.35	0	0	CTSS
0	0.811101	0.765	0.319	0	0	FCER1G
0	0.810499	0.586	0.184	0	0	CKAP4
0	0.804696	0.58	0.161	0	0	RGL4
0	0.770753	0.719	0.334	0	0	ANP32A
0	0.764374	0.662	0.261	0	0	EMB
0	0.759305	0.987	0.797	0	0	MYL6
0	0.753109	0.79	0.478	0	0	GMFG
0	0.738124	0.626	0.22	0	0	CYP4F3
0	0.725857	0.612	0.222	0	0	PLBD1
0	0.725791	0.69	0.299	0	0	EVI2B
0	0.702946	0.731	0.317	0	0	PTPRC
0	0.699486	0.795	0.522	0	0	ARPC3
0	0.681686	0.581	0.237	0	0	CYSTM1
0	0.676971	0.589	0.214	0	0	ANXA3
0	0.673468	0.562	0.237	0	0	SYNE1
0	0.672092	0.724	0.412	0	0	LAMTOR4
0	0.662329	0.621	0.276	0	0	CKLF
0	0.638236	0.617	0.299	0	0	LBR
0	0.634217	0.828	0.561	0	0	MYL12A
0	0.631913	0.921	0.65	0	0	PFN1
0	0.622834	0.528	0.187	0	0	MEGF9
0	0.610731	0.645	0.264	0	0	CYBB
0	0.60638	0.468	0.141	0	0	ARG1
0	0.603317	0.662	0.375	0	0	BRI3
0	0.596253	0.587	0.242	0	0	BASP1
0	0.593574	0.854	0.621	0	0	CYBA
0	0.587636	0.319	0.056	0	0	CD177
0	0.584752	0.542	0.223	0	0	LSP1
0	0.569309	0.577	0.286	0	0	SLC2A3
0	0.558361	0.483	0.145	0	0	SELL
0	0.545879	0.584	0.291	0	0	CORO1A
0	0.542713	0.839	0.518	0	0	SH3BGRL3
0	0.537232	0.497	0.199	0	0	CLEC12A
0	0.534198	0.5	0.201	0	0	PGD
0	0.531204	0.681	0.427	0	0	TALDO1
0	0.522798	0.552	0.301	0	0	IQGAP1
0	0.518043	0.466	0.177	0	0	TUBA4A
0	0.515208	0.386	0.107	0	0	ORM1
0	0.504392	0.689	0.453	0	0	ACTR2
0	0.499665	0.465	0.161	0	0	NCF2
0	0.496296	0.843	0.686	0	0	OAZ1
0	0.496216	0.421	0.132	0	0	ITGAM
0	0.483246	0.71	0.507	0	0	ARPC2
0	0.475662	0.531	0.269	0	0	RAC2
0	0.470062	0.345	0.123	0	0	CMTM2
0	0.469344	0.513	0.289	0	0	CCPG1
0	0.457279	0.46	0.197	0	0	RAB27A
0	0.452577	0.414	0.123	0	0	C5AR1
0	0.451552	0.512	0.181	0	0	RGS2
0	0.436508	0.377	0.124	0	0	QPCT
0	0.436102	0.426	0.139	0	0	BCL2A1
0	0.433686	0.594	0.344	0	0	SERPINB1
0	0.431011	0.47	0.23	0	0	VASP
0	0.41953	0.446	0.144	0	0	G0S2
0	0.418584	0.523	0.242	0	0	LITAF
0	0.415313	0.456	0.233	0	0	SKAP2
0	0.41387	0.438	0.204	0	0	GPSM3
0	0.409159	0.344	0.096	0	0	MGAM
0	0.407895	0.82	0.601	0	0	GAPDH
0	0.405137	0.432	0.192	0	0	CXCR4
0	0.404977	0.426	0.189	0	0	TGFB1
0	0.400528	0.349	0.103	0	0	CLEC4E
0	0.39096	0.393	0.157	0	0	MSRB1
0	0.390139	0.461	0.217	0	0	CSTA
0	0.387829	0.4	0.142	0	0	MXD1
0	0.386571	0.375	0.153	0	0	NCF4
0	0.384332	0.439	0.215	0	0	EFHD2
0	0.372341	0.35	0.128	0	0	CAPG
0	0.370433	0.33	0.119	0	0	AGFG1
0	0.366973	0.368	0.148	0	0	C1orf162
0	0.363121	0.384	0.146	0	0	TMEM154
0	0.360528	0.316	0.102	0	0	SAMSN1
0	0.360273	0.359	0.131	0	0	IGSF6
0	0.341507	0.312	0.099	0	0	VNN2
0	0.32643	0.281	0.093	0	0	GNG2
0	0.32292	0.43	0.197	0	0	RNF149
0	0.318723	0.406	0.172	0	0	RIPOR2
0	0.312508	0.251	0.059	0	0	CLEC4D
0	0.306783	0.295	0.098	0	0	JAML
0	0.305958	0.329	0.121	0	0	LRRK2
0	0.2889	0.334	0.131	0	0	ACSL1
0	0.275454	0.304	0.102	0	0	LTB
1.29595e-307	0.473208	0.638	0.432	2.97707e-303	0	YWHAZ
2.9987e-301	0.380367	0.53	0.287	6.88862e-297	0	COTL1
9.2545e-299	0.443074	0.532	0.303	2.12594e-294	0	TKT
3.20293e-295	0.419064	0.489	0.272	7.35776e-291	0	RTN3
6.65503e-294	0.442707	0.727	0.555	1.52879e-289	0	GABARAP
9.72757e-290	0.326693	0.338	0.146	2.23462e-285	0	IL17RA
2.12029e-289	0.319543	0.394	0.182	4.87073e-285	0	SORL1
1.57527e-287	0.356652	0.374	0.175	3.61872e-283	0	HCLS1
3.26258e-286	0.318336	0.315	0.132	7.4948e-282	0	PPP2R5A
7.69028e-284	0.308344	0.307	0.125	1.76661e-279	0	SNX10
2.09023e-279	0.320771	0.388	0.182	4.80168e-275	0	MYO1F
1.1483e-278	0.413623	0.783	0.612	2.63787e-274	0	CALM1
1.44133e-278	0.292062	0.291	0.117	3.31103e-274	0	FGR
3.4502e-275	0.396502	0.394	0.178	7.92579e-271	0	MMP8
6.79475e-274	0.336456	0.329	0.147	1.56089e-269	0	CSGALNACT2
1.403e-273	0.448276	0.658	0.456	3.22296e-269	0	TPM3
1.4529e-273	0.347957	0.34	0.147	3.3376e-269	0	HP
4.14728e-273	0.301662	0.306	0.128	9.52713e-269	0	GLIPR2
4.4992e-273	0.278868	0.27	0.104	1.03356e-268	0	MCEMP1
5.22896e-273	0.398761	0.466	0.256	1.2012e-268	0	SDCBP
7.51463e-273	0.338496	0.369	0.171	1.72626e-268	0	CD55
1.92503e-267	0.434317	0.544	0.345	4.42218e-263	0	ATP6V0C
1.17106e-264	0.284709	0.279	0.112	2.69016e-260	0	BST1
2.89898e-263	0.389563	0.473	0.265	6.65955e-259	0	GLRX
1.05278e-260	0.284034	0.351	0.161	2.41845e-256	0	CDKN2D
1.71341e-260	0.313934	0.358	0.167	3.93604e-256	0	RAB11FIP1
1.52703e-258	0.289517	0.333	0.147	3.5079e-254	0	AL034397.3
4.47688e-254	0.339041	0.404	0.206	1.02843e-249	0	FAM49B
5.54663e-254	0.327744	0.301	0.132	1.27417e-249	0	USP10
3.14653e-253	0.403937	0.612	0.4	7.2282e-249	0	ARHGDIB
1.84876e-251	0.337046	0.368	0.183	4.24697e-247	0	OSTF1
1.14584e-246	0.287315	0.299	0.13	2.63223e-242	0	AGTPBP1
1.56876e-244	0.381328	0.397	0.213	3.60376e-240	0	C9orf16
5.88527e-240	0.349046	0.546	0.335	1.35196e-235	0	KLF6
6.90231e-237	0.264219	0.253	0.101	1.5856e-232	0	ALOX5
6.48456e-228	0.301818	0.523	0.331	1.48963e-223	0	EMP3
2.32965e-227	0.327675	0.345	0.169	5.35168e-223	0	IVNS1ABP
2.06929e-226	0.322397	0.365	0.185	4.75356e-222	0	CARD16
9.20821e-224	0.366387	0.462	0.263	2.11531e-219	0	ITGB2
1.12165e-221	0.284032	0.281	0.126	2.57665e-217	0	AZIN1
6.11252e-216	0.299338	0.338	0.168	1.40417e-211	0	NUP214
3.08754e-214	0.317179	0.468	0.269	7.0927e-210	0	LAPTM5
3.32482e-213	0.328413	0.424	0.236	7.63778e-209	0	PYCARD
8.98142e-213	0.3436	0.56	0.362	2.06321e-208	0	ARPC1B
1.50988e-208	0.356511	0.446	0.268	3.4685e-204	0	CTSD
1.65476e-202	0.273274	0.31	0.151	3.80132e-198	0	APMAP
4.03865e-201	0.395186	0.649	0.512	9.27759e-197	0	UBL5
7.05439e-199	0.392276	0.636	0.482	1.62054e-194	0	YWHAB
2.69696e-198	0.264498	0.468	0.263	6.19545e-194	0	HCST
7.77369e-198	0.392752	0.575	0.414	1.78577e-193	0	ATP5MPL
2.75027e-197	0.257249	0.277	0.129	6.31792e-193	0	GYG1
4.82933e-189	0.2815	0.327	0.17	1.10939e-184	0	RHOG
2.61411e-186	0.250192	0.297	0.145	6.00514e-182	0	BIN2
8.1387e-176	0.323022	0.418	0.256	1.86962e-171	0	PRR13
1.60916e-173	0.303207	0.387	0.225	3.69655e-169	0	STK17B
1.32751e-171	0.340334	0.519	0.351	3.04955e-167	0	ACTR3
1.03311e-170	0.266593	0.309	0.162	2.37327e-166	0	LPGAT1
9.27506e-170	0.312723	0.359	0.205	2.13067e-165	0	HIF1A
2.21901e-169	0.331044	0.497	0.333	5.09752e-165	0	MYH9
7.43995e-167	0.296209	0.353	0.202	1.7091e-162	0	HEBP2
9.26647e-167	0.318594	0.461	0.298	2.12869e-162	0	ATP6V0B
7.23521e-164	0.289204	0.365	0.213	1.66207e-159	0	METTL9
2.48086e-162	0.270532	0.312	0.171	5.69904e-158	0	PCMT1
4.85657e-157	0.268486	0.32	0.177	1.11565e-152	0	RAB5IF
1.43091e-153	0.250331	0.314	0.169	3.28709e-149	0	IFRD1
7.39648e-153	0.253177	0.333	0.187	1.69912e-148	0	ICAM3
4.53702e-151	0.255334	0.298	0.161	1.04224e-146	0	IRAK3
4.71402e-149	0.326171	0.641	0.514	1.0829e-144	0	MYL12B
5.51973e-149	0.269587	0.399	0.242	1.26799e-144	0	RAB31
1.92527e-140	0.310643	0.489	0.341	4.42272e-136	0	BLOC1S1
4.11162e-134	0.272579	0.466	0.313	9.44522e-130	0	LRRFIP1
6.69703e-124	0.257917	0.372	0.237	1.53844e-119	0	CMTM6
6.60625e-123	0.253383	0.343	0.212	1.51759e-118	0	LAMP2
1.67105e-92	0.266712	0.622	0.527	3.83874e-88	0	RNASEK
1.4441e-90	0.261902	0.567	0.471	3.31738e-86	0	CDC42
0	4.34941	1	0.249	0	1	CAMP
0	3.61138	1	0.204	0	1	LTF
0	3.23936	0.996	0.219	0	1	LCN2
0	2.84257	0.957	0.165	0	1	RETN
0	1.88936	0.812	0.125	0	1	MMP8
0	1.85815	0.999	0.419	0	1	LYZ
0	1.83088	0.907	0.196	0	1	CRISP3
0	1.79577	1	0.637	0	1	S100A8
0	1.45145	0.898	0.265	0	1	PGLYRP1
0	1.42907	1	0.554	0	1	S100A9
0	1.38095	0.858	0.25	0	1	CYBB
0	1.30666	0.843	0.188	0	1	CD24
0	1.28765	0.763	0.162	0	1	LTA4H
0	1.22218	0.734	0.094	0	1	CEACAM8
0	1.17901	0.745	0.19	0	1	CPNE3
0	1.14497	0.946	0.528	0	1	TSPO
0	1.13815	0.274	0.049	0	1	OLFM4
0	1.10376	0.847	0.353	0	1	ANXA1
0	1.09501	0.623	0.072	0	1	TCN1
0	1.0541	0.396	0.15	0	1	TFF3
0	1.02347	0.993	0.805	0	1	MYL6
0	1.00154	0.637	0.111	0	1	HP
0	0.934739	0.845	0.318	0	1	FCN1
0	0.899987	0.688	0.229	0	1	PLBD1
0	0.888395	0.96	0.657	0	1	PFN1
0	0.885629	0.716	0.213	0	1	ANXA3
0	0.85193	0.914	0.423	0	1	S100A12
0	0.81967	0.9	0.38	0	1	S100P
0	0.795671	0.876	0.388	0	1	GCA
0	0.795593	0.463	0.047	0	1	ABCA13
0	0.792669	0.571	0.134	0	1	ADSS
0	0.792279	0.863	0.498	0	1	ARPC5
0	0.751952	0.593	0.118	0	1	NKG7
0	0.742331	0.7	0.275	0	1	EMB
0	0.707504	1	0.88	0	1	ACTB
0	0.682515	0.649	0.237	0	1	PADI4
0	0.675467	0.541	0.157	0	1	UGCG
0	0.674634	0.446	0.112	0	1	ORM1
0	0.669012	0.426	0.126	0	1	AC020656.1
0	0.667413	0.384	0.125	0	1	CLC
0	0.665087	0.767	0.34	0	1	FCER1G
0	0.637551	0.586	0.151	0	1	BPI
0	0.635477	0.959	0.467	0	1	MNDA
0	0.615146	0.638	0.326	0	1	BLOC1S1
0	0.615014	0.719	0.298	0	1	CDA
0	0.592415	0.437	0.088	0	1	SERPINB10
0	0.571472	0.604	0.258	0	1	FYB1
0	0.566499	0.491	0.154	0	1	ARG1
0	0.563294	0.558	0.204	0	1	CLEC12A
0	0.556279	0.342	0.033	0	1	OLR1
0	0.554731	0.6	0.244	0	1	CYP4F3
0	0.554449	0.987	0.835	0	1	ATP5F1E
0	0.550972	0.328	0.037	0	1	CHI3L1
0	0.534847	0.994	0.854	0	1	RPL39
0	0.533361	0.521	0.201	0	1	RAB27A
0	0.526418	0.541	0.256	0	1	SYNE1
0	0.52244	0.855	0.413	0	1	ALOX5AP
0	0.521108	0.574	0.255	0	1	CYSTM1
0	0.519699	0.383	0.066	0	1	CEACAM1
0	0.484133	0.412	0.148	0	1	SVIP
0	0.462516	0.275	0.023	0	1	CHIT1
0	0.46115	0.995	0.724	0	1	S100A6
0	0.452018	0.647	0.327	0	1	RFLNB
0	0.450497	0.56	0.259	0	1	HCST
0	0.445501	0.438	0.155	0	1	PLAC8
0	0.409981	0.352	0.096	0	1	PAG1
0	0.395699	0.504	0.222	0	1	CSTA
0	0.39327	0.841	0.422	0	1	TYROBP
0	0.387777	0.351	0.099	0	1	MCEMP1
0	0.385928	0.335	0.092	0	1	P2RY13
0	0.367251	0.303	0.077	0	1	CCDC125
0	0.3574	0.349	0.125	0	1	GYG1
0	0.356624	0.263	0.043	0	1	CEBPE
0	0.348199	0.328	0.117	0	1	B4GALT5
0	0.311278	0.264	0.063	0	1	VSTM1
0	0.263121	0.27	0.08	0	1	PTX3
6.3807e-308	0.343815	0.461	0.2	1.46577e-303	1	RGL4
1.00883e-294	0.375261	0.542	0.261	2.31749e-290	1	PYGL
2.16708e-294	0.450188	0.835	0.612	4.97822e-290	1	CALM1
1.32928e-290	0.309254	0.758	0.403	3.05361e-286	1	LST1
2.08212e-282	0.327379	0.993	0.947	4.78305e-278	1	TPT1
2.98058e-282	0.406613	0.521	0.268	6.84699e-278	1	GLRX
1.43649e-280	0.325659	0.373	0.153	3.29989e-276	1	ITGAM
8.08141e-279	0.408988	0.542	0.288	1.85646e-274	1	STOM
4.34113e-277	0.447669	0.546	0.298	9.97244e-273	1	LGALS3
2.6251e-272	0.365163	0.681	0.424	6.03037e-268	1	HMGN2
1.54289e-267	0.403452	0.473	0.238	3.54433e-263	1	RAB31
7.97668e-250	0.389691	0.651	0.391	1.8324e-245	1	BRI3
2.86845e-243	0.328059	0.376	0.172	6.58941e-239	1	PLSCR1
2.43367e-230	0.281694	0.333	0.142	5.59062e-226	1	CAPG
7.32064e-230	0.407821	0.579	0.351	1.6817e-225	1	ACTR3
1.95447e-227	0.342303	0.351	0.163	4.48982e-223	1	UGP2
4.19132e-227	0.405974	0.845	0.634	9.62831e-223	1	CYBA
6.0664e-227	0.316111	0.349	0.153	1.39357e-222	1	AL034397.3
1.98605e-225	0.358472	0.604	0.355	4.56235e-221	1	SERPINB1
1.80541e-224	0.295065	0.674	0.379	4.1474e-220	1	LCP1
3.32991e-224	0.297392	0.332	0.145	7.64946e-220	1	PIP4P2
5.12664e-223	0.314184	0.447	0.224	1.17769e-218	1	PGD
6.20239e-223	0.32661	0.374	0.18	1.42481e-218	1	COX7A2L
1.34243e-221	0.343685	0.559	0.309	3.08382e-217	1	CORO1A
1.6205e-208	0.308443	0.442	0.226	3.7226e-204	1	CKAP4
1.32005e-207	0.288479	0.843	0.608	3.03242e-203	1	GAPDH
3.53027e-198	0.338686	0.791	0.58	8.10974e-194	1	MYL12A
5.45557e-190	0.341013	0.762	0.541	1.25325e-185	1	ARPC3
2.93357e-180	0.262669	0.325	0.154	6.739e-176	1	TNFAIP8
3.05741e-179	0.323662	0.667	0.441	7.02349e-175	1	TALDO1
5.42821e-177	0.300062	0.412	0.222	1.24697e-172	1	FAM107B
2.6378e-176	0.355991	0.674	0.467	6.05954e-172	1	ACTR2
3.52204e-175	0.355455	0.715	0.516	8.09082e-171	1	ARPC2
8.16351e-172	0.383662	0.555	0.368	1.87532e-167	1	COMMD6
6.42136e-161	0.269281	0.318	0.159	1.47511e-156	1	IKZF1
2.38767e-152	0.267028	0.343	0.178	5.48495e-148	1	IVNS1ABP
8.9553e-133	0.291249	0.435	0.272	2.05721e-128	1	ROMO1
4.03891e-132	0.259205	0.465	0.286	9.27818e-128	1	RTN3
8.35721e-127	0.275952	0.417	0.256	1.91982e-122	1	LDHA
1.66048e-124	0.258393	0.756	0.587	3.81444e-120	1	CFL1
1.0813e-120	0.277806	0.524	0.357	2.48397e-116	1	ATP6V0C
1.38177e-119	0.307941	0.665	0.525	3.17421e-115	1	RNASEK
7.70643e-113	0.297964	0.614	0.459	1.77032e-108	1	PSMA7
1.20918e-107	0.279669	0.676	0.523	2.77772e-103	1	COX4I1
8.73137e-105	0.278289	0.637	0.489	2.00577e-100	1	YWHAB
2.79653e-101	0.272057	0.432	0.277	6.4242e-97	1	ITGB2
0	4.33731	0.934	0.04	0	2	CXCL12
0	3.75063	0.918	0.032	0	2	APOE
0	3.45226	0.897	0.123	0	2	CFD
0	3.01812	0.869	0.023	0	2	LEPR
0	2.93547	0.818	0.236	0	2	JUN
0	2.63071	0.801	0.055	0	2	VCAN
0	2.58366	0.771	0.04	0	2	IGFBP5
0	2.47771	0.746	0.03	0	2	MGP
0	2.37311	0.805	0.031	0	2	TAGLN
0	2.3611	0.829	0.012	0	2	DCN
0	2.23784	0.782	0.031	0	2	VCAM1
0	2.2312	0.917	0.148	0	2	IFITM3
0	2.20978	0.726	0.215	0	2	FOSB
0	2.17349	0.71	0.072	0	2	SOCS3
0	2.16673	0.713	0.02	0	2	COL3A1
0	2.16605	0.832	0.19	0	2	ZFP36L1
0	2.10263	0.902	0.255	0	2	MARCKS
0	2.08705	0.933	0.07	0	2	CALD1
0	2.0735	0.674	0.008	0	2	CP
0	2.05439	0.821	0.018	0	2	COL1A2
0	2.04621	0.736	0.16	0	2	EGR1
0	2.0344	0.502	0.017	0	2	CCN2
0	2.02656	0.526	0.012	0	2	PTGDS
0	2.0235	0.801	0.023	0	2	FMO2
0	2.01651	0.726	0.268	0	2	ZFP36
0	1.97344	0.623	0.008	0	2	LUM
0	1.83264	0.808	0.475	0	2	JUNB
0	1.82803	0.856	0.077	0	2	SELENOP
0	1.78201	0.754	0.036	0	2	CYP1B1
0	1.77367	0.732	0.055	0	2	NNMT
0	1.75295	0.717	0.005	0	2	CHL1
0	1.73091	0.63	0.205	0	2	SRSF7
0	1.67078	0.984	0.701	0	2	VIM
0	1.66574	0.82	0.548	0	2	FOS
0	1.65328	0.702	0.025	0	2	CCDC80
0	1.64989	0.833	0.108	0	2	IGFBP7
0	1.6292	0.695	0.021	0	2	FBN1
0	1.60449	0.899	0.954	0	2	MALAT1
0	1.58704	0.736	0.068	0	2	TSC22D1
0	1.56177	0.781	0.06	0	2	TFPI
0	1.54047	0.57	0.01	0	2	COL1A1
0	1.53113	0.665	0.048	0	2	PLPP3
0	1.48362	0.711	0.025	0	2	COL6A2
0	1.48247	0.752	0.017	0	2	PCOLCE
0	1.47764	0.597	0.005	0	2	ESM1
0	1.4694	0.708	0.014	0	2	BMP5
0	1.45642	0.66	0.025	0	2	ANGPTL4
0	1.45339	0.729	0.031	0	2	SERPING1
0	1.44643	0.669	0.011	0	2	ABCA8
0	1.44089	0.767	0.129	0	2	LAPTM4A
0	1.43248	0.614	0.112	0	2	MT2A
0	1.41114	0.702	0.013	0	2	RARRES2
0	1.40486	0.532	0.138	0	2	GADD45B
0	1.38968	0.573	0.014	0	2	COL14A1
0	1.37956	0.681	0.021	0	2	SERPINF1
0	1.37555	0.453	0.006	0	2	TF
0	1.35988	0.513	0.075	0	2	SOX4
0	1.355	0.749	0.341	0	2	CEBPD
0	1.35487	0.689	0.019	0	2	FSTL1
0	1.35084	0.768	0.162	0	2	TPM1
0	1.32229	0.67	0.023	0	2	COL6A1
0	1.31165	0.554	0.018	0	2	FRZB
0	1.30336	0.679	0.009	0	2	C1S
0	1.29829	0.671	0.042	0	2	GAS6
0	1.29091	0.748	0.251	0	2	GSN
0	1.29085	0.664	0.019	0	2	GGT5
0	1.28593	0.641	0.007	0	2	FMO3
0	1.27436	0.614	0.038	0	2	TPM2
0	1.27251	0.648	0.026	0	2	FOXC1
0	1.27071	0.54	0.006	0	2	FBLN1
0	1.2629	0.496	0.011	0	2	ID4
0	1.25585	0.614	0.051	0	2	MDK
0	1.25566	0.622	0.006	0	2	OLFML3
0	1.223	0.642	0.012	0	2	C1R
0	1.21744	0.666	0.036	0	2	LHFPL6
0	1.21677	0.46	0.01	0	2	IGFBP3
0	1.18851	0.645	0.303	0	2	ZFP36L2
0	1.18778	0.56	0.036	0	2	LPL
0	1.18683	0.858	0.464	0	2	CD63
0	1.18521	0.557	0.005	0	2	PAPPA
0	1.18372	0.612	0.301	0	2	CCNL1
0	1.16994	0.648	0.011	0	2	CDH11
0	1.15634	0.637	0.022	0	2	LRP1
0	1.14648	0.722	0.149	0	2	LEPROT
0	1.13294	0.573	0.009	0	2	FGF7
0	1.12455	0.643	0.038	0	2	EPHX1
0	1.11821	0.354	0.046	0	2	C11orf96
0	1.10794	0.586	0.026	0	2	ANGPT1
0	1.07708	0.604	0.065	0	2	SPARCL1
0	1.0717	0.573	0.004	0	2	PDGFRA
0	1.06921	0.557	0.021	0	2	CFH
0	1.06646	0.392	0.037	0	2	RASD1
0	1.06091	0.672	0.114	0	2	CD81
0	1.05987	0.928	0.709	0	2	TMSB10
0	1.05847	0.472	0.07	0	2	TIMP3
0	1.05211	0.611	0.056	0	2	DST
0	1.05006	0.492	0.055	0	2	TNFAIP6
0	1.03846	0.698	0.118	0	2	AHNAK
0	1.02725	0.511	0.025	0	2	FN1
0	1.02715	0.546	0.014	0	2	GPM6B
0	1.01531	0.604	0.023	0	2	PDGFRB
0	1.01492	0.614	0.012	0	2	MXRA8
0	1.00896	0.524	0.047	0	2	SPRY1
0	1.00885	0.54	0.009	0	2	NTRK2
0	1.00179	0.55	0.006	0	2	LTBP2
0	0.998472	0.358	0.03	0	2	DEPP1
0	0.993641	0.277	0.017	0	2	CCN1
0	0.983504	0.592	0.051	0	2	ARID5B
0	0.980666	0.664	0.158	0	2	DSTN
0	0.977703	0.429	0.076	0	2	HSPA1B
0	0.976852	0.6	0.023	0	2	HNMT
0	0.976349	0.441	0.027	0	2	THBS1
0	0.971525	0.567	0.166	0	2	TRAM1
0	0.969808	0.446	0.019	0	2	COL6A3
0	0.954158	0.528	0.004	0	2	PCDH18
0	0.951839	0.903	0.744	0	2	H3F3B
0	0.945223	0.704	0.243	0	2	PNISR
0	0.938947	0.485	0.124	0	2	RHOB
0	0.937818	0.598	0.104	0	2	PIK3R1
0	0.936935	0.631	0.064	0	2	EPAS1
0	0.933697	0.497	0.011	0	2	DDR2
0	0.920741	0.539	0.178	0	2	PPP1R15A
0	0.919605	0.496	0.023	0	2	PRSS23
0	0.914932	0.525	0.011	0	2	ABCA6
0	0.907656	0.741	0.243	0	2	LGALS1
0	0.898484	0.682	0.168	0	2	ITGB1
0	0.892803	0.485	0.12	0	2	NFKBIZ
0	0.882213	0.5	0.051	0	2	UACA
0	0.87809	0.509	0.013	0	2	EBF3
0	0.870236	0.977	0.928	0	2	MT-ATP6
0	0.869415	0.473	0.004	0	2	CHRDL1
0	0.866743	0.337	0.004	0	2	TNC
0	0.865686	0.523	0.022	0	2	RBMS3
0	0.861998	0.469	0.007	0	2	ITGBL1
0	0.861844	0.821	0.563	0	2	DDX5
0	0.859229	0.595	0.08	0	2	SPARC
0	0.8579	0.539	0.032	0	2	EBF1
0	0.855626	0.639	0.104	0	2	IL6ST
0	0.852482	0.468	0.051	0	2	ADIRF
0	0.848989	0.542	0.08	0	2	RUNX1
0	0.843933	0.499	0.036	0	2	S100A13
0	0.834064	0.372	0.076	0	2	KCNQ1OT1
0	0.833463	0.49	0.012	0	2	KITLG
0	0.831384	0.464	0.027	0	2	MT1E
0	0.830765	0.539	0.023	0	2	RHOBTB3
0	0.828684	0.481	0.017	0	2	GMDS
0	0.826212	0.455	0.07	0	2	IGFBP4
0	0.826147	0.269	0.014	0	2	CCL2
0	0.813908	0.569	0.17	0	2	TIMP1
0	0.813024	0.677	0.222	0	2	EID1
0	0.809318	0.381	0.008	0	2	SFRP1
0	0.806271	0.495	0.042	0	2	FHL1
0	0.801471	0.286	0.077	0	2	PTX3
0	0.800797	0.692	0.222	0	2	NUCKS1
0	0.800718	0.556	0.069	0	2	CAVIN1
0	0.799098	0.486	0.025	0	2	TNS3
0	0.791547	0.453	0.02	0	2	BGN
0	0.786973	0.608	0.137	0	2	CD99
0	0.780269	0.639	0.183	0	2	FCGRT
0	0.780268	0.5	0.033	0	2	PMEPA1
0	0.779232	0.317	0.038	0	2	FAM43A
0	0.778114	0.525	0.039	0	2	EPB41L2
0	0.777003	0.49	0.148	0	2	VMP1
0	0.771551	0.349	0.023	0	2	C7
0	0.766495	0.451	0.021	0	2	CSF1
0	0.765617	0.663	0.243	0	2	FUS
0	0.764668	0.595	0.221	0	2	AKAP9
0	0.763842	0.709	0.399	0	2	MTRNR2L12
0	0.763628	0.451	0.015	0	2	GJA1
0	0.763135	0.461	0.209	0	2	TUBA1A
0	0.759826	0.97	0.917	0	2	MT-CYB
0	0.754032	0.82	0.49	0	2	TXNIP
0	0.753377	0.54	0.048	0	2	EPS8
0	0.749495	0.452	0.016	0	2	SSPN
0	0.745771	0.515	0.052	0	2	LIMA1
0	0.740864	0.41	0.008	0	2	ST5
0	0.739595	0.59	0.138	0	2	ZEB2
0	0.738648	0.332	0.014	0	2	RND3
0	0.735752	0.521	0.24	0	2	TSC22D3
0	0.734829	0.51	0.047	0	2	MYL9
0	0.731974	0.571	0.166	0	2	RBMS1
0	0.727525	0.752	0.432	0	2	DDX17
0	0.726882	0.538	0.171	0	2	HSPB1
0	0.720741	0.493	0.039	0	2	EMP2
0	0.720709	0.676	0.247	0	2	CIRBP
0	0.719434	0.834	0.579	0	2	UBC
0	0.715645	0.412	0.017	0	2	TMEM176B
0	0.713892	0.448	0.024	0	2	MAGI2-AS3
0	0.712384	0.513	0.092	0	2	LMNA
0	0.712293	0.352	0.025	0	2	IGFBP2
0	0.711327	0.45	0.021	0	2	FGFR1
0	0.708181	0.381	0.007	0	2	ERRFI1
0	0.706546	0.522	0.076	0	2	NFIC
0	0.703713	0.331	0.055	0	2	MAFB
0	0.701094	0.39	0.006	0	2	ZFHX4
0	0.699295	0.432	0.009	0	2	FRMD6
0	0.694383	0.461	0.035	0	2	LAMA4
0	0.69436	0.58	0.119	0	2	ANXA2
0	0.694009	0.553	0.119	0	2	SELENOM
0	0.69055	0.484	0.06	0	2	ODF2L
0	0.690312	0.449	0.019	0	2	LGALS3BP
0	0.6901	0.523	0.101	0	2	NFIA
0	0.686552	0.473	0.055	0	2	APOL6
0	0.676477	0.388	0.011	0	2	ITIH5
0	0.676341	0.404	0.008	0	2	PLEKHH2
0	0.674574	0.685	0.293	0	2	SRRM2
0	0.674027	0.432	0.02	0	2	ENAH
0	0.673588	0.849	0.593	0	2	HLA-A
0	0.667395	0.446	0.022	0	2	NUPR1
0	0.666806	0.367	0.015	0	2	RAI14
0	0.665202	0.37	0.011	0	2	TMEM176A
0	0.660349	0.4	0.009	0	2	MMP2
0	0.658656	0.422	0.057	0	2	PDK4
0	0.652828	0.36	0.014	0	2	ZNF503
0	0.647316	0.642	0.284	0	2	N4BP2L2
0	0.646385	0.456	0.034	0	2	TNS2
0	0.644539	0.467	0.048	0	2	AKAP12
0	0.642934	0.254	0.029	0	2	ADAMTS1
0	0.642388	0.556	0.192	0	2	LUC7L3
0	0.640616	0.489	0.14	0	2	FTX
0	0.63484	0.512	0.113	0	2	CHD9
0	0.633917	0.389	0.035	0	2	CDKN1C
0	0.631261	0.455	0.045	0	2	MAML2
0	0.631074	0.415	0.017	0	2	EMILIN1
0	0.630857	0.39	0.017	0	2	NAV2
0	0.629872	0.34	0.006	0	2	SLC1A3
0	0.625808	0.394	0.015	0	2	PALLD
0	0.624311	0.351	0.015	0	2	LIFR
0	0.624217	0.347	0.016	0	2	CARMN
0	0.622807	0.37	0.041	0	2	ARL4C
0	0.621125	0.681	0.34	0	2	PPIB
0	0.621062	0.409	0.053	0	2	C1orf122
0	0.61994	0.368	0.01	0	2	ENPEP
0	0.613702	0.4	0.014	0	2	SGCB
0	0.609197	0.431	0.074	0	2	LY6E
0	0.607858	0.947	0.873	0	2	MT-ND1
0	0.606807	0.583	0.212	0	2	GPX4
0	0.60631	0.398	0.009	0	2	GHR
0	0.605307	0.403	0.024	0	2	PLAC9
0	0.604016	0.408	0.056	0	2	SEPTIN11
0	0.600148	0.501	0.162	0	2	MAP4K4
0	0.595127	0.402	0.059	0	2	SHPRH
0	0.593784	0.798	0.55	0	2	HNRNPA2B1
0	0.584249	0.374	0.022	0	2	LAMB1
0	0.579703	0.326	0.004	0	2	ALDH1A3
0	0.577462	0.337	0.004	0	2	ABCA9
0	0.57667	0.499	0.126	0	2	PTMS
0	0.573505	0.496	0.114	0	2	APP
0	0.573078	0.348	0.05	0	2	KLF9
0	0.572799	0.308	0.003	0	2	VGLL3
0	0.572258	0.54	0.207	0	2	STAT3
0	0.572083	0.369	0.015	0	2	PLEKHA5
0	0.571147	0.278	0.035	0	2	EMP1
0	0.570198	0.443	0.075	0	2	LPP
0	0.569198	0.384	0.035	0	2	NID1
0	0.568079	0.486	0.15	0	2	SQSTM1
0	0.567309	0.376	0.018	0	2	AEBP1
0	0.566779	0.779	0.408	0	2	RPLP0
0	0.566623	0.38	0.025	0	2	PMP22
0	0.565469	0.33	0.004	0	2	ABCA10
0	0.563722	0.386	0.011	0	2	WASF3
0	0.562977	0.333	0.008	0	2	SNAI2
0	0.561661	0.42	0.039	0	2	FERMT2
0	0.561272	0.321	0.007	0	2	RBP1
0	0.559439	0.378	0.004	0	2	ISLR
0	0.550618	0.507	0.154	0	2	PEBP1
0	0.549012	0.351	0.008	0	2	PTPN13
0	0.548173	0.392	0.035	0	2	CYBRD1
0	0.546649	0.406	0.056	0	2	IL1R1
0	0.545885	0.382	0.074	0	2	EEA1
0	0.545405	0.38	0.017	0	2	DAAM2
0	0.544707	0.598	0.254	0	2	ARGLU1
0	0.542988	0.703	0.411	0	2	PNRC1
0	0.542326	0.387	0.021	0	2	NOTCH3
0	0.541827	0.469	0.145	0	2	GCC2
0	0.541384	0.477	0.131	0	2	RRBP1
0	0.541381	0.547	0.219	0	2	TMEM50A
0	0.538249	0.546	0.219	0	2	KTN1
0	0.536988	0.312	0.006	0	2	MXRA5
0	0.536564	0.378	0.046	0	2	CYB5A
0	0.534111	0.427	0.123	0	2	LMO4
0	0.531028	0.338	0.016	0	2	MRC2
0	0.530554	0.421	0.079	0	2	TNFRSF1A
0	0.530028	0.425	0.092	0	2	ZBTB20
0	0.527131	0.376	0.032	0	2	CAVIN3
0	0.52539	0.5	0.238	0	2	DNAJA1
0	0.522951	0.537	0.213	0	2	CALR
0	0.52265	0.397	0.055	0	2	TRIM22
0	0.522044	0.421	0.068	0	2	MGMT
0	0.520684	0.45	0.12	0	2	H2AFJ
0	0.516664	0.356	0.018	0	2	LGI4
0	0.516387	0.367	0.024	0	2	RFTN1
0	0.516248	0.326	0.003	0	2	TMEM108
0	0.516068	0.494	0.165	0	2	ZRANB2
0	0.515721	0.388	0.041	0	2	TSPAN4
0	0.515463	0.87	0.616	0	2	MT-ND5
0	0.515274	0.483	0.18	0	2	NKTR
0	0.515073	0.321	0.007	0	2	ECM2
0	0.514496	0.386	0.058	0	2	STAT2
0	0.513932	0.322	0.014	0	2	ARHGEF10
0	0.513591	0.271	0.013	0	2	KCNE4
0	0.510565	0.265	0.011	0	2	S1PR3
0	0.509668	0.37	0.038	0	2	RCN1
0	0.507142	0.458	0.184	0	2	YBX3
0	0.505479	0.521	0.203	0	2	PDIA3
0	0.505269	0.51	0.189	0	2	FLNA
0	0.504878	0.327	0.014	0	2	CES1
0	0.503947	0.583	0.255	0	2	HP1BP3
0	0.503319	0.374	0.052	0	2	NRP1
0	0.501119	0.508	0.201	0	2	NPC2
0	0.500118	0.327	0.016	0	2	CYGB
0	0.499609	0.365	0.031	0	2	LTBP3
0	0.498749	0.352	0.019	0	2	CRNDE
0	0.498042	0.676	0.379	0	2	RBM39
0	0.494905	0.277	0.039	0	2	HES1
0	0.493124	0.333	0.058	0	2	IFI6
0	0.493022	0.37	0.041	0	2	ITGA1
0	0.491126	0.49	0.187	0	2	PNN
0	0.490397	0.31	0.003	0	2	SVEP1
0	0.489239	0.355	0.058	0	2	SLFN5
0	0.489056	0.341	0.033	0	2	MYO6
0	0.487823	0.46	0.125	0	2	SPAG9
0	0.487539	0.696	0.332	0	2	HSP90B1
0	0.484809	0.35	0.024	0	2	APBB2
0	0.483728	0.319	0.007	0	2	PLA2R1
0	0.483031	0.347	0.136	0	2	CTSC
0	0.482978	0.477	0.181	0	2	TPR
0	0.48089	0.582	0.313	0	2	WSB1
0	0.479175	0.339	0.018	0	2	SPATA6
0	0.478727	0.334	0.04	0	2	SERPINH1
0	0.478232	0.349	0.028	0	2	CAMK2D
0	0.477308	0.703	0.437	0	2	SON
0	0.476416	0.309	0.016	0	2	SLC7A2
0	0.473852	0.415	0.099	0	2	SEC31A
0	0.472905	0.288	0.015	0	2	MT1M
0	0.47253	0.272	0.072	0	2	ID3
0	0.468296	0.354	0.044	0	2	DLC1
0	0.466409	0.411	0.146	0	2	GOLGB1
0	0.465697	0.318	0.017	0	2	FXYD1
0	0.461391	0.344	0.057	0	2	PEAK1
0	0.460537	0.276	0.006	0	2	OLFML2B
0	0.458217	0.387	0.089	0	2	REXO2
0	0.457753	0.483	0.186	0	2	DDX24
0	0.457621	0.332	0.049	0	2	PPP1R14A
0	0.457587	0.263	0.01	0	2	LINC01268
0	0.455863	0.315	0.029	0	2	GZMK
0	0.455491	0.505	0.2	0	2	C12orf57
0	0.454877	0.352	0.054	0	2	ARHGAP5
0	0.454211	0.392	0.08	0	2	NME3
0	0.44978	0.602	0.317	0	2	SRSF5
0	0.446289	0.342	0.061	0	2	PDLIM2
0	0.445878	0.5	0.237	0	2	HSPA5
0	0.444882	0.369	0.087	0	2	PARP14
0	0.44357	0.282	0.011	0	2	DUXAP8
0	0.443189	0.405	0.113	0	2	FNDC3B
0	0.44181	0.486	0.223	0	2	RBM25
0	0.441256	0.488	0.212	0	2	IFI16
0	0.440513	0.38	0.083	0	2	ACADVL
0	0.438337	0.299	0.006	0	2	GPX8
0	0.437822	0.302	0.051	0	2	ZBTB16
0	0.435716	0.493	0.211	0	2	SRSF11
0	0.431405	0.317	0.05	0	2	NR2F2
0	0.430927	0.311	0.023	0	2	ZCCHC24
0	0.430623	0.3	0.04	0	2	PTGER4
0	0.430197	0.276	0.002	0	2	NCAM2
0	0.429833	0.371	0.07	0	2	SCARB2
0	0.429791	0.264	0.014	0	2	SYNPO2
0	0.4295	0.506	0.228	0	2	SFPQ
0	0.426537	0.302	0.016	0	2	TEAD1
0	0.426181	0.273	0.017	0	2	COL5A2
0	0.423833	0.436	0.153	0	2	PCM1
0	0.422108	0.301	0.022	0	2	ADGRL2
0	0.420475	0.264	0.011	0	2	OSMR
0	0.419932	0.263	0.013	0	2	TIMP4
0	0.417546	0.258	0.002	0	2	EFEMP1
0	0.41475	0.35	0.079	0	2	TMX1
0	0.414299	0.286	0.033	0	2	SAV1
0	0.412842	0.276	0.002	0	2	BICC1
0	0.412279	0.5	0.224	0	2	SF1
0	0.410057	0.314	0.043	0	2	ENDOD1
0	0.40906	0.33	0.069	0	2	CALU
0	0.408414	0.31	0.061	0	2	SESN3
0	0.408265	0.301	0.045	0	2	CSAD
0	0.408091	0.36	0.061	0	2	SELENBP1
0	0.407718	0.305	0.033	0	2	ALPL
0	0.407539	0.411	0.138	0	2	ASH1L
0	0.406659	0.281	0.004	0	2	MDFI
0	0.406506	0.294	0.02	0	2	ITGB5
0	0.405057	0.286	0.017	0	2	SH3D19
0	0.404508	0.389	0.125	0	2	TTC3
0	0.40397	0.292	0.014	0	2	EFEMP2
0	0.402224	0.316	0.046	0	2	DTWD1
0	0.401843	0.327	0.078	0	2	CRIP1
0	0.401821	0.292	0.033	0	2	AHI1
0	0.401741	0.276	0.012	0	2	RNASE4
0	0.401312	0.326	0.054	0	2	VGLL4
0	0.401142	0.463	0.192	0	2	EIF4A2
0	0.399818	0.353	0.088	0	2	SBDS
0	0.39901	0.265	0.008	0	2	TMEM150C
0	0.398918	0.25	0.002	0	2	PRELP
0	0.398176	0.422	0.16	0	2	JMJD1C
0	0.396287	0.25	0.005	0	2	SIX1
0	0.396062	0.528	0.255	0	2	HNRNPDL
0	0.395514	0.424	0.158	0	2	SERINC1
0	0.395508	0.352	0.081	0	2	ASPH
0	0.394279	0.263	0.019	0	2	PGF
0	0.393342	0.262	0.008	0	2	AMOTL2
0	0.39313	0.271	0.017	0	2	AASS
0	0.392145	0.287	0.025	0	2	LAMC1
0	0.391133	0.29	0.037	0	2	PCYOX1
0	0.390749	0.634	0.303	0	2	HSP90AB1
0	0.390497	0.359	0.118	0	2	NUFIP2
0	0.389431	0.253	0.008	0	2	FZD8
0	0.388763	0.307	0.045	0	2	SPATS2L
0	0.387219	0.288	0.017	0	2	NDN
0	0.386964	0.31	0.077	0	2	PCSK7
0	0.386884	0.487	0.208	0	2	TCF25
0	0.38568	0.271	0.075	0	2	MRPS6
0	0.383894	0.397	0.137	0	2	TM9SF3
0	0.383606	0.475	0.178	0	2	TPM4
0	0.38286	0.269	0.046	0	2	CLEC11A
0	0.38281	0.305	0.041	0	2	PGRMC1
0	0.381923	0.35	0.097	0	2	JPX
0	0.381571	0.386	0.124	0	2	SNRNP70
0	0.379967	0.307	0.086	0	2	GABPB1-AS1
0	0.379734	0.465	0.192	0	2	SOD1
0	0.378468	0.31	0.055	0	2	MAGED2
0	0.377798	0.34	0.09	0	2	FNBP4
0	0.377327	0.429	0.169	0	2	NORAD
0	0.376862	0.353	0.071	0	2	CTSL
0	0.376671	0.283	0.019	0	2	PARVA
0	0.376279	0.422	0.127	0	2	TGFBR2
0	0.376061	0.371	0.114	0	2	HMGN3
0	0.375149	0.328	0.067	0	2	AC245297.3
0	0.373715	0.328	0.067	0	2	PHF14
0	0.373094	0.438	0.189	0	2	ANXA5
0	0.372438	0.315	0.069	0	2	CCNL2
0	0.372344	0.265	0.022	0	2	PER3
0	0.372129	0.25	0.002	0	2	TMEM132C
0	0.371456	0.285	0.031	0	2	LTBR
0	0.370814	0.324	0.073	0	2	GINM1
0	0.369145	0.419	0.17	0	2	TIMP2
0	0.368125	0.335	0.084	0	2	TCEAL4
0	0.366105	0.274	0.037	0	2	RUFY3
0	0.365764	0.303	0.057	0	2	MCFD2
0	0.365063	0.295	0.073	0	2	OFD1
0	0.364827	0.407	0.166	0	2	PRPF4B
0	0.357941	0.318	0.082	0	2	PURA
0	0.357727	0.262	0.058	0	2	MYLIP
0	0.357062	0.409	0.149	0	2	TACC1
0	0.35688	0.406	0.163	0	2	RBMX
0	0.356662	0.263	0.04	0	2	FAM13A
0	0.356404	0.281	0.04	0	2	MYLK
0	0.355823	0.25	0.012	0	2	MMP14
0	0.354636	0.286	0.058	0	2	PLAAT4
0	0.354563	0.269	0.024	0	2	PLSCR4
0	0.353982	0.342	0.105	0	2	RIF1
0	0.353966	0.256	0.033	0	2	SMAD7
0	0.353281	0.355	0.126	0	2	ZNF292
0	0.353139	0.29	0.052	0	2	TNRC6C
0	0.353082	0.415	0.137	0	2	SPTBN1
0	0.352446	0.451	0.196	0	2	APLP2
0	0.351449	0.274	0.04	0	2	WDR60
0	0.35104	0.257	0.017	0	2	SIDT2
0	0.350707	0.334	0.103	0	2	TMEM165
0	0.350668	0.409	0.159	0	2	NSD3
0	0.349702	0.273	0.061	0	2	TNFAIP2
0	0.346877	0.283	0.075	0	2	DLEU2
0	0.346342	0.795	0.579	0	2	NEAT1
0	0.345581	0.318	0.082	0	2	SPPL2A
0	0.344276	0.39	0.149	0	2	DYNC1I2
0	0.343701	0.29	0.07	0	2	RNPC3
0	0.340184	0.254	0.038	0	2	CTNNAL1
0	0.33941	0.359	0.12	0	2	LMAN1
0	0.339367	0.259	0.025	0	2	RAB34
0	0.339214	0.275	0.048	0	2	PWWP2A
0	0.338628	0.274	0.082	0	2	CCDC144A
0	0.338004	0.397	0.158	0	2	U2SURP
0	0.33791	0.314	0.094	0	2	TRIP11
0	0.337889	0.263	0.037	0	2	UBXN2A
0	0.337621	0.264	0.028	0	2	TGFBR3
0	0.336622	0.265	0.04	0	2	MSRB3
0	0.336412	0.306	0.075	0	2	COMT
0	0.335258	0.261	0.03	0	2	NDRG2
0	0.335046	0.267	0.046	0	2	MAP7D3
0	0.333726	0.398	0.152	0	2	MACF1
0	0.333635	0.299	0.063	0	2	MBTPS1
0	0.333589	0.293	0.05	0	2	CLIC4
0	0.333444	0.317	0.087	0	2	MIA3
0	0.332903	0.325	0.1	0	2	ANXA6
0	0.332654	0.326	0.093	0	2	GLG1
0	0.332602	0.294	0.067	0	2	TSPAN3
0	0.332518	0.327	0.114	0	2	BDP1
0	0.331632	0.376	0.14	0	2	TANK
0	0.330361	0.354	0.135	0	2	PHF3
0	0.329889	0.295	0.08	0	2	TMEM35B
0	0.329107	0.343	0.126	0	2	TUT4
0	0.328597	0.27	0.069	0	2	DAPK2
0	0.328535	0.276	0.045	0	2	CNN3
0	0.326287	0.37	0.128	0	2	CTSZ
0	0.325746	0.33	0.101	0	2	PABPN1
0	0.325545	0.34	0.114	0	2	DYNC1H1
0	0.325443	0.384	0.155	0	2	KDELR1
0	0.324745	0.335	0.099	0	2	CALCOCO2
0	0.324698	0.432	0.177	0	2	MGST3
0	0.324458	0.256	0.024	0	2	BDH2
0	0.323975	0.261	0.037	0	2	RRAS
0	0.32314	0.34	0.121	0	2	SMARCE1
0	0.322959	0.258	0.039	0	2	ABI2
0	0.322786	0.273	0.073	0	2	ANKRD28
0	0.322452	0.286	0.063	0	2	NFAT5
0	0.319868	0.284	0.061	0	2	SLC25A36
0	0.31821	0.257	0.034	0	2	MYO1C
0	0.31684	0.305	0.101	0	2	TRIM56
0	0.316213	0.31	0.103	0	2	CFDP1
0	0.316194	0.351	0.128	0	2	NFE2L2
0	0.315974	0.308	0.091	0	2	ROCK2
0	0.314978	0.256	0.046	0	2	NDRG1
0	0.314433	0.354	0.132	0	2	KMT2A
0	0.314367	0.299	0.075	0	2	SAT2
0	0.31381	0.25	0.034	0	2	IGF2BP2
0	0.312644	0.304	0.093	0	2	CDK12
0	0.311935	0.321	0.106	0	2	ECH1
0	0.311067	0.251	0.049	0	2	RABGAP1
0	0.310703	0.276	0.068	0	2	GATAD1
0	0.310483	0.252	0.048	0	2	CCDC18-AS1
0	0.31005	0.359	0.134	0	2	HNRNPR
0	0.308696	0.335	0.11	0	2	YWHAQ
0	0.308028	0.261	0.049	0	2	CHD6
0	0.307558	0.265	0.058	0	2	CCDC14
0	0.306387	0.337	0.116	0	2	HNRNPA0
0	0.303483	0.283	0.066	0	2	CD151
0	0.30239	0.285	0.074	0	2	PRRC2B
0	0.3017	0.28	0.079	0	2	CENPC
0	0.299588	0.262	0.054	0	2	SMAD5
0	0.297375	0.302	0.085	0	2	PLEC
0	0.297332	0.264	0.073	0	2	OSBPL1A
0	0.297276	0.311	0.098	0	2	CYB5R3
0	0.296734	0.269	0.043	0	2	NRP2
0	0.296685	0.273	0.07	0	2	MAP4
0	0.296625	0.29	0.074	0	2	MAP1LC3A
0	0.295895	0.262	0.061	0	2	CMTM3
0	0.2954	0.323	0.099	0	2	RDX
0	0.293226	0.289	0.088	0	2	ZKSCAN1
0	0.290399	0.28	0.076	0	2	ADH5
0	0.290375	0.254	0.059	0	2	SMC5
0	0.289753	0.298	0.078	0	2	RHOC
0	0.287323	0.258	0.051	0	2	NFIB
0	0.285537	0.262	0.071	0	2	CSRP1
0	0.284848	0.256	0.063	0	2	TRIM8
0	0.284227	0.296	0.101	0	2	USP16
0	0.283733	0.259	0.064	0	2	CRTAP
0	0.283368	0.306	0.093	0	2	RNH1
0	0.280879	0.274	0.077	0	2	USP22
0	0.2807	0.307	0.097	0	2	VAMP5
0	0.27825	0.283	0.083	0	2	METTL7A
0	0.278064	0.932	0.718	0	2	FTH1
0	0.277383	0.272	0.082	0	2	TNRC6A
0	0.277189	0.252	0.049	0	2	SHC1
0	0.273145	0.281	0.082	0	2	CTNNA1
0	0.271618	0.35	0.114	0	2	TCF4
0	0.269201	0.257	0.069	0	2	OPTN
0	0.268605	0.251	0.063	0	2	UBE2E3
0	0.267676	0.266	0.078	0	2	ZNF22
0	0.265904	0.266	0.08	0	2	NUB1
0	0.265147	0.257	0.063	0	2	BEX3
6.7586e-307	0.303946	0.35	0.135	1.55259e-302	2	MRFAP1
5.90375e-304	0.914264	0.488	0.247	1.35621e-299	2	HSPA1A
7.7696e-303	0.374456	0.398	0.17	1.78483e-298	2	ANKRD11
3.96446e-302	0.397139	0.477	0.227	9.10715e-298	2	ATRX
5.9317e-302	0.596365	0.911	0.782	1.36263e-297	2	MT-ND2
3.1979e-301	0.298109	0.339	0.127	7.34622e-297	2	RNF19A
8.36402e-300	0.324702	0.336	0.128	1.92138e-295	2	CTNNB1
9.10168e-298	0.262047	0.281	0.094	2.09084e-293	2	AFF4
2.73612e-297	0.335712	0.402	0.172	6.28542e-293	2	NR3C1
1.07371e-295	0.285491	0.278	0.093	2.46652e-291	2	IFI27L2
1.76003e-295	0.295271	0.331	0.125	4.04315e-291	2	TBL1XR1
1.79924e-293	0.265544	0.288	0.099	4.1332e-289	2	PSMA3
2.59553e-292	0.427163	0.729	0.436	5.96245e-288	2	HSP90AA1
6.95746e-292	0.289169	0.315	0.116	1.59827e-287	2	EPC1
1.57507e-290	0.364323	0.384	0.164	3.61826e-286	2	GOLGA4
2.05325e-289	0.332438	0.365	0.15	4.71673e-285	2	OSTC
5.02995e-289	0.252572	0.364	0.14	1.15548e-284	2	PRDX4
3.25599e-287	0.250221	0.273	0.092	7.47965e-283	2	MTCH1
3.09133e-284	0.404987	0.54	0.277	7.1014e-280	2	EIF4A1
4.23148e-283	0.347147	0.445	0.207	9.72055e-279	2	CANX
6.55577e-282	0.345112	0.355	0.141	1.50599e-277	2	TNFSF10
1.51002e-279	0.485924	0.959	0.906	3.46882e-275	2	MT-ND4
5.248e-279	0.275489	0.324	0.124	1.20557e-274	2	PAFAH1B1
1.36651e-278	0.313468	0.5	0.242	3.13915e-274	2	NCL
1.8517e-277	0.304479	0.341	0.135	4.25372e-273	2	CHCHD10
1.16252e-275	0.273819	0.342	0.135	2.67054e-271	2	DDX39B
3.43244e-274	0.267769	0.361	0.145	7.885e-270	2	SELENOW
5.68953e-272	0.310736	0.341	0.139	1.307e-267	2	KDELR2
5.93943e-272	0.352668	0.465	0.224	1.36441e-267	2	ATP5MC3
2.66839e-270	0.335835	0.389	0.173	6.12983e-266	2	KRT10
4.71654e-270	0.275591	0.294	0.108	1.08348e-265	2	TTC14
1.75902e-269	0.275858	0.314	0.121	4.04083e-265	2	ATRAID
1.28118e-268	0.303823	0.368	0.155	2.94312e-264	2	PTTG1IP
6.84222e-266	0.293619	0.287	0.105	1.57179e-261	2	POLR2J3
6.612e-264	0.350947	0.452	0.218	1.51891e-259	2	SP100
3.36982e-263	0.266481	0.256	0.087	7.74115e-259	2	BBX
2.35478e-260	0.283885	0.27	0.096	5.40941e-256	2	RBBP6
3.13742e-260	0.287242	0.325	0.13	7.20727e-256	2	ZNF638
1.10524e-259	0.299827	0.364	0.156	2.53896e-255	2	DRAP1
1.30376e-259	0.259293	0.296	0.112	2.995e-255	2	CNPY2
3.439e-259	0.336275	0.434	0.207	7.90006e-255	2	KMT2E
2.5447e-257	0.296349	0.397	0.178	5.84569e-253	2	VAMP2
6.44655e-257	0.261328	0.287	0.107	1.4809e-252	2	MESD
1.25303e-256	0.697327	0.947	0.896	2.87845e-252	2	MT-ND3
3.86339e-255	0.301641	0.361	0.156	8.87499e-251	2	SEPTIN2
1.35558e-254	0.284881	0.392	0.175	3.11403e-250	2	BST2
2.60713e-254	0.292224	0.352	0.149	5.98909e-250	2	ARID1B
1.74941e-247	0.346353	0.485	0.251	4.01875e-243	2	SRRM1
2.07669e-247	0.27421	0.3	0.117	4.77058e-243	2	EIF4G3
6.73479e-247	0.351738	0.496	0.26	1.54712e-242	2	PRRC2C
8.68609e-247	0.272194	0.328	0.135	1.99537e-242	2	USP34
1.17315e-246	0.286021	0.309	0.124	2.69497e-242	2	HNRNPUL1
4.85195e-245	0.685207	0.628	0.407	1.11459e-240	2	JUND
5.19892e-243	0.381712	0.542	0.308	1.1943e-238	2	TMEM59
5.29505e-242	0.262302	0.302	0.12	1.21638e-237	2	PTPRA
2.88441e-241	0.315911	0.375	0.17	6.62606e-237	2	BCLAF1
1.28044e-239	0.330832	0.46	0.236	2.94143e-235	2	UBXN4
4.21863e-239	0.283082	0.351	0.151	9.69104e-235	2	RNF213
2.26129e-237	0.324433	0.818	0.621	5.19463e-233	2	ITM2B
4.53475e-235	0.451375	0.409	0.2	1.04172e-230	2	SLC38A2
4.09124e-234	0.273313	0.361	0.16	9.3984e-230	2	TMED10
5.61184e-231	0.807515	0.642	0.416	1.28915e-226	2	DUSP1
5.24404e-230	0.295212	0.404	0.194	1.20466e-225	2	RAB2A
2.27703e-229	0.288289	0.431	0.207	5.23079e-225	2	PTEN
2.35759e-225	0.269498	0.337	0.148	5.41586e-221	2	SCP2
4.02899e-224	0.251426	0.274	0.107	9.25539e-220	2	PCF11
1.61949e-223	0.449986	0.259	0.098	3.72028e-219	2	DDIT4
2.86385e-222	0.370394	0.37	0.172	6.57885e-218	2	PPP1R10
2.09985e-220	0.254683	0.308	0.13	4.82378e-216	2	DHX36
3.82859e-214	0.303162	0.431	0.219	8.79503e-210	2	PARK7
4.50136e-214	0.433506	0.808	0.568	1.03405e-209	2	RPL13A
4.1754e-213	0.271057	0.303	0.129	9.59172e-209	2	RSF1
2.60389e-210	0.267775	0.305	0.132	5.98165e-206	2	PHPT1
1.98832e-208	0.297147	0.397	0.198	4.56757e-204	2	MPHOSPH8
2.08953e-208	0.53458	0.362	0.178	4.80006e-204	2	AC020916.1
2.30932e-207	0.327486	0.365	0.174	5.30498e-203	2	SLC40A1
1.32849e-206	0.296442	0.453	0.241	3.05181e-202	2	WASF2
2.90504e-202	0.258464	0.292	0.124	6.67346e-198	2	CHD4
2.44906e-201	0.270604	0.32	0.143	5.62598e-197	2	FAM133B
1.25794e-200	0.841347	0.341	0.183	2.88975e-196	2	XIST
1.27968e-200	0.41178	0.924	0.752	2.93969e-196	2	EEF1A1
5.69102e-200	0.250833	0.333	0.152	1.30734e-195	2	SRSF10
1.03302e-197	0.253393	0.314	0.14	2.37304e-193	2	TAF1D
1.00728e-193	0.292409	0.408	0.21	2.31393e-189	2	DBI
1.29469e-189	0.440221	0.407	0.214	2.97416e-185	2	IRF1
9.21322e-188	0.35729	0.494	0.289	2.11646e-183	2	RSRP1
1.28967e-187	0.280672	0.513	0.292	2.96263e-183	2	HNRNPA3
1.489e-185	0.252195	0.342	0.164	3.42053e-181	2	MDM4
1.12019e-184	0.275418	0.375	0.189	2.5733e-180	2	BPTF
5.51071e-183	0.329306	0.438	0.235	1.26592e-178	2	SYNE2
4.13688e-182	0.40259	0.581	0.365	9.50324e-178	2	HNRNPU
5.08591e-181	0.300833	0.742	0.471	1.16834e-176	2	RPL3
1.03997e-179	0.251527	0.331	0.16	2.38901e-175	2	OCIAD1
1.43086e-176	0.481596	0.481	0.289	3.28697e-172	2	DDX3X
1.52714e-176	0.383327	0.667	0.46	3.50815e-172	2	CALM2
9.68193e-175	0.256391	0.665	0.408	2.22413e-170	2	RPL10A
2.59839e-171	0.258051	0.367	0.189	5.96902e-167	2	RSRC2
1.70346e-168	0.258119	0.413	0.225	3.9132e-164	2	PSMB1
1.23505e-164	0.285684	0.521	0.318	2.83716e-160	2	MORF4L1
3.41408e-164	0.265409	0.441	0.251	7.84282e-160	2	C11orf58
1.96376e-162	0.291361	0.597	0.385	4.51114e-158	2	PSAP
7.52325e-161	0.267551	0.512	0.305	1.72824e-156	2	DYNLL1
3.43922e-157	0.331327	0.974	0.963	7.90057e-153	2	MT-CO3
1.38602e-156	0.25972	0.389	0.211	3.18397e-152	2	FOXP1
1.30519e-151	0.253237	0.469	0.275	2.99828e-147	2	SRSF3
2.62065e-149	0.257704	0.395	0.221	6.02017e-145	2	SEM1
8.97177e-149	0.473606	0.979	0.947	2.06099e-144	2	B2M
4.82987e-147	0.422832	0.767	0.587	1.10952e-142	2	RPS9
4.45728e-141	0.256653	0.443	0.262	1.02393e-136	2	ARL6IP5
1.14106e-140	0.27901	0.418	0.245	2.62124e-136	2	ANKRD12
6.26447e-136	0.274743	0.877	0.685	1.43907e-131	2	RPL13
1.10929e-131	0.27248	0.742	0.506	2.54826e-127	2	RPL35
1.19149e-131	0.282647	0.453	0.278	2.73709e-127	2	PPDPF
2.50795e-126	0.403098	0.287	0.153	5.76125e-122	2	GADD45A
3.67397e-126	0.254957	0.819	0.611	8.43984e-122	2	RPS18
1.55498e-111	0.436359	0.645	0.48	3.5721e-107	2	BTG1
4.86383e-108	0.255277	0.318	0.18	1.11732e-103	2	ZFAND5
2.64202e-102	0.2723	0.333	0.195	6.06925e-98	2	TUBB4B
1.49017e-101	0.252924	0.887	0.792	3.42323e-97	2	EIF1
1.28247e-96	0.28236	0.463	0.306	2.94608e-92	2	H1FX
1.31863e-95	0.263351	0.344	0.21	3.02916e-91	2	AC007952.4
1.74373e-87	0.295585	0.863	0.762	4.0057e-83	2	HLA-B
1.60649e-52	0.470894	0.397	0.305	3.69044e-48	2	KLF2
4.63845e-46	0.365489	0.317	0.23	1.06554e-41	2	BTG2
5.74763e-18	0.685569	0.498	0.499	1.32035e-13	2	IER2
0	3.02492	0.975	0.183	0	3	NAMPT
0	2.85774	0.98	0.59	0	3	IFITM2
0	2.40969	0.977	0.569	0	3	NEAT1
0	2.35862	0.806	0.132	0	3	G0S2
0	2.29127	0.999	0.719	0	3	FTH1
0	2.28406	0.51	0.039	0	3	CXCL8
0	2.22742	0.916	0.375	0	3	SAT1
0	2.22325	0.898	0.169	0	3	RGS2
0	2.17026	0.887	0.116	0	3	FCGR3B
0	1.9695	0.872	0.188	0	3	CSF3R
0	1.79261	0.761	0.099	0	3	CMTM2
0	1.69543	0.955	0.619	0	3	S100A11
0	1.64354	0.926	0.618	0	3	ITM2B
0	1.60579	0.988	0.476	0	3	SRGN
0	1.60196	0.525	0.066	0	3	IL1R2
0	1.54774	0.902	0.398	0	3	DUSP1
0	1.53858	0.716	0.224	0	3	SOD2
0	1.5371	0.752	0.262	0	3	CEBPB
0	1.45359	0.993	0.916	0	3	FTL
0	1.44678	0.996	0.849	0	3	H3F3A
0	1.44354	0.791	0.181	0	3	FPR1
0	1.42275	0.976	0.486	0	3	MNDA
0	1.41834	0.736	0.158	0	3	RIPOR2
0	1.39511	0.741	0.185	0	3	RNF149
0	1.37909	0.823	0.32	0	3	EVI2B
0	1.3696	0.904	0.486	0	3	S100A4
0	1.3671	0.854	0.377	0	3	NCF1
0	1.34457	0.867	0.381	0	3	CTSS
0	1.34434	0.721	0.212	0	3	SMCHD1
0	1.32508	0.968	0.543	0	3	FOS
0	1.30619	0.745	0.244	0	3	LITAF
0	1.29108	0.673	0.138	0	3	BCL2A1
0	1.28903	0.597	0.062	0	3	MME
0	1.28771	0.689	0.135	0	3	MXD1
0	1.27301	0.819	0.344	0	3	PTPRC
0	1.25549	0.656	0.081	0	3	VNN2
0	1.24973	0.708	0.151	0	3	SELL
0	1.22668	0.847	0.408	0	3	LST1
0	1.21887	0.643	0.117	0	3	ACSL1
0	1.20868	0.429	0.07	0	3	PTGS2
0	1.2079	0.612	0.16	0	3	RESF1
0	1.18706	0.789	0.361	0	3	ANP32A
0	1.16104	0.723	0.258	0	3	BASP1
0	1.15927	0.623	0.108	0	3	LRRK2
0	1.13904	0.876	0.436	0	3	TYROBP
0	1.10064	0.812	0.377	0	3	LCP1
0	1.09962	0.843	0.433	0	3	ALOX5AP
0	1.09749	0.918	0.658	0	3	HLA-C
0	1.07201	0.548	0.198	0	3	GLUL
0	1.05386	0.697	0.309	0	3	MCL1
0	1.0274	0.983	0.736	0	3	S100A6
0	1.02381	0.677	0.253	0	3	SDCBP
0	1.0144	0.757	0.51	0	3	TXNIP
0	1.00124	0.549	0.164	0	3	SMAP2
0	0.999463	0.629	0.207	0	3	MEGF9
0	0.97962	0.502	0.236	0	3	NFKBIA
0	0.977684	0.564	0.133	0	3	C5AR1
0	0.974358	0.601	0.179	0	3	SORL1
0	0.966287	0.514	0.161	0	3	IFRD1
0	0.965858	0.471	0.037	0	3	CXCR2
0	0.953519	0.515	0.107	0	3	CLEC4E
0	0.949457	0.949	0.746	0	3	H3F3B
0	0.93194	0.614	0.271	0	3	FYB1
0	0.929999	0.556	0.124	0	3	SERPINA1
0	0.927303	0.658	0.303	0	3	CKLF
0	0.92583	0.561	0.149	0	3	TMEM154
0	0.923723	0.464	0.053	0	3	NIBAN1
0	0.908549	0.796	0.505	0	3	GMFG
0	0.906827	0.445	0.052	0	3	PROK2
0	0.89659	0.717	0.441	0	3	LAMTOR4
0	0.896302	0.803	0.47	0	3	BTG1
0	0.884437	0.535	0.171	0	3	CD55
0	0.862527	0.477	0.139	0	3	IGSF6
0	0.861292	0.572	0.22	0	3	STK17B
0	0.850413	0.645	0.313	0	3	IQGAP1
0	0.848518	0.821	0.414	0	3	GCA
0	0.843146	0.421	0.018	0	3	AQP9
0	0.836936	0.601	0.245	0	3	LSP1
0	0.836475	0.754	0.417	0	3	S100P
0	0.832795	0.433	0.061	0	3	FCGR2A
0	0.81353	1	0.946	0	3	B2M
0	0.810579	0.56	0.23	0	3	YPEL3
0	0.810194	0.949	0.757	0	3	HLA-B
0	0.800067	0.546	0.183	0	3	MYO1F
0	0.799851	0.504	0.133	0	3	LYN
0	0.795289	0.605	0.309	0	3	SLC2A3
0	0.792474	0.472	0.096	0	3	JAML
0	0.784924	0.799	0.549	0	3	HLA-E
0	0.778766	0.548	0.179	0	3	NCF2
0	0.773878	0.854	0.699	0	3	OAZ1
0	0.771537	0.636	0.324	0	3	CDA
0	0.767835	0.347	0.015	0	3	LUCAT1
0	0.757382	0.425	0.103	0	3	IRS2
0	0.754998	0.625	0.299	0	3	COTL1
0	0.736763	0.697	0.448	0	3	TALDO1
0	0.735649	0.405	0.055	0	3	SLC11A1
0	0.734935	0.675	0.366	0	3	CEBPD
0	0.732442	0.43	0.069	0	3	MBOAT7
0	0.728333	0.353	0.025	0	3	TREM1
0	0.723652	0.397	0.101	0	3	PLAUR
0	0.720672	0.433	0.078	0	3	LILRB3
0	0.720123	0.584	0.274	0	3	LAPTM5
0	0.718859	0.699	0.432	0	3	CAP1
0	0.713808	0.575	0.262	0	3	CYP4F3
0	0.712119	0.36	0.046	0	3	SMIM25
0	0.708451	0.756	0.568	0	3	GABARAP
0	0.695851	0.411	0.089	0	3	FGL2
0	0.670643	0.482	0.188	0	3	WIPF1
0	0.670013	0.514	0.227	0	3	EFHD2
0	0.661854	0.458	0.151	0	3	VSIR
0	0.660541	0.421	0.11	0	3	MGAM
0	0.660271	0.463	0.173	0	3	RAB11FIP1
0	0.656973	0.453	0.145	0	3	SPI1
0	0.648236	0.389	0.106	0	3	CST7
0	0.643678	0.796	0.551	0	3	SH3BGRL3
0	0.631681	0.48	0.211	0	3	PTEN
0	0.62585	0.498	0.218	0	3	GPSM3
0	0.62558	0.999	0.885	0	3	ACTB
0	0.619672	0.452	0.193	0	3	CELF2
0	0.61953	0.421	0.143	0	3	IGF2R
0	0.614991	0.464	0.171	0	3	RGS18
0	0.613776	0.454	0.187	0	3	ICAM3
0	0.608451	0.357	0.065	0	3	CR1
0	0.59397	0.485	0.215	0	3	FAM49B
0	0.591932	1	0.573	0	3	S100A9
0	0.577396	0.384	0.099	0	3	PLXNC1
0	0.575904	0.341	0.056	0	3	FPR2
0	0.56335	0.395	0.116	0	3	ABTB1
0	0.5598	0.399	0.136	0	3	PTPRE
0	0.559409	0.354	0.1	0	3	NABP1
0	0.555364	0.43	0.169	0	3	VMP1
0	0.543128	0.343	0.085	0	3	PREX1
0	0.541524	0.318	0.072	0	3	PELI1
0	0.535062	0.374	0.118	0	3	FMNL1
0	0.523316	0.279	0.034	0	3	TLR2
0	0.522707	0.388	0.111	0	3	LTB
0	0.52208	0.312	0.072	0	3	CPPED1
0	0.518804	0.344	0.093	0	3	R3HDM4
0	0.514171	0.352	0.12	0	3	NRBF2
0	0.508649	0.313	0.073	0	3	MX2
0	0.505493	0.314	0.064	0	3	RASSF3
0	0.50283	0.309	0.065	0	3	TNFRSF10C
0	0.494803	0.296	0.066	0	3	LY96
0	0.48852	0.306	0.053	0	3	MMP25
0	0.472068	0.273	0.029	0	3	FCGR3A
0	0.434514	0.309	0.093	0	3	RASSF2
0	0.424455	0.253	0.043	0	3	XPO6
0	0.419464	0.299	0.09	0	3	STX3
0	0.408963	0.25	0.054	0	3	DOCK5
0	0.394525	0.256	0.056	0	3	NINJ1
0	0.390449	0.358	0.086	0	3	STEAP4
0	0.390072	0.478	0.18	0	3	PLEK
3.47983e-306	0.515793	0.385	0.146	7.99387e-302	3	QPCT
1.40311e-305	0.381846	0.257	0.07	3.22321e-301	3	ARHGAP26
1.56768e-303	0.585965	0.339	0.118	3.60128e-299	3	SAMSN1
1.04498e-302	0.501529	0.399	0.156	2.40054e-298	3	IL17RA
1.30119e-299	0.439341	0.287	0.088	2.9891e-295	3	CPD
8.31093e-294	0.515388	0.41	0.169	1.90919e-289	3	NCF4
3.32558e-288	0.498406	0.378	0.15	7.63953e-284	3	LRP10
6.01429e-287	0.276545	0.396	0.145	1.3816e-282	3	RBP7
2.81828e-283	0.38166	0.275	0.084	6.47415e-279	3	FRAT2
4.57855e-281	0.573962	0.502	0.248	1.05178e-276	3	VASP
9.33192e-280	0.435753	0.279	0.088	2.14373e-275	3	EVI2A
1.3407e-279	0.49103	0.366	0.142	3.07985e-275	3	SLA
6.98571e-271	0.629111	0.577	0.331	1.60476e-266	3	LBR
3.97175e-270	0.402993	0.27	0.084	9.1239e-266	3	TNFRSF1B
1.17551e-269	0.65523	0.522	0.294	2.70038e-265	3	CFLAR
1.65854e-268	0.391986	0.268	0.084	3.81001e-264	3	PHC2
3.7528e-265	0.595982	0.459	0.227	8.62094e-261	3	BOD1L1
8.20056e-259	0.562906	0.533	0.274	1.88383e-254	3	PYGL
7.58282e-256	0.418318	0.278	0.092	1.74192e-251	3	UBE2D1
2.64128e-253	0.522432	0.441	0.205	6.06755e-249	3	TUBA4A
2.95305e-253	0.523676	0.973	0.843	6.78375e-249	3	ATP5F1E
1.1114e-251	0.417682	0.3	0.107	2.55311e-247	3	BCL6
6.36528e-251	0.534647	0.376	0.162	1.46223e-246	3	GNG10
1.18774e-249	0.497549	0.37	0.154	2.72848e-245	3	HIST1H2AC
5.07695e-245	0.497964	0.412	0.189	1.16628e-240	3	HCLS1
7.56618e-245	0.425042	0.336	0.132	1.7381e-240	3	WAS
2.35021e-242	0.661096	0.443	0.218	5.3989e-238	3	IRF1
1.92738e-241	0.532328	0.453	0.226	4.42758e-237	3	LYST
3.9135e-241	0.359538	0.272	0.091	8.99009e-237	3	ARHGAP9
9.20762e-238	0.395615	0.577	0.263	2.11517e-233	3	MMP9
3.63995e-232	0.622977	0.701	0.477	8.3617e-228	3	IER2
7.90541e-231	0.728672	0.703	0.544	1.81603e-226	3	TXN
8.78628e-231	0.457873	0.396	0.177	2.01838e-226	3	MSRB1
3.5542e-227	0.532259	0.444	0.228	8.16472e-223	3	USP15
5.02697e-227	0.572876	0.581	0.35	1.1548e-222	3	KLF6
2.70163e-224	0.580431	0.672	0.476	6.20618e-220	3	ACTR2
2.60463e-223	0.441303	0.335	0.139	5.98336e-219	3	CDC42SE1
1.56701e-222	0.446544	0.349	0.151	3.59973e-218	3	FBXL5
1.19626e-221	0.446156	0.314	0.126	2.74806e-217	3	OGFRL1
1.14015e-220	0.54586	0.507	0.289	2.61915e-216	3	RTN3
1.28318e-219	0.410816	0.317	0.127	2.94772e-215	3	DOCK8
5.24194e-219	0.425619	0.346	0.147	1.20418e-214	3	ARRB2
2.49154e-216	0.572458	0.461	0.253	5.72357e-212	3	SKAP2
4.31327e-215	0.374529	0.289	0.109	9.90843e-211	3	GNG2
9.33119e-209	0.388527	0.289	0.113	2.14356e-204	3	NUMB
2.12619e-208	0.358433	0.265	0.097	4.88428e-204	3	PCNX1
1.03147e-203	0.398196	0.297	0.119	2.36948e-199	3	USP3
7.45386e-201	0.542646	0.508	0.308	1.7123e-196	3	ATP6V0B
1.22049e-200	0.400105	0.328	0.139	2.8037e-196	3	SNX10
1.60961e-200	0.54586	0.701	0.526	3.69761e-196	3	ARPC2
2.63066e-199	0.335546	0.262	0.097	6.04316e-195	3	IL6R
1.89137e-195	0.498844	0.453	0.254	4.34485e-191	3	DAZAP2
3.90673e-195	0.519972	0.457	0.261	8.97453e-191	3	CD46
9.43302e-194	0.382853	0.309	0.128	2.16695e-189	3	GLIPR1
2.30069e-191	0.34113	0.265	0.1	5.28515e-187	3	KDM6B
4.51385e-190	0.552693	0.604	0.406	1.03692e-185	3	BRI3
6.87786e-187	0.540186	0.656	0.475	1.57998e-182	3	TPM3
1.37694e-186	0.398525	0.34	0.155	3.1631e-182	3	PPP1R18
2.70918e-182	0.392198	0.311	0.137	6.22352e-178	3	IDS
1.63668e-181	0.328678	0.258	0.099	3.75977e-177	3	RNF24
1.72647e-179	0.549315	0.367	0.183	3.96605e-175	3	ABHD5
4.83589e-179	0.463799	0.371	0.182	1.1109e-174	3	IVNS1ABP
5.39095e-179	0.440545	0.378	0.193	1.23841e-174	3	STK4
2.04023e-178	0.405306	0.333	0.152	4.68681e-174	3	TNFSF10
3.03484e-178	0.372145	0.32	0.142	6.97163e-174	3	GLIPR2
2.25433e-177	0.472019	0.405	0.22	5.17866e-173	3	DHRS7
3.1337e-177	0.522378	0.523	0.325	7.19874e-173	3	TKT
6.9583e-177	0.485219	0.447	0.25	1.59846e-172	3	PYCARD
1.44712e-175	0.487636	0.534	0.322	3.32432e-171	3	CORO1A
3.07298e-175	0.349162	0.279	0.115	7.05925e-171	3	PRKCB
7.14736e-175	0.329805	0.277	0.112	1.64189e-170	3	ALOX5
4.45766e-174	0.467079	0.579	0.378	1.02401e-169	3	ARPC1B
3.9303e-173	0.539498	0.508	0.322	9.0287e-169	3	LRRFIP1
8.08196e-172	0.341059	0.286	0.121	1.85659e-167	3	PAK1
4.88249e-171	0.39102	0.424	0.224	1.12161e-166	3	TUBA1A
7.49059e-171	0.44357	0.314	0.145	1.72074e-166	3	USP10
7.63629e-171	0.371733	0.325	0.149	1.75421e-166	3	RNF130
1.65232e-170	0.35315	0.277	0.117	3.79572e-166	3	MSL1
4.67123e-166	0.415223	0.365	0.185	1.07307e-161	3	RAB5IF
8.28559e-164	0.442688	0.48	0.278	1.90337e-159	3	ITGB2
1.27881e-162	0.442147	0.5	0.298	2.93768e-158	3	KLF2
1.45229e-162	0.529658	0.595	0.434	3.33621e-158	3	PNRC1
1.84699e-162	0.453901	0.451	0.267	4.2429e-158	3	PRR13
3.51385e-162	0.436246	0.355	0.181	8.07202e-158	3	NUP214
1.07484e-161	0.622612	0.443	0.26	2.46913e-157	3	TSC22D3
1.43764e-160	0.37735	0.308	0.143	3.30254e-156	3	PICALM
1.16306e-159	0.46996	0.419	0.245	2.67177e-155	3	UBE2B
1.22865e-156	0.339529	0.303	0.138	2.82246e-152	3	CD53
2.24995e-156	0.418979	0.352	0.179	5.16858e-152	3	JPT1
1.21423e-152	0.410725	0.333	0.167	2.78933e-148	3	MAP3K2
1.14077e-147	0.378794	0.269	0.119	2.62058e-143	3	TOB1
1.99773e-147	0.336414	0.263	0.115	4.58918e-143	3	UBN1
4.00985e-147	0.436812	0.341	0.178	9.21143e-143	3	RNASET2
4.79943e-143	0.424827	0.37	0.201	1.10252e-138	3	CARD16
5.85934e-142	0.442663	0.409	0.245	1.34601e-137	3	MAP1LC3B
5.65233e-139	0.3671	0.346	0.182	1.29845e-134	3	RHOG
1.14759e-137	0.296907	0.25	0.109	2.63625e-133	3	IFNGR2
1.9283e-137	0.438518	0.369	0.21	4.4297e-133	3	OSBPL8
5.8672e-137	0.350002	0.309	0.154	1.34781e-132	3	HSD17B11
2.62836e-136	0.481397	0.441	0.282	6.03788e-132	3	PAK2
9.47152e-136	0.341652	0.277	0.129	2.1758e-131	3	MBP
7.81444e-135	0.324241	0.251	0.112	1.79513e-130	3	CASP4
3.78506e-134	0.327705	0.267	0.124	8.69504e-130	3	CTBS
4.20243e-132	0.333396	0.268	0.126	9.65382e-128	3	UBE2R2
5.32951e-132	0.409063	0.345	0.19	1.2243e-127	3	YPEL5
6.21058e-132	0.356291	0.311	0.159	1.42669e-127	3	APBB1IP
1.10444e-130	0.463744	0.685	0.558	2.53712e-126	3	ARPC3
2.0743e-129	0.441297	0.769	0.65	4.76509e-125	3	CYBA
5.61523e-128	0.388825	0.372	0.215	1.28993e-123	3	GRB2
2.99418e-123	0.430654	0.282	0.144	6.87822e-119	3	FKBP5
3.55763e-123	0.550399	0.367	0.206	8.17259e-119	3	AIF1
1.41224e-119	0.394906	0.69	0.531	3.2442e-115	3	ARPC5
2.86895e-119	0.377175	0.464	0.299	6.59055e-115	3	RAC2
3.16583e-119	0.348527	0.314	0.167	7.27254e-115	3	LIMD2
4.43111e-118	0.411623	0.342	0.198	1.01792e-113	3	SH3GLB1
3.11146e-115	0.288533	0.253	0.12	7.14766e-111	3	IFNGR1
1.32208e-113	0.425303	0.377	0.231	3.03709e-109	3	ASAH1
9.57987e-113	0.414433	0.461	0.314	2.20069e-108	3	CCPG1
1.16704e-108	0.41987	0.459	0.325	2.68093e-104	3	UBE2D3
1.21651e-108	0.309865	0.268	0.135	2.79458e-104	3	TMX4
4.30596e-104	0.378842	0.36	0.219	9.89165e-100	3	HIF1A
8.07994e-104	0.424754	0.442	0.308	1.85612e-99	3	NOP10
1.17321e-102	0.341173	0.292	0.155	2.6951e-98	3	NFKBIZ
3.07893e-101	0.302089	0.264	0.136	7.07292e-97	3	CDC42EP3
2.43377e-96	0.456629	0.359	0.221	5.59085e-92	3	CXCR4
6.90214e-96	0.350202	0.303	0.173	1.58556e-91	3	IRAK3
3.7239e-95	0.339506	0.355	0.222	8.55453e-91	3	GNB2
1.68404e-91	0.369785	0.306	0.182	3.86857e-87	3	SEC14L1
1.96594e-91	0.399565	0.573	0.479	4.51616e-87	3	CDC42
3.70525e-91	0.38895	0.504	0.386	8.51171e-87	3	GNAI2
1.43375e-90	0.296029	0.3	0.167	3.29361e-86	3	AL034397.3
4.84033e-89	0.329316	0.723	0.617	1.11192e-84	3	HLA-A
3.05345e-88	0.395756	0.543	0.433	7.01438e-84	3	CLIC1
3.77041e-86	0.287508	0.346	0.211	8.6614e-82	3	CD37
3.79587e-86	0.371142	0.389	0.264	8.71988e-82	3	ROCK1
5.25868e-85	0.343003	0.373	0.246	1.20802e-80	3	CAPZA1
4.98994e-84	0.306466	0.308	0.183	1.14629e-79	3	MIDN
1.71036e-83	0.337809	0.354	0.23	3.92904e-79	3	ACAP2
2.70159e-83	0.353277	0.38	0.257	6.20608e-79	3	PTBP3
3.68991e-83	0.259755	0.269	0.148	8.47646e-79	3	AGTPBP1
1.63707e-81	0.266715	0.296	0.172	3.76067e-77	3	MYADM
7.47847e-81	0.390141	0.493	0.356	1.71795e-76	3	RFLNB
1.54352e-80	0.348026	0.329	0.211	3.54578e-76	3	PSMB9
2.71357e-80	0.28984	0.28	0.163	6.23362e-76	3	MAPK14
2.16666e-79	0.358607	0.486	0.37	4.97725e-75	3	ACTR3
1.974e-76	0.450689	0.593	0.482	4.53467e-72	3	HMGB2
7.38209e-76	0.331594	0.394	0.277	1.69581e-71	3	JAK1
1.78272e-75	0.273751	0.266	0.153	4.09526e-71	3	PPP2R5A
3.3316e-75	0.266683	0.266	0.154	7.65334e-71	3	NIN
4.60348e-75	0.280455	0.279	0.165	1.05751e-70	3	TYMP
1.36157e-73	0.285903	0.289	0.177	3.12779e-69	3	ADAR
1.48805e-73	0.264343	0.55	0.429	3.41834e-69	3	MTRNR2L12
3.46889e-73	0.319098	0.822	0.802	7.96872e-69	3	EIF1
9.64685e-73	0.367007	0.545	0.46	2.21608e-68	3	YWHAZ
1.00742e-72	0.302972	0.367	0.242	2.31425e-68	3	PGD
5.16674e-71	0.294941	0.34	0.224	1.1869e-66	3	LAMP2
2.13608e-68	0.280609	0.318	0.205	4.907e-64	3	OSTF1
9.63043e-66	0.252129	0.337	0.219	2.2123e-61	3	TGFB1
9.64396e-64	0.265004	0.303	0.195	2.21541e-59	3	ANXA11
2.50223e-63	0.300422	0.252	0.154	5.74813e-59	3	CIR1
1.21928e-62	0.328684	0.345	0.245	2.80093e-58	3	VAPA
4.09027e-61	0.27392	0.296	0.192	9.39617e-57	3	AKAP13
1.49428e-60	0.274259	0.345	0.237	3.43265e-56	3	MSN
1.78326e-58	0.291362	0.321	0.219	4.09649e-54	3	HEBP2
2.38746e-58	0.276364	0.302	0.203	5.48447e-54	3	CAPZA2
1.9142e-56	0.279864	0.323	0.224	4.39731e-52	3	CHMP2A
3.22203e-52	0.333116	0.588	0.539	7.40165e-48	3	RNASEK
5.01628e-50	0.270509	0.28	0.189	1.15234e-45	3	ZNF106
7.53971e-50	0.267174	0.279	0.188	1.73202e-45	3	PHF20L1
8.93421e-50	0.309571	0.384	0.301	2.05237e-45	3	PCBP1
1.68738e-43	0.279437	0.434	0.354	3.87624e-39	3	MYH9
2.89857e-42	0.256964	0.295	0.213	6.65859e-38	3	PAIP2
5.2712e-40	0.259717	0.265	0.187	1.2109e-35	3	RALBP1
4.9992e-39	0.254659	0.268	0.191	1.14842e-34	3	PPP1R10
1.11379e-36	0.257848	0.331	0.253	2.5586e-32	3	CMTM6
5.4196e-33	0.265711	0.368	0.301	1.24499e-28	3	ZFAS1
5.33889e-32	0.267593	0.427	0.366	1.22645e-27	3	RAC1
0	7.45016	1	0.18	0	4	HBA2
0	7.44526	1	0.287	0	4	HBB
0	7.06794	1	0.149	0	4	HBA1
0	4.89894	0.943	0.041	0	4	HBD
0	4.50521	0.921	0.021	0	4	HBM
0	3.96322	0.946	0.037	0	4	AHSP
0	3.89298	0.969	0.2	0	4	SLC25A37
0	3.33971	0.933	0.01	0	4	SLC4A1
0	3.23149	0.825	0.029	0	4	CA1
0	2.26768	0.882	0.008	0	4	ALAS2
0	2.24956	0.758	0.037	0	4	TFRC
0	2.10344	0.871	0.116	0	4	BLVRB
0	2.06365	0.741	0.008	0	4	GYPB
0	2.03241	0.747	0.157	0	4	PRDX2
0	1.96966	0.722	0.025	0	4	HEMGN
0	1.79585	0.639	0.032	0	4	CA2
0	1.71942	0.728	0.009	0	4	SPTA1
0	1.615	0.786	0.031	0	4	SNCA
0	1.59234	0.756	0.013	0	4	ANK1
0	1.55143	0.719	0.008	0	4	SLC2A1
0	1.54232	0.554	0.032	0	4	XPO7
0	1.5137	0.661	0.005	0	4	GYPA
0	1.46533	0.791	0.151	0	4	BSG
0	1.40544	0.582	0.013	0	4	TRIM58
0	1.3963	0.735	0.017	0	4	HMBS
0	1.39222	0.76	0.088	0	4	GLRX5
0	1.36596	0.41	0.004	0	4	TMCC2
0	1.33508	0.744	0.048	0	4	SLC25A39
0	1.31279	0.656	0.034	0	4	TRAK2
0	1.2742	0.741	0.207	0	4	TOP1
0	1.26683	0.715	0.104	0	4	EPB41
0	1.26428	0.761	0.164	0	4	GYPC
0	1.25632	0.787	0.413	0	4	UBB
0	1.22046	0.675	0.255	0	4	BNIP3L
0	1.213	0.622	0.006	0	4	RHAG
0	1.13965	0.591	0.008	0	4	SOX6
0	1.13155	0.685	0.16	0	4	WNK1
0	1.09165	0.467	0.058	0	4	ARL4A
0	1.06242	0.677	0.086	0	4	EIF2AK1
0	1.05362	0.624	0.018	0	4	FECH
0	1.05115	0.687	0.116	0	4	RAD23A
0	1.05	0.297	0.046	0	4	CENPF
0	1.04745	0.75	0.179	0	4	YBX3
0	1.04668	0.849	0.503	0	4	SEC62
0	1.02533	0.565	0.132	0	4	CPEB4
0	1.01884	0.454	0.106	0	4	H1F0
0	1.00736	0.554	0.06	0	4	TENT5C
0	0.953749	0.529	0.05	0	4	PIM1
0	0.927595	0.552	0.044	0	4	NFIX
0	0.913021	0.615	0.064	0	4	FAM210B
0	0.889209	0.508	0.029	0	4	MOB1B
0	0.883705	0.552	0.059	0	4	RBM38
0	0.879542	0.583	0.075	0	4	FBXO7
0	0.848499	0.544	0.073	0	4	UROD
0	0.847276	0.538	0.201	0	4	RIOK3
0	0.828876	0.459	0.004	0	4	ACSL6
0	0.828631	0.472	0.001	0	4	TSPO2
0	0.816787	0.283	0.046	0	4	MKI67
0	0.810131	0.555	0.066	0	4	SELENBP1
0	0.781537	0.496	0.003	0	4	EPB42
0	0.78087	0.469	0.003	0	4	OSBP2
0	0.774795	0.645	0.218	0	4	USP15
0	0.767688	0.705	0.292	0	4	STOM
0	0.765541	0.669	0.249	0	4	CAT
0	0.764895	0.472	0.017	0	4	GCLC
0	0.763704	0.511	0.075	0	4	MXI1
0	0.760974	0.456	0.045	0	4	HECTD4
0	0.760064	0.394	0.084	0	4	LPIN2
0	0.748918	0.422	0.001	0	4	LINC02772
0	0.739404	0.482	0.014	0	4	DMTN
0	0.737485	0.49	0.137	0	4	FOXO3
0	0.733141	0.453	0.033	0	4	MARCH8
0	0.733007	0.427	0.019	0	4	BPGM
0	0.731115	0.479	0.012	0	4	KLF1
0	0.725795	0.545	0.173	0	4	NCOA4
0	0.725578	0.485	0.068	0	4	SPECC1
0	0.723004	0.431	0.044	0	4	BCL2L1
0	0.722208	0.536	0.171	0	4	TERF2IP
0	0.721865	0.444	0.022	0	4	TSPAN5
0	0.721182	0.447	0.006	0	4	SLC14A1
0	0.700929	0.521	0.11	0	4	KLF3
0	0.699647	0.502	0.057	0	4	HAGH
0	0.69868	0.477	0.099	0	4	NUDT4
0	0.697909	0.333	0.057	0	4	EIF1AY
0	0.697096	0.444	0.031	0	4	TLCD4
0	0.690367	0.656	0.269	0	4	GUK1
0	0.684787	0.439	0.113	0	4	UBE2H
0	0.682154	0.409	0.017	0	4	CPOX
0	0.679674	0.442	0.01	0	4	HBQ1
0	0.677379	0.416	0.015	0	4	SLC7A5
0	0.66193	0.397	0.022	0	4	ABCB10
0	0.660303	0.418	0.002	0	4	AC100835.2
0	0.660256	0.384	0.043	0	4	DCAF12
0	0.659993	0.591	0.218	0	4	STMP1
0	0.65601	0.456	0.145	0	4	RB1CC1
0	0.64924	0.459	0.06	0	4	UBAC1
0	0.648308	0.442	0.08	0	4	ZNF451
0	0.639356	0.304	0.001	0	4	AC024267.1
0	0.639093	0.391	0.012	0	4	FHDC1
0	0.638116	0.526	0.14	0	4	MAP2K3
0	0.637244	0.273	0.001	0	4	IFIT1B
0	0.636918	0.409	0.104	0	4	MKRN1
0	0.630482	0.45	0.088	0	4	TFDP2
0	0.618609	0.439	0.134	0	4	RNF19A
0	0.617427	0.449	0.067	0	4	UCP2
0	0.617166	0.502	0.143	0	4	FGFR1OP2
0	0.60671	0.564	0.173	0	4	FKBP8
0	0.605713	0.429	0.043	0	4	TNS1
0	0.597841	0.387	0.066	0	4	ARHGEF12
0	0.584092	0.253	0.041	0	4	NUSAP1
0	0.582832	0.423	0.064	0	4	ISCA1
0	0.580897	0.444	0.07	0	4	NARF
0	0.575971	0.358	0.061	0	4	PITHD1
0	0.574862	0.361	0.002	0	4	YPEL4
0	0.573988	0.479	0.133	0	4	MARK3
0	0.573283	0.375	0.019	0	4	TAL1
0	0.558513	0.333	0.019	0	4	RANBP10
0	0.55833	0.367	0.012	0	4	ANKRD9
0	0.556956	0.45	0.081	0	4	NFE2
0	0.556824	0.391	0.062	0	4	BMP2K
0	0.554067	0.361	0.01	0	4	RFESD
0	0.547387	0.447	0.079	0	4	MPP1
0	0.54362	0.365	0.096	0	4	WDR26
0	0.541749	0.346	0.001	0	4	TRIM10
0	0.540108	0.355	0.023	0	4	MINPP1
0	0.538267	0.393	0.063	0	4	SLC1A5
0	0.536374	0.31	0.012	0	4	MYL4
0	0.530056	0.333	0.002	0	4	RHCE
0	0.525125	0.371	0.049	0	4	CLCN3
0	0.515104	0.34	0.061	0	4	RAPGEF2
0	0.508045	0.388	0.093	0	4	TFDP1
0	0.507151	0.346	0.043	0	4	USP12
0	0.498801	0.351	0.017	0	4	STRADB
0	0.498474	0.376	0.062	0	4	PNP
0	0.498454	0.417	0.138	0	4	GPCPD1
0	0.495482	0.376	0.102	0	4	GSPT1
0	0.489022	0.319	0.032	0	4	YOD1
0	0.471913	0.318	0.011	0	4	ERMAP
0	0.470617	0.391	0.093	0	4	EMC3
0	0.46766	0.307	0.016	0	4	PIGQ
0	0.464686	0.311	0.038	0	4	RIPOR3
0	0.464025	0.323	0.056	0	4	DENND4A
0	0.462673	0.304	0.003	0	4	RHD
0	0.461021	0.273	0.026	0	4	TBCEL
0	0.458832	0.36	0.073	0	4	DCUN1D1
0	0.457784	0.361	0.097	0	4	RNF10
0	0.4572	0.45	0.143	0	4	CCNDBP1
0	0.456052	0.329	0.046	0	4	FRMD4A
0	0.452361	0.487	0.12	0	4	CD36
0	0.450872	0.394	0.092	0	4	ACP1
0	0.446602	0.381	0.107	0	4	HDGF
0	0.445363	0.348	0.093	0	4	HERC1
0	0.443569	0.268	0.003	0	4	PDZK1IP1
0	0.442691	0.426	0.103	0	4	RGCC
0	0.441169	0.281	0.036	0	4	ATG14
0	0.44103	0.31	0.029	0	4	FAXDC2
0	0.440091	0.32	0.041	0	4	STK11
0	0.434128	0.336	0.065	0	4	BSDC1
0	0.429854	0.286	0.005	0	4	SPTB
0	0.429332	0.303	0.028	0	4	EPOR
0	0.427602	0.261	0.01	0	4	NCEH1
0	0.424834	0.319	0.046	0	4	DCAF11
0	0.42379	0.295	0.055	0	4	TCP11L2
0	0.422551	0.32	0.073	0	4	ADIPOR1
0	0.413123	0.317	0.041	0	4	JAZF1
0	0.404695	0.341	0.073	0	4	CISD2
0	0.397825	0.299	0.03	0	4	TANGO2
0	0.397528	0.277	0.03	0	4	ALAD
0	0.395457	0.381	0.107	0	4	CTSB
0	0.3938	0.397	0.117	0	4	TESC
0	0.391237	0.261	0.031	0	4	SMIM1
0	0.389809	0.278	0.038	0	4	DDI2
0	0.389304	0.261	0.025	0	4	TRIM59
0	0.387553	0.25	0.001	0	4	GYPE
0	0.384466	0.255	0.033	0	4	FLCN
0	0.381923	0.259	0.024	0	4	UBE2O
0	0.381897	0.295	0.046	0	4	KAT2B
0	0.379393	0.285	0.037	0	4	FBXO34
0	0.375704	0.304	0.079	0	4	MAN1A1
0	0.375189	0.307	0.048	0	4	DPM2
0	0.370559	0.365	0.089	0	4	CTSL
0	0.369055	0.292	0.072	0	4	USP7
0	0.366975	0.315	0.074	0	4	CCS
0	0.365665	0.303	0.061	0	4	CDC27
0	0.364649	0.263	0.018	0	4	GMPR
0	0.362734	0.267	0.026	0	4	PPME1
0	0.354051	0.261	0.033	0	4	FAM117A
0	0.347308	0.284	0.066	0	4	AGO2
0	0.3436	0.293	0.052	0	4	CMAS
0	0.339125	0.258	0.022	0	4	GATA1
0	0.336916	0.279	0.047	0	4	E2F4
0	0.307437	0.253	0.052	0	4	TMEM131L
0	0.295633	0.25	0.043	0	4	FAM104A
5.00838e-308	0.439836	0.353	0.104	1.15053e-303	4	PIP4K2A
4.30946e-304	0.280477	0.252	0.056	9.89969e-300	4	SSBP3
2.80252e-302	0.596057	0.257	0.059	6.43796e-298	4	HIST1H1B
9.95302e-284	0.741216	0.462	0.192	2.28641e-279	4	MGST3
1.08296e-280	0.537033	0.405	0.138	2.48777e-276	4	NFIA
2.48708e-276	0.29047	0.255	0.062	5.71331e-272	4	AP2A1
2.70725e-274	0.464313	0.413	0.148	6.21909e-270	4	C9orf78
9.02365e-274	0.313754	0.266	0.068	2.07291e-269	4	CALCOCO1
3.48491e-264	0.273301	0.25	0.062	8.00554e-260	4	RPIA
2.25518e-253	0.415381	0.424	0.161	5.18059e-249	4	ZBTB7A
6.93815e-253	0.319601	0.265	0.071	1.59383e-248	4	GAPVD1
5.53404e-241	0.292754	0.25	0.066	1.27128e-236	4	OAT
1.8905e-238	0.794379	0.435	0.182	4.34286e-234	4	ARL6IP1
8.34039e-238	0.395223	0.322	0.105	1.91595e-233	4	UBR2
2.23813e-235	0.288011	0.262	0.073	5.14143e-231	4	EHBP1L1
1.5672e-234	0.432141	0.573	0.273	3.60018e-230	4	RBX1
1.91427e-234	0.513792	0.665	0.356	4.39747e-230	4	YBX1
1.50674e-233	0.345503	0.303	0.095	3.46129e-229	4	FRYL
1.01278e-221	0.365867	0.422	0.168	2.32655e-217	4	FBXO9
6.73179e-216	0.292107	0.287	0.09	1.54643e-211	4	CHPT1
1.72513e-215	0.343404	0.307	0.102	3.96298e-211	4	GCLM
5.73626e-212	0.290291	0.315	0.106	1.31773e-207	4	MKNK2
5.29888e-210	0.453969	0.435	0.19	1.21726e-205	4	TCEA1
2.29546e-203	0.289258	0.27	0.084	5.27314e-199	4	KIAA0232
1.21625e-192	0.466486	0.464	0.218	2.79396e-188	4	TNRC6B
4.18015e-191	0.266983	0.259	0.081	9.60264e-187	4	OPTN
1.83737e-189	0.460154	0.261	0.086	4.22082e-185	4	SMC4
6.23406e-187	0.31428	0.28	0.095	1.43209e-182	4	ZMYND8
7.59954e-186	0.290087	0.304	0.109	1.74577e-181	4	NAP1L4
2.77451e-174	0.457626	0.536	0.28	6.3736e-170	4	ANP32B
1.10931e-173	0.580814	0.992	0.956	2.54832e-169	4	MT-CO1
1.68296e-171	0.360622	0.348	0.143	3.86609e-167	4	EP300
6.94804e-166	0.343717	0.452	0.211	1.5961e-161	4	SOD1
8.53788e-157	0.326872	0.395	0.181	1.96132e-152	4	UBE2V1
1.50053e-156	0.350092	0.265	0.098	3.44702e-152	4	METTL7A
5.43611e-146	0.295653	0.375	0.171	1.24878e-141	4	FIS1
2.99246e-145	0.424735	0.387	0.185	6.87428e-141	4	SLC40A1
1.12762e-140	0.393178	0.555	0.314	2.59037e-136	4	LGALS3
2.76818e-140	0.33212	0.472	0.246	6.35907e-136	4	UBE2B
7.34983e-131	0.252956	0.251	0.096	1.6884e-126	4	CCDC144A
8.47092e-131	0.295384	0.381	0.182	1.94594e-126	4	PRDX6
1.79053e-129	0.275339	0.349	0.16	4.11321e-125	4	PDCD10
1.39406e-119	0.37591	0.43	0.235	3.20244e-115	4	EIF5
1.46101e-119	0.436689	0.432	0.229	3.35623e-115	4	HIST1H1C
1.15891e-98	0.260041	0.297	0.143	2.66225e-94	4	KLF13
4.70196e-82	0.324058	0.29	0.153	1.08013e-77	4	TMEM14B
4.44505e-68	1.24812	0.454	0.324	1.02112e-63	4	HIST1H4C
1.86708e-64	0.362399	0.314	0.186	4.28906e-60	4	HIST1H1E
6.40956e-54	0.266376	0.26	0.151	1.4724e-49	4	ANP32E
9.00353e-26	0.35588	0.283	0.215	2.06829e-21	4	TUBB
1.80006e-22	0.377384	0.347	0.287	4.13509e-18	4	TUBA1B
1.60058e-05	0.376039	0.478	0.494	0.367686	4	HMGB2
0	4.70965	0.914	0.047	0	5	FABP4
0	3.351	0.737	0.007	0	5	CCL14
0	2.913	0.682	0.007	0	5	DNASE1L3
0	2.44781	0.8	0.128	0	5	RBP7
0	2.24309	0.773	0.037	0	5	IFI27
0	2.13521	0.83	0.048	0	5	GNG11
0	2.11889	0.783	0.105	0	5	CD36
0	1.95197	0.627	0.007	0	5	CLDN5
0	1.83123	0.599	0.004	0	5	BTNL9
0	1.72093	0.535	0.016	0	5	NR2F1
0	1.64058	0.567	0.108	0	5	SPARCL1
0	1.6237	0.743	0.023	0	5	EGFL7
0	1.58811	0.688	0.114	0	5	SPARC
0	1.58436	0.754	0.168	0	5	BST2
0	1.54833	0.582	0.047	0	5	CAV1
0	1.5445	0.66	0.012	0	5	RNASE1
0	1.51141	0.489	0.027	0	5	ID1
0	1.49912	0.787	0.166	0	5	IGFBP7
0	1.48465	0.919	0.727	0	5	TMSB10
0	1.46219	0.679	0.002	0	5	ADGRL4
0	1.44788	0.593	0.08	0	5	FABP5
0	1.44649	0.616	0.044	0	5	A2M
0	1.4209	0.73	0.082	0	5	IGFBP4
0	1.41129	0.692	0.11	0	5	TCF4
0	1.40813	0.735	0.144	0	5	ANXA2
0	1.40643	0.595	0.014	0	5	RAMP2
0	1.39847	0.639	0.151	0	5	SELENOP
0	1.3882	0.782	0.183	0	5	HSPB1
0	1.38365	0.709	0.131	0	5	TGFBR2
0	1.38087	0.761	0.16	0	5	S100A10
0	1.36635	0.407	0.071	0	5	MAFB
0	1.35477	0.548	0.042	0	5	NRP2
0	1.33815	0.627	0.013	0	5	TM4SF1
0	1.32149	0.602	0.033	0	5	CAVIN2
0	1.3007	0.506	0.01	0	5	VWF
0	1.28931	0.546	0.069	0	5	ID3
0	1.24078	0.837	0.211	0	5	IFITM3
0	1.23709	0.619	0.051	0	5	ENG
0	1.23007	0.719	0.182	0	5	CD59
0	1.21838	0.593	0.092	0	5	TIMP3
0	1.21562	0.45	0.081	0	5	AKAP12
0	1.20453	0.714	0.129	0	5	APP
0	1.19528	0.49	0.098	0	5	RAB13
0	1.18503	0.687	0.113	0	5	UTRN
0	1.18004	0.872	0.554	0	5	HLA-E
0	1.16309	0.623	0.113	0	5	PECAM1
0	1.16095	0.567	0.054	0	5	LPAR6
0	1.14887	0.667	0.142	0	5	SPTBN1
0	1.14358	0.947	0.763	0	5	EEF1A1
0	1.14326	0.521	0.045	0	5	COL4A1
0	1.1429	0.485	0.061	0	5	CEMIP2
0	1.14112	0.635	0.018	0	5	ARHGAP29
0	1.13644	0.587	0.045	0	5	HSPG2
0	1.12407	0.602	0.147	0	5	IL6ST
0	1.12379	0.535	0.003	0	5	PLVAP
0	1.11579	0.644	0.1	0	5	CAVIN1
0	1.10537	0.617	0.279	0	5	ARGLU1
0	1.09772	0.512	0.003	0	5	CLEC14A
0	1.0954	0.509	0.006	0	5	NOTCH4
0	1.08101	0.481	0.137	0	5	DUSP6
0	1.07871	0.551	0.004	0	5	PALMD
0	1.07598	0.627	0.092	0	5	VAMP5
0	1.05136	0.876	0.61	0	5	HLA-A
0	1.04452	0.5	0.013	0	5	HYAL2
0	1.03733	0.509	0.079	0	5	PDK4
0	1.03416	0.634	0.144	0	5	SELENOW
0	1.02771	0.534	0.051	0	5	GIMAP7
0	1.012	0.684	0.187	0	5	TPM4
0	1.00527	0.419	0.028	0	5	SLC9A3R2
0	0.98274	0.493	0.052	0	5	DAB2
0	0.977125	0.495	0.003	0	5	FLT1
0	0.972377	0.508	0.001	0	5	KDR
0	0.964854	0.833	0.486	0	5	RPL3
0	0.960318	0.539	0.005	0	5	LDB2
0	0.956587	0.585	0.012	0	5	NPDC1
0	0.943576	0.638	0.157	0	5	CCDC85B
0	0.93805	0.308	0.014	0	5	AQP1
0	0.933836	0.482	0.016	0	5	CALCRL
0	0.921221	0.669	0.313	0	5	FKBP1A
0	0.919501	0.462	0.051	0	5	MGLL
0	0.914355	0.448	0.088	0	5	SPRY1
0	0.913523	0.595	0.109	0	5	EPAS1
0	0.909733	0.579	0.088	0	5	CD93
0	0.909416	0.352	0.003	0	5	CRHBP
0	0.897877	0.403	0.001	0	5	FAM167B
0	0.897753	0.496	0.067	0	5	PRCP
0	0.896198	0.384	0.008	0	5	MRC1
0	0.893781	0.516	0.027	0	5	CRIP2
0	0.892327	0.619	0.147	0	5	PTMS
0	0.892042	0.511	0.025	0	5	S100A16
0	0.885733	0.366	0.009	0	5	THBD
0	0.884124	0.504	0.062	0	5	PALM2-AKAP2
0	0.881411	0.959	0.933	0	5	MT-ATP6
0	0.879614	0.506	0.005	0	5	CDH5
0	0.879522	0.757	0.32	0	5	HSP90AB1
0	0.86331	0.491	0.03	0	5	ADGRF5
0	0.856138	0.52	0.132	0	5	TFPI
0	0.852615	0.61	0.115	0	5	NNMT
0	0.85004	0.534	0.103	0	5	RDX
0	0.848854	0.465	0.005	0	5	EMCN
0	0.845488	0.502	0.073	0	5	MARCKSL1
0	0.845143	0.638	0.218	0	5	FCGRT
0	0.842019	0.569	0.158	0	5	TACC1
0	0.841987	0.388	0.012	0	5	STAB1
0	0.827512	0.47	0.042	0	5	COL4A2
0	0.819613	0.648	0.215	0	5	CD74
0	0.818335	0.509	0.044	0	5	ELK3
0	0.812856	0.599	0.149	0	5	ETS1
0	0.810998	0.36	0.092	0	5	CTSL
0	0.807902	0.346	0.025	0	5	APOLD1
0	0.802625	0.49	0.062	0	5	ETS2
0	0.801422	0.484	0.035	0	5	PPFIBP1
0	0.799287	0.561	0.16	0	5	MACF1
0	0.798952	0.291	0.001	0	5	TCIM
0	0.794105	0.613	0.168	0	5	AHNAK
0	0.787981	0.616	0.133	0	5	CDC37
0	0.786421	0.449	0.016	0	5	TGM2
0	0.785962	0.474	0.059	0	5	ICAM2
0	0.784661	0.482	0.016	0	5	ESAM
0	0.783489	0.507	0.081	0	5	RHOC
0	0.774359	0.487	0.069	0	5	NRP1
0	0.767249	0.276	0.005	0	5	PLAT
0	0.767107	0.411	0.065	0	5	XAF1
0	0.761867	0.469	0.153	0	5	RHOB
0	0.749487	0.486	0.061	0	5	GIMAP4
0	0.746256	0.362	0.051	0	5	IL32
0	0.74309	0.424	0.002	0	5	SHANK3
0	0.740655	0.407	0.001	0	5	TM4SF18
0	0.739037	0.575	0.163	0	5	CD81
0	0.73215	0.517	0.134	0	5	NFIA
0	0.727054	0.315	0.035	0	5	LGMN
0	0.725784	0.627	0.211	0	5	ITGB1
0	0.723651	0.449	0.001	0	5	PCAT19
0	0.716943	0.459	0.054	0	5	NFIB
0	0.713842	0.442	0.01	0	5	ROBO4
0	0.711761	0.368	0.002	0	5	SOX18
0	0.706739	0.367	0.008	0	5	EFNB2
0	0.704881	0.481	0.123	0	5	SH3BP5
0	0.680174	0.396	0.002	0	5	NOSTRIN
0	0.678627	0.355	0.032	0	5	PLPP1
0	0.673591	0.39	0.088	0	5	ADIRF
0	0.671842	0.364	0.001	0	5	CD300LG
0	0.670933	0.522	0.136	0	5	MEF2C
0	0.670509	0.349	0.007	0	5	CD34
0	0.66915	0.373	0.014	0	5	MTUS1
0	0.66704	0.391	0.055	0	5	MAF
0	0.666546	0.371	0.054	0	5	ITGA6
0	0.66515	0.403	0.001	0	5	ECSCR
0	0.661402	0.319	0.034	0	5	CCND1
0	0.656711	0.365	0.005	0	5	RAPGEF5
0	0.655753	0.448	0.051	0	5	PLXND1
0	0.655531	0.41	0.065	0	5	NR2F2
0	0.655522	0.367	0.001	0	5	PTPRB
0	0.653737	0.389	0.013	0	5	MMRN2
0	0.652495	0.659	0.25	0	5	ZFP36L1
0	0.650834	0.334	0.001	0	5	IL33
0	0.650548	0.296	0.001	0	5	PODXL
0	0.647577	0.333	0.001	0	5	GPIHBP1
0	0.644779	0.387	0.012	0	5	FSCN1
0	0.639129	0.597	0.241	0	5	KTN1
0	0.634135	0.372	0.048	0	5	EMP1
0	0.628073	0.429	0.032	0	5	TJP1
0	0.627875	0.494	0.125	0	5	LMNA
0	0.626829	0.402	0.052	0	5	PIK3C2A
0	0.62441	0.432	0.052	0	5	MGST2
0	0.617033	0.369	0.018	0	5	ADCY4
0	0.613812	0.513	0.179	0	5	CD99
0	0.607852	0.516	0.133	0	5	SOCS3
0	0.602371	0.573	0.197	0	5	YBX3
0	0.599961	0.369	0.052	0	5	PLIN2
0	0.599089	0.306	0.055	0	5	HES1
0	0.596091	0.365	0.028	0	5	PRXL2A
0	0.584206	0.435	0.053	0	5	CCDC50
0	0.583801	0.369	0.05	0	5	ZEB1
0	0.581414	0.431	0.09	0	5	UACA
0	0.581383	0.36	0.013	0	5	FZD4
0	0.578962	0.283	0.043	0	5	KLF4
0	0.576492	0.382	0.108	0	5	KCTD12
0	0.57487	0.32	0.005	0	5	TSPAN7
0	0.571332	0.381	0.027	0	5	ERG
0	0.565267	0.433	0.095	0	5	SPTAN1
0	0.565061	0.372	0.018	0	5	AFDN
0	0.56429	0.376	0.047	0	5	FAM241A
0	0.560334	0.368	0.079	0	5	MAP4
0	0.560327	0.358	0.03	0	5	WWTR1
0	0.559369	0.341	0.06	0	5	RALGAPA2
0	0.558846	0.348	0.043	0	5	SOCS2
0	0.556497	0.393	0.055	0	5	CNN3
0	0.554921	0.28	0.052	0	5	C7
0	0.549935	0.362	0.025	0	5	GIMAP1
0	0.546789	0.358	0.017	0	5	S1PR1
0	0.540538	0.346	0	0	5	DIPK2B
0	0.537845	0.359	0.028	0	5	FLNB
0	0.537415	0.317	0.006	0	5	F8
0	0.536534	0.346	0.006	0	5	CYYR1
0	0.536262	0.273	0.001	0	5	RAMP3
0	0.536071	0.333	0.002	0	5	TIE1
0	0.533846	0.424	0.083	0	5	PDLIM1
0	0.533565	0.342	0.037	0	5	ADAM15
0	0.530232	0.579	0.091	0	5	HLA-DRB1
0	0.528592	0.413	0.076	0	5	DPYSL2
0	0.528476	0.349	0.038	0	5	PPARG
0	0.526934	0.318	0.015	0	5	GIMAP5
0	0.525101	0.396	0.106	0	5	PARP14
0	0.522114	0.353	0.031	0	5	SELENON
0	0.51478	0.326	0.001	0	5	AFAP1L1
0	0.508822	0.371	0.057	0	5	SHC1
0	0.502265	0.329	0.058	0	5	FAM43A
0	0.501012	0.371	0.046	0	5	CTNND1
0	0.500216	0.379	0.06	0	5	SERPINH1
0	0.498579	0.299	0.044	0	5	TGFBR3
0	0.496575	0.436	0.112	0	5	SERPINB6
0	0.494345	0.321	0.038	0	5	PIM3
0	0.493955	0.277	0.005	0	5	SEMA6A
0	0.493091	0.282	0.009	0	5	HECW2
0	0.48935	0.329	0.006	0	5	RASIP1
0	0.486121	0.324	0.007	0	5	MYCT1
0	0.484123	0.27	0.04	0	5	CD4
0	0.483177	0.27	0.059	0	5	INSR
0	0.482546	0.3	0.009	0	5	GIMAP8
0	0.48039	0.307	0.031	0	5	ACACB
0	0.480278	0.28	0.002	0	5	GALNT15
0	0.472291	0.304	0.001	0	5	PDE2A
0	0.470891	0.275	0.024	0	5	FILIP1
0	0.46938	0.253	0.008	0	5	HEG1
0	0.469151	0.262	0.01	0	5	SYNPO
0	0.4688	0.264	0.004	0	5	TMEM88
0	0.468445	0.341	0.037	0	5	SASH1
0	0.467369	0.277	0.027	0	5	PLK2
0	0.46011	0.292	0.019	0	5	MYO10
0	0.454907	0.365	0.06	0	5	CAPN2
0	0.453026	0.347	0.064	0	5	LAP3
0	0.452456	0.375	0.076	0	5	CD151
0	0.45066	0.264	0.005	0	5	CNTNAP3B
0	0.450238	0.272	0.042	0	5	IFI44L
0	0.44917	0.284	0.014	0	5	BCAM
0	0.446743	0.309	0.03	0	5	CAV2
0	0.445147	0.273	0.007	0	5	GPR146
0	0.441656	0.292	0.009	0	5	FXYD6
0	0.441029	0.257	0.002	0	5	JCAD
0	0.440495	0.358	0.074	0	5	LAMA4
0	0.436046	0.314	0.055	0	5	BMPR2
0	0.435588	0.328	0.065	0	5	NID1
0	0.435524	0.296	0.025	0	5	YES1
0	0.433221	0.299	0.05	0	5	CRYBG3
0	0.432645	0.288	0.003	0	5	KANK3
0	0.43222	0.282	0.017	0	5	SNCG
0	0.431194	0.302	0.034	0	5	LIMCH1
0	0.43081	0.321	0.051	0	5	KIAA0355
0	0.43007	0.281	0.017	0	5	EFNA1
0	0.429497	0.259	0.017	0	5	NR2F1-AS1
0	0.426691	0.281	0.019	0	5	SMTN
0	0.42619	0.282	0.042	0	5	GPX3
0	0.425492	0.342	0.083	0	5	EMP2
0	0.423849	0.264	0.027	0	5	PXDN
0	0.421068	0.264	0.005	0	5	PLEKHG1
0	0.420717	0.371	0.091	0	5	CTNNA1
0	0.419064	0.25	0.014	0	5	GASK1B
0	0.419022	0.31	0.047	0	5	CRIM1
0	0.417975	0.359	0.073	0	5	ECE1
0	0.416622	0.272	0.001	0	5	TEK
0	0.415915	0.264	0.009	0	5	KIAA1217
0	0.415902	0.299	0.037	0	5	PEA15
0	0.414972	0.252	0.036	0	5	HOMER3
0	0.41276	0.307	0.071	0	5	DLC1
0	0.408161	0.252	0.028	0	5	MCAM
0	0.406961	0.292	0.032	0	5	PREX2
0	0.406587	0.254	0.036	0	5	MIR99AHG
0	0.406189	0.296	0.032	0	5	FNBP1L
0	0.402435	0.282	0.015	0	5	ACVRL1
0	0.396965	0.28	0.035	0	5	PLS3
0	0.396872	0.306	0.032	0	5	TINAGL1
0	0.396861	0.255	0.019	0	5	SMAD1
0	0.393982	0.254	0.017	0	5	LMCD1
0	0.389333	0.283	0.024	0	5	ITGA5
0	0.389181	0.298	0.045	0	5	LUZP1
0	0.384964	0.261	0.02	0	5	MPDZ
0	0.382026	0.261	0.004	0	5	TMEM255B
0	0.379698	0.278	0.061	0	5	NDRG1
0	0.376514	0.255	0.017	0	5	KALRN
0	0.375994	0.313	0.072	0	5	C11orf96
0	0.373273	0.264	0.025	0	5	EHD4
0	0.371895	0.262	0.02	0	5	CTTNBP2NL
0	0.366572	0.323	0.074	0	5	ARL2
0	0.3632	0.272	0.032	0	5	SWAP70
0	0.363008	0.335	0.073	0	5	FERMT2
0	0.362956	0.258	0.015	0	5	NRN1
0	0.359219	0.27	0.039	0	5	AP2A2
0	0.358387	0.26	0.029	0	5	PTPRM
0	0.355075	0.269	0.044	0	5	MCTP1
0	0.353735	0.317	0.074	0	5	ARHGEF12
0	0.352822	0.316	0.072	0	5	TSPAN4
0	0.351515	0.274	0.06	0	5	RALA
0	0.34878	0.251	0.036	0	5	AHR
0	0.347646	0.302	0.064	0	5	HDAC7
0	0.345956	0.258	0.033	0	5	SEPTIN10
0	0.333206	0.26	0.027	0	5	NECTIN2
0	0.332348	0.277	0.05	0	5	PLAAT3
0	0.329684	0.262	0.042	0	5	GNG12
0	0.329035	0.258	0.038	0	5	CDC42BPB
0	0.319997	0.267	0.045	0	5	NCKAP1
0	0.312203	0.277	0.059	0	5	CTTN
0	0.293412	0.254	0.049	0	5	MAP3K11
3.83308e-307	0.37054	0.332	0.082	8.80536e-303	5	S100A13
2.5799e-306	0.636511	0.451	0.151	5.92655e-302	5	TNFSF10
1.10903e-300	0.529008	0.499	0.184	2.54767e-296	5	CLTA
1.25138e-299	0.823091	0.699	0.339	2.87467e-295	5	PPIA
2.09075e-299	0.415526	0.354	0.097	4.80287e-295	5	SNRK
7.06376e-299	0.887016	0.832	0.545	1.62269e-294	5	RPL36
2.45868e-294	0.412281	0.36	0.101	5.64807e-290	5	TCEAL4
1.73757e-292	0.38251	0.397	0.113	3.99154e-288	5	PLPP3
1.41323e-289	0.433847	0.321	0.083	3.24648e-285	5	SLFN5
1.53365e-289	0.373517	0.308	0.077	3.52309e-285	5	LMO2
1.92791e-289	1.02219	0.881	0.623	4.4288e-285	5	RPS18
1.19759e-288	0.407988	0.287	0.069	2.7511e-284	5	CLIC4
3.90632e-286	0.566805	0.264	0.059	8.97361e-282	5	MS4A6A
1.88492e-284	0.689104	0.365	0.111	4.33005e-280	5	RGCC
1.78007e-282	0.643853	0.693	0.351	4.08919e-278	5	RAC1
8.87473e-281	0.883477	0.869	0.622	2.0387e-276	5	RPS6
1.48722e-279	0.307143	0.268	0.062	3.41645e-275	5	GSDMD
3.19459e-279	0.514417	0.519	0.202	7.3386e-275	5	YWHAE
8.19379e-279	0.322249	0.277	0.066	1.88228e-274	5	TBC1D15
5.42401e-278	0.445187	0.267	0.062	1.246e-273	5	MAP7D3
1.10068e-277	0.386113	0.346	0.098	2.52848e-273	5	CARHSP1
2.76495e-274	0.903535	0.836	0.551	6.35164e-270	5	RPL15
8.63766e-273	0.642275	0.66	0.291	1.98424e-268	5	JUN
1.7903e-271	0.616718	0.377	0.119	4.11268e-267	5	DYNC1LI2
1.66218e-270	0.58078	0.264	0.061	3.81836e-266	5	DEPP1
9.12981e-270	0.921371	0.838	0.54	2.0973e-265	5	RPS2
4.35502e-269	0.339792	0.302	0.077	1.00044e-264	5	CLEC2B
4.69153e-268	0.40815	0.35	0.101	1.07774e-263	5	ODF2L
4.96761e-267	0.363475	0.308	0.081	1.14116e-262	5	PEAK1
3.43775e-266	0.352883	0.328	0.092	7.8972e-262	5	NUCB1
1.76622e-265	0.330805	0.324	0.09	4.05736e-261	5	FDPS
1.15649e-264	0.332748	0.271	0.066	2.6567e-260	5	TP53I11
1.87896e-264	0.879039	0.832	0.561	4.31634e-260	5	RPL29
6.10512e-263	0.989675	0.873	0.683	1.40247e-258	5	RPL26
2.6465e-262	0.913727	0.832	0.536	6.07954e-258	5	RPS19
5.22712e-262	0.485379	0.487	0.181	1.20078e-257	5	TAGLN2
1.40623e-257	0.323084	0.301	0.08	3.2304e-253	5	DDAH2
5.81935e-257	0.437024	0.427	0.148	1.33682e-252	5	NOP53
2.10576e-256	0.341735	0.257	0.061	4.83735e-252	5	REV3L
2.88918e-256	0.355373	0.319	0.09	6.63702e-252	5	SYPL1
9.53856e-254	0.573096	0.36	0.115	2.1912e-249	5	RPS4Y1
1.38822e-251	0.37253	0.28	0.071	3.18901e-247	5	ITGA1
2.7134e-251	0.556133	0.51	0.204	6.23322e-247	5	TIMP1
3.6899e-251	0.843165	0.906	0.698	8.47644e-247	5	RPL13
2.20843e-250	0.375954	0.34	0.099	5.0732e-246	5	CD9
1.44547e-247	0.605468	0.56	0.242	3.32052e-243	5	SYNE2
6.89568e-247	0.57642	0.492	0.205	1.58408e-242	5	AP2S1
2.95332e-243	0.783837	0.916	0.622	6.78437e-239	5	PTMA
1.3344e-242	0.583282	0.664	0.32	3.06537e-238	5	MARCKS
2.35224e-241	0.285703	0.259	0.064	5.40355e-237	5	NFE2L1
4.97344e-240	0.34702	0.422	0.139	1.1425e-235	5	TSC22D1
3.48696e-238	0.302205	0.265	0.068	8.01024e-234	5	SPATS2L
1.82714e-237	0.285593	0.253	0.062	4.1973e-233	5	TCEAL9
2.95288e-237	0.419878	0.38	0.128	6.78336e-233	5	DYNC1H1
3.22667e-235	0.338181	0.346	0.108	7.41231e-231	5	FLOT1
1.42769e-234	0.298033	0.251	0.062	3.27969e-230	5	COL18A1
1.29236e-229	0.308018	0.304	0.088	2.96882e-225	5	ABHD17A
1.27905e-227	0.350421	0.347	0.112	2.93822e-223	5	CYB5R3
4.49404e-226	0.319293	0.3	0.088	1.03237e-221	5	TRIOBP
1.00993e-225	0.30322	0.28	0.077	2.32001e-221	5	VGLL4
1.70253e-223	0.53238	0.472	0.19	3.91105e-219	5	MAP4K4
1.02948e-222	0.579462	0.679	0.358	2.36493e-218	5	YBX1
2.42884e-221	0.365382	0.469	0.164	5.57954e-217	5	TFF3
9.87689e-221	0.570272	0.626	0.321	2.26892e-216	5	HINT1
1.82485e-220	0.717287	0.752	0.461	4.19205e-216	5	RACK1
2.76938e-219	0.761185	0.844	0.584	6.36182e-215	5	RPL13A
3.09383e-218	0.575883	0.616	0.307	7.10715e-214	5	RPL4
2.52276e-216	0.47671	0.479	0.204	5.79528e-212	5	CSNK1A1
3.36651e-216	0.28989	0.279	0.078	7.73354e-212	5	TNS2
4.6091e-216	0.368489	0.272	0.075	1.0588e-211	5	ARL4A
3.02612e-214	0.825666	0.806	0.532	6.9516e-210	5	RPL18A
1.13971e-213	0.397079	0.328	0.107	2.61815e-209	5	NCOA7
1.1493e-210	0.49117	0.46	0.189	2.64017e-206	5	GYPC
2.65241e-210	0.600774	0.675	0.379	6.09312e-206	5	GNAI2
3.45807e-210	0.865693	0.957	0.953	7.94387e-206	5	TPT1
5.31054e-209	0.369181	0.384	0.14	1.21994e-204	5	CTNNB1
3.84295e-206	0.272729	0.258	0.071	8.82803e-202	5	RCN1
3.87479e-206	0.285525	0.272	0.078	8.90117e-202	5	HEBP1
1.06037e-205	0.637384	0.95	0.923	2.43589e-201	5	MT-CYB
4.23475e-205	0.284359	0.299	0.089	9.72807e-201	5	FHL1
5.52538e-204	0.643611	0.809	0.529	1.26929e-199	5	RPS16
2.95893e-202	0.316211	0.297	0.093	6.79725e-198	5	TSPAN14
1.32196e-201	0.279545	0.256	0.071	3.03681e-197	5	MBNL2
2.24786e-199	0.366068	0.377	0.14	5.16378e-195	5	QKI
1.3972e-198	0.368813	0.365	0.133	3.20964e-194	5	CAPNS1
2.07604e-198	0.372326	0.345	0.116	4.76907e-194	5	DST
3.36264e-196	0.531727	0.562	0.28	7.72465e-192	5	EEF2
7.50039e-196	0.727087	0.839	0.625	1.72299e-191	5	RPL9
2.09868e-195	0.563934	0.595	0.315	4.8211e-191	5	DYNLL1
7.2281e-193	0.614847	0.522	0.25	1.66044e-188	5	NME2
4.80306e-192	0.698629	0.881	0.73	1.10336e-187	5	RPL32
2.5052e-190	0.678092	0.846	0.627	5.75494e-186	5	RPL37A
2.13162e-189	0.361584	0.274	0.086	4.89675e-185	5	EFCAB14
4.26603e-189	0.622291	0.941	0.911	9.79992e-185	5	MT-ND4
9.10985e-188	0.573379	0.761	0.481	2.09271e-183	5	RPL36A
2.42226e-187	0.580183	0.727	0.423	5.56442e-183	5	RPL10A
4.84436e-186	0.517418	0.547	0.28	1.11285e-181	5	GUK1
1.24378e-185	0.386583	0.432	0.181	2.8572e-181	5	ACTN4
1.98568e-184	0.370384	0.31	0.106	4.56149e-180	5	SNHG7
2.85859e-184	0.626312	0.814	0.561	6.56676e-180	5	RPS20
4.94486e-184	0.625997	0.857	0.636	1.13593e-179	5	MT-ND5
1.30495e-182	0.66688	0.782	0.516	2.99773e-178	5	RPL23A
1.61285e-182	0.383497	0.409	0.168	3.70504e-178	5	SEPTIN2
2.3752e-181	0.313039	0.345	0.125	5.4563e-177	5	TLE5
4.08018e-181	0.607368	0.623	0.353	9.37299e-177	5	EEF1G
1.93626e-180	0.416557	0.421	0.179	4.44798e-176	5	SEC14L1
1.68378e-179	0.393373	0.451	0.195	3.86798e-175	5	MGST3
9.42079e-179	0.559053	0.824	0.556	2.16414e-174	5	RPL22
3.29923e-178	0.292991	0.272	0.087	7.57899e-174	5	TRIM44
3.40554e-178	0.582452	0.796	0.52	7.8232e-174	5	RPL35
9.78715e-178	0.485671	0.457	0.206	2.2483e-173	5	ANXA5
6.18513e-177	0.699315	0.807	0.578	1.42085e-172	5	RPL27A
1.21854e-176	0.549505	0.82	0.542	2.79923e-172	5	RPS4X
1.84485e-176	0.276264	0.276	0.089	4.23799e-172	5	UPF3A
1.38009e-175	0.731179	0.824	0.603	3.17033e-171	5	RPS3
7.71192e-174	0.293833	0.301	0.101	1.77158e-169	5	LIMA1
1.2556e-172	0.311074	0.317	0.111	2.88437e-168	5	LPP
4.71641e-172	0.695676	0.802	0.599	1.08345e-167	5	RPS9
[truncated: 4,673 more rows]

## Sheet: BM population markers
p_val	avg_log2FC	pct.1	pct.2	p_val_adj	cluster	gene
0	3.99541	0.805	0.079	0	Dendritic_cells	HLA-DRA
0	3.89965	0.763	0.095	0	Dendritic_cells	HLA-DRB1
0	3.6485	0.938	0.288	0	Dendritic_cells	CST3
0	3.20951	0.854	0.217	0	Dendritic_cells	CD74
0	3.11483	0.647	0.084	0	Dendritic_cells	HLA-DPA1
0	3.01473	0.587	0.078	0	Dendritic_cells	HLA-DPB1
0	2.57154	0.426	0.02	0	Dendritic_cells	HLA-DQA1
0	2.53477	0.824	0.172	0	Dendritic_cells	S100A10
0	2.16192	0.945	0.478	0	Dendritic_cells	LYZ
0	2.11024	0.878	0.286	0	Dendritic_cells	LGALS1
0	2.11004	0.999	0.92	0	Dendritic_cells	FTL
0	1.97218	0.908	0.194	0	Dendritic_cells	AIF1
0	1.86178	0.484	0.034	0	Dendritic_cells	HLA-DQB1
0	1.7281	0.669	0.074	0	Dendritic_cells	IFI30
0	1.68892	0.77	0.349	0	Dendritic_cells	EMP3
0	1.62176	0.654	0.04	0	Dendritic_cells	CD14
0	1.58723	0.767	0.044	0	Dendritic_cells	MS4A6A
0	1.55699	0.959	0.508	0	Dendritic_cells	S100A4
0	1.53793	0.984	0.729	0	Dendritic_cells	TMSB10
0	1.46027	0.975	0.541	0	Dendritic_cells	RPS2
0	1.42012	0.951	0.459	0	Dendritic_cells	TYROBP
0	1.34277	0.878	0.41	0	Dendritic_cells	CTSS
0	1.33118	0.519	0.05	0	Dendritic_cells	HLA-DMA
0	1.31165	0.913	0.376	0	Dendritic_cells	FCER1G
0	1.30235	0.309	0.007	0	Dendritic_cells	FCER1A
0	1.2912	0.994	0.731	0	Dendritic_cells	RPL10
0	1.28045	0.709	0.159	0	Dendritic_cells	ANXA2
0	1.27935	0.995	0.763	0	Dendritic_cells	RPS24
0	1.25486	0.879	0.412	0	Dendritic_cells	RPS10
0	1.24681	0.99	0.668	0	Dendritic_cells	RPL19
0	1.23838	0.723	0.064	0	Dendritic_cells	SAMHD1
0	1.22636	0.949	0.56	0	Dendritic_cells	SH3BGRL3
0	1.22275	0.944	0.531	0	Dendritic_cells	RPS16
0	1.21972	0.967	0.532	0	Dendritic_cells	RPL18A
0	1.2122	0.982	0.683	0	Dendritic_cells	RPL26
0	1.20502	0.95	0.598	0	Dendritic_cells	RPS9
0	1.20084	0.567	0.051	0	Dendritic_cells	CD52
0	1.19929	0.983	0.672	0	Dendritic_cells	RPS13
0	1.18835	0.961	0.538	0	Dendritic_cells	RPS19
0	1.17023	0.711	0.096	0	Dendritic_cells	FGL2
0	1.1586	0.989	0.7	0	Dendritic_cells	RPL13
0	1.158	1	0.877	0	Dendritic_cells	RPLP1
0	1.15723	0.983	0.625	0	Dendritic_cells	RPS18
0	1.14731	0.845	0.395	0	Dendritic_cells	PSAP
0	1.13855	0.996	0.833	0	Dendritic_cells	RPL28
0	1.13173	0.966	0.543	0	Dendritic_cells	RPS4X
0	1.12745	0.659	0.134	0	Dendritic_cells	VCAN
0	1.12646	0.989	0.729	0	Dendritic_cells	RPL11
0	1.12313	0.959	0.62	0	Dendritic_cells	RPS11
0	1.10606	0.719	0.151	0	Dendritic_cells	VAMP8
0	1.10317	0.578	0.017	0	Dendritic_cells	CPVL
0	1.09932	0.984	0.672	0	Dendritic_cells	RPL12
0	1.08288	0.963	0.553	0	Dendritic_cells	RPL15
0	1.07388	0.986	0.696	0	Dendritic_cells	RPS3A
0	1.07362	0.961	0.563	0	Dendritic_cells	RPL29
0	1.06941	0.902	0.494	0	Dendritic_cells	PFDN5
0	1.06912	0.729	0.222	0	Dendritic_cells	NPC2
0	1.06791	0.996	0.744	0	Dendritic_cells	RPS8
0	1.06153	0.988	0.812	0	Dendritic_cells	RPS14
0	1.05865	0.973	0.603	0	Dendritic_cells	RPL18
0	1.05667	0.992	0.704	0	Dendritic_cells	RPS23
0	1.05125	0.828	0.31	0	Dendritic_cells	COTL1
0	1.04735	0.982	0.673	0	Dendritic_cells	RPS15
0	1.04403	0.849	0.335	0	Dendritic_cells	GSTP1
0	1.03899	0.635	0.141	0	Dendritic_cells	CTSZ
0	1.02013	0.951	0.578	0	Dendritic_cells	RPL27A
0	1.01623	0.581	0.108	0	Dendritic_cells	CTSB
0	1.01573	0.755	0.241	0	Dendritic_cells	GRN
0	1.01469	0.978	0.658	0	Dendritic_cells	RPL6
0	0.996046	0.967	0.625	0	Dendritic_cells	RPL8
0	0.995218	0.715	0.166	0	Dendritic_cells	C1orf162
0	0.993203	0.99	0.73	0	Dendritic_cells	RPL32
0	0.992144	0.996	0.783	0	Dendritic_cells	RPS12
0	0.990478	0.967	0.725	0	Dendritic_cells	UBA52
0	0.986183	0.904	0.424	0	Dendritic_cells	RPL10A
0	0.977104	0.606	0.024	0	Dendritic_cells	CD68
0	0.963055	0.92	0.461	0	Dendritic_cells	RACK1
0	0.95905	0.88	0.372	0	Dendritic_cells	EEF1B2
0	0.955473	0.937	0.596	0	Dendritic_cells	NACA
0	0.953742	0.645	0.206	0	Dendritic_cells	TIMP1
0	0.953028	0.954	0.586	0	Dendritic_cells	RPL13A
0	0.943547	0.968	0.624	0	Dendritic_cells	RPS6
0	0.939867	0.672	0.156	0	Dendritic_cells	TYMP
0	0.938717	0.999	0.894	0	Dendritic_cells	RPL41
0	0.927693	0.873	0.391	0	Dendritic_cells	RPS5
0	0.904346	0.668	0.151	0	Dendritic_cells	AP1S2
0	0.895842	0.972	0.62	0	Dendritic_cells	RPL7A
0	0.888113	0.966	0.603	0	Dendritic_cells	RPS3
0	0.887772	0.987	0.811	0	Dendritic_cells	RPL30
0	0.885681	0.971	0.691	0	Dendritic_cells	RPS7
0	0.880835	0.937	0.547	0	Dendritic_cells	RPL7
0	0.8802	0.964	0.625	0	Dendritic_cells	RPL9
0	0.864834	0.855	0.373	0	Dendritic_cells	ATP5MC2
0	0.863349	0.81	0.361	0	Dendritic_cells	YBX1
0	0.857382	0.648	0.22	0	Dendritic_cells	DBI
0	0.854051	0.77	0.285	0	Dendritic_cells	LAPTM5
0	0.849068	0.599	0.079	0	Dendritic_cells	CTSH
0	0.848534	0.984	0.815	0	Dendritic_cells	FAU
0	0.839647	0.952	0.515	0	Dendritic_cells	RPL23A
0	0.834352	0.761	0.249	0	Dendritic_cells	PYCARD
0	0.831544	0.78	0.305	0	Dendritic_cells	EIF3K
0	0.811733	0.673	0.217	0	Dendritic_cells	ENO1
0	0.808557	0.447	0.018	0	Dendritic_cells	HLA-DMB
0	0.804962	0.316	0.008	0	Dendritic_cells	GPR183
0	0.789816	0.653	0.195	0	Dendritic_cells	PKM
0	0.789471	0.617	0.149	0	Dendritic_cells	CAPG
0	0.789239	0.396	0.05	0	Dendritic_cells	SGK1
0	0.788452	0.399	0.01	0	Dendritic_cells	MS4A7
0	0.775773	0.695	0.189	0	Dendritic_cells	FXYD5
0	0.773088	0.649	0.214	0	Dendritic_cells	APLP2
0	0.772768	0.612	0.127	0	Dendritic_cells	GLIPR1
0	0.76317	0.479	0.018	0	Dendritic_cells	MPEG1
0	0.754107	0.591	0.183	0	Dendritic_cells	ZEB2
0	0.753723	0.703	0.25	0	Dendritic_cells	SLC25A6
0	0.750866	0.667	0.205	0	Dendritic_cells	AP2S1
0	0.745513	0.507	0.018	0	Dendritic_cells	RNASE6
0	0.743602	0.607	0.154	0	Dendritic_cells	IGSF6
0	0.736391	0.633	0.156	0	Dendritic_cells	SPI1
0	0.734054	0.581	0.107	0	Dendritic_cells	KCTD12
0	0.711756	0.298	0	0	Dendritic_cells	VSIG4
0	0.708202	0.546	0.143	0	Dendritic_cells	CD44
0	0.668561	0.59	0.174	0	Dendritic_cells	GSTO1
0	0.667375	0.528	0.093	0	Dendritic_cells	TNFSF13B
0	0.664447	0.627	0.205	0	Dendritic_cells	ANXA5
0	0.658423	0.579	0.141	0	Dendritic_cells	HIGD2A
0	0.656862	0.55	0.144	0	Dendritic_cells	ATP6V1F
0	0.655904	0.523	0.105	0	Dendritic_cells	CCDC88A
0	0.654765	0.306	0.012	0	Dendritic_cells	HMOX1
0	0.640701	0.462	0.01	0	Dendritic_cells	LY86
0	0.632784	0.449	0.007	0	Dendritic_cells	MARCH1
0	0.623192	0.363	0.002	0	Dendritic_cells	CSF1R
0	0.607263	0.393	0.079	0	Dendritic_cells	MAFB
0	0.580254	0.477	0.107	0	Dendritic_cells	RNH1
0	0.570689	0.407	0.026	0	Dendritic_cells	CLEC7A
0	0.564358	0.532	0.141	0	Dendritic_cells	APRT
0	0.563286	0.374	0.02	0	Dendritic_cells	DOK2
0	0.559821	0.299	0.001	0	Dendritic_cells	LGALS2
0	0.550489	0.265	0	0	Dendritic_cells	CLEC10A
0	0.547173	0.398	0.052	0	Dendritic_cells	ALDH2
0	0.540405	0.422	0.043	0	Dendritic_cells	KLF4
0	0.534332	0.379	0.033	0	Dendritic_cells	TGFBI
0	0.530558	0.312	0.028	0	Dendritic_cells	FBP1
0	0.529448	0.479	0.077	0	Dendritic_cells	RGS10
0	0.513971	0.407	0.07	0	Dendritic_cells	PLEKHO1
0	0.508522	0.42	0.094	0	Dendritic_cells	CD48
0	0.502313	0.413	0.071	0	Dendritic_cells	PLXDC2
0	0.492474	0.373	0.024	0	Dendritic_cells	ADA2
0	0.480177	0.433	0.087	0	Dendritic_cells	RAB32
0	0.480031	0.252	0.02	0	Dendritic_cells	FCGR2B
0	0.474834	0.42	0.081	0	Dendritic_cells	PPT1
0	0.468742	0.335	0.004	0	Dendritic_cells	SHTN1
0	0.466713	0.264	0.001	0	Dendritic_cells	CD163
0	0.46549	0.408	0.09	0	Dendritic_cells	TNFRSF1B
0	0.463713	0.338	0.039	0	Dendritic_cells	POU2F2
0	0.451095	0.329	0.009	0	Dendritic_cells	EMILIN2
0	0.442055	0.306	0.005	0	Dendritic_cells	ASGR1
0	0.433933	0.292	0.002	0	Dendritic_cells	CD86
0	0.426113	0.319	0.057	0	Dendritic_cells	ATP2B1-AS1
0	0.419007	0.284	0.009	0	Dendritic_cells	ADAP2
0	0.413293	0.357	0.047	0	Dendritic_cells	PILRA
0	0.396447	0.311	0.047	0	Dendritic_cells	IL13RA1
0	0.39491	0.346	0.065	0	Dendritic_cells	CASP1
0	0.39064	0.272	0.041	0	Dendritic_cells	NR4A2
0	0.37467	0.254	0.02	0	Dendritic_cells	SEPT7
0	0.373414	0.267	0.032	0	Dendritic_cells	CXCL16
0	0.367041	0.279	0.028	0	Dendritic_cells	CD84
0	0.365139	0.305	0.041	0	Dendritic_cells	MYO1G
0	0.355135	0.293	0.028	0	Dendritic_cells	SLC8A1
0	0.354894	0.27	0.018	0	Dendritic_cells	RASSF4
0	0.354646	0.295	0.039	0	Dendritic_cells	NAIP
0	0.352671	0.278	0.018	0	Dendritic_cells	CD33
0	0.351162	0.257	0.011	0	Dendritic_cells	SLC7A7
0	0.342683	0.272	0.023	0	Dendritic_cells	IL10RA
0	0.326819	0.253	0.022	0	Dendritic_cells	ZNF385A
0	0.325245	0.301	0.048	0	Dendritic_cells	TLR2
0	0.319641	0.264	0.03	0	Dendritic_cells	LGALS9
0	0.314454	0.272	0.041	0	Dendritic_cells	LACTB
2.63629e-306	0.862687	0.947	0.557	6.05609e-302	Dendritic_cells	RPL22
3.73967e-306	0.32785	0.281	0.045	8.59077e-302	Dendritic_cells	CD4
4.43899e-302	0.836375	0.888	0.44	1.01972e-297	Dendritic_cells	RPLP0
5.12853e-301	0.674397	0.587	0.179	1.17812e-296	Dendritic_cells	AHNAK
8.08266e-299	0.836585	0.984	0.791	1.85675e-294	Dendritic_cells	RPS15A
8.85076e-299	0.797265	0.841	0.384	2.0332e-294	Dendritic_cells	RPSA
1.32216e-298	0.828885	0.947	0.556	3.03725e-294	Dendritic_cells	RPL5
3.10419e-298	0.868772	0.983	0.627	7.13094e-294	Dendritic_cells	PTMA
8.26135e-297	0.619037	0.633	0.216	1.8978e-292	Dendritic_cells	H2AFY
2.14015e-296	0.807907	0.984	0.757	4.91635e-292	Dendritic_cells	RPLP2
1.24412e-295	0.502502	0.531	0.151	2.858e-291	Dendritic_cells	RNF130
2.99589e-295	0.748225	0.647	0.227	6.88217e-291	Dendritic_cells	FCGRT
4.36763e-295	0.872533	0.934	0.568	1.00333e-290	Dendritic_cells	RPL23
3.78885e-294	0.740103	0.73	0.28	8.70374e-290	Dendritic_cells	ITGB2
5.29979e-292	0.83213	0.821	0.38	1.21747e-287	Dendritic_cells	ARPC1B
7.77719e-292	0.803746	0.897	0.53	1.78658e-287	Dendritic_cells	COX4I1
5.77048e-291	0.853121	0.991	0.828	1.3256e-286	Dendritic_cells	RPL34
1.27157e-290	0.77319	0.939	0.55	2.92104e-286	Dendritic_cells	RPL14
1.58026e-289	0.336122	0.297	0.053	3.63017e-285	Dendritic_cells	AOAH
2.0211e-289	0.483043	0.365	0.077	4.64286e-285	Dendritic_cells	SLC11A1
3.64894e-289	0.827635	0.849	0.427	8.38235e-285	Dendritic_cells	CLIC1
6.75721e-289	0.815174	0.984	0.734	1.55227e-284	Dendritic_cells	RPS27A
6.01952e-287	0.730252	0.794	0.344	1.3828e-282	Dendritic_cells	PPIA
1.91168e-286	0.775066	0.979	0.741	4.39152e-282	Dendritic_cells	RPL21
8.91425e-286	0.506838	0.419	0.103	2.04778e-281	Dendritic_cells	CFP
4.04615e-284	0.755546	0.981	0.74	9.29482e-280	Dendritic_cells	RPS27
6.41559e-282	0.925683	0.997	0.951	1.47379e-277	Dendritic_cells	TPT1
4.24863e-281	0.740078	0.952	0.547	9.75995e-277	Dendritic_cells	RPL36
2.13201e-279	0.778749	0.965	0.627	4.89766e-275	Dendritic_cells	RPL37A
2.13871e-279	0.682104	0.739	0.282	4.91303e-275	Dendritic_cells	HCST
1.88924e-278	1.29358	0.768	0.373	4.33996e-274	Dendritic_cells	FCN1
7.40353e-278	0.802819	0.99	0.766	1.70074e-273	Dendritic_cells	EEF1A1
2.45989e-277	0.673897	0.749	0.309	5.65085e-273	Dendritic_cells	RPL4
6.51678e-277	0.590826	0.634	0.227	1.49703e-272	Dendritic_cells	NDUFB2
7.01764e-277	0.806379	0.931	0.562	1.61209e-272	Dendritic_cells	RPS20
1.07115e-273	0.329223	0.314	0.061	2.46064e-269	Dendritic_cells	THEMIS2
5.65712e-273	0.740384	0.944	0.603	1.29955e-268	Dendritic_cells	RPL27
4.78856e-272	0.432132	0.378	0.085	1.10003e-267	Dendritic_cells	FCGR2A
2.84581e-271	0.725024	0.977	0.678	6.5374e-267	Dendritic_cells	RPS25
6.13277e-270	0.822846	0.941	0.546	1.40882e-265	Dendritic_cells	RPS21
8.13281e-270	0.791534	0.927	0.521	1.86827e-265	Dendritic_cells	RPL35
8.75089e-270	0.461877	0.495	0.141	2.01026e-265	Dendritic_cells	CD53
3.43939e-269	0.321512	0.301	0.057	7.90096e-265	Dendritic_cells	LAT2
4.32491e-269	1.33211	0.97	0.737	9.93518e-265	Dendritic_cells	FTH1
3.99987e-268	0.40823	0.538	0.155	9.1885e-264	Dendritic_cells	BLVRB
2.28402e-265	0.504702	0.51	0.152	5.24685e-261	Dendritic_cells	SLC25A5
1.25485e-264	0.781512	0.93	0.49	2.88264e-260	Dendritic_cells	RPL3
7.50272e-263	0.299488	0.281	0.051	1.72352e-258	Dendritic_cells	TBXAS1
1.70512e-262	0.390012	0.357	0.081	3.91701e-258	Dendritic_cells	NAGK
5.38313e-260	0.359665	0.333	0.072	1.23661e-255	Dendritic_cells	TWF2
1.54215e-259	0.772161	0.987	0.795	3.54262e-255	Dendritic_cells	RPL37
1.21064e-258	0.606417	0.543	0.18	2.78108e-254	Dendritic_cells	RNASET2
4.88148e-258	0.742016	0.759	0.356	1.12137e-253	Dendritic_cells	RAC1
6.66117e-258	0.567195	0.506	0.151	1.53021e-253	Dendritic_cells	SERPINA1
3.17728e-257	0.724894	0.953	0.606	7.29885e-253	Dendritic_cells	RPL24
3.70533e-257	0.351575	0.325	0.069	8.51189e-253	Dendritic_cells	CAPN2
8.7223e-255	0.46629	0.446	0.12	2.00369e-250	Dendritic_cells	JAML
1.40457e-253	0.381065	0.387	0.096	3.22658e-249	Dendritic_cells	TPP1
2.59672e-253	0.278459	0.253	0.044	5.96519e-249	Dendritic_cells	OTULINL
3.75783e-253	0.89769	0.944	0.627	8.63248e-249	Dendritic_cells	GAPDH
9.63108e-252	0.461611	0.476	0.139	2.21245e-247	Dendritic_cells	CNPY3
3.45374e-251	0.508471	0.519	0.165	7.93393e-247	Dendritic_cells	PRELID1
5.09631e-249	0.318479	0.279	0.054	1.17072e-244	Dendritic_cells	SYNGR2
2.02921e-248	0.353792	0.34	0.077	4.66151e-244	Dendritic_cells	NCKAP1L
5.87563e-247	0.34808	0.33	0.073	1.34975e-242	Dendritic_cells	C20orf27
1.20844e-246	0.828676	0.641	0.262	2.77604e-242	Dendritic_cells	CSTB
4.54811e-246	0.74018	0.973	0.73	1.04479e-241	Dendritic_cells	RPL35A
1.7817e-243	0.682153	0.875	0.464	4.09291e-239	Dendritic_cells	RPL31
6.98454e-241	0.423661	0.441	0.125	1.60449e-236	Dendritic_cells	C4orf48
4.61238e-240	0.323581	0.27	0.051	1.05956e-235	Dendritic_cells	MGST1
1.39065e-239	0.34926	0.323	0.071	3.1946e-235	Dendritic_cells	LILRB2
1.58024e-239	1.18504	0.481	0.153	3.63012e-235	Dendritic_cells	AC020656.1
5.32213e-239	0.79836	0.987	0.778	1.2226e-234	Dendritic_cells	RPS28
2.67227e-238	0.442122	0.44	0.127	6.13874e-234	Dendritic_cells	EIF3L
4.9004e-235	0.505199	0.591	0.209	1.12572e-230	Dendritic_cells	CD37
2.8458e-234	0.76333	0.889	0.483	6.53736e-230	Dendritic_cells	RPL36A
6.68931e-234	0.318049	0.299	0.064	1.53667e-229	Dendritic_cells	PTRHD1
1.38616e-232	0.367037	0.335	0.077	3.18428e-228	Dendritic_cells	GIMAP4
3.19271e-232	0.633897	0.798	0.387	7.33428e-228	Dendritic_cells	BTF3
1.568e-231	0.520357	0.316	0.071	3.60201e-227	Dendritic_cells	RNASE2
1.60564e-230	0.306455	0.301	0.065	3.68848e-226	Dendritic_cells	EIF4EBP1
5.94617e-230	0.779836	0.861	0.526	1.36595e-225	Dendritic_cells	PABPC1
1.37791e-228	0.67383	0.946	0.704	3.16533e-224	Dendritic_cells	OAZ1
2.20333e-227	0.387965	0.372	0.095	5.06148e-223	Dendritic_cells	EVI2A
4.07031e-227	0.745352	0.945	0.651	9.35031e-223	Dendritic_cells	CYBA
9.64413e-225	0.373004	0.28	0.058	2.21545e-220	Dendritic_cells	PHACTR1
1.00307e-223	0.477237	0.508	0.171	2.30424e-219	Dendritic_cells	PGLS
1.75963e-223	0.744485	0.607	0.246	4.04223e-219	Dendritic_cells	CSTA
2.28936e-222	0.355995	0.349	0.087	5.25913e-218	Dendritic_cells	DPYSL2
4.68092e-221	0.494118	0.422	0.124	1.0753e-216	Dendritic_cells	STXBP2
7.2382e-221	0.48159	0.413	0.118	1.66276e-216	Dendritic_cells	PLAUR
7.82819e-220	0.288745	0.276	0.058	1.79829e-215	Dendritic_cells	HEXB
1.68451e-219	0.327363	0.254	0.049	3.86966e-215	Dendritic_cells	TREM1
1.173e-217	0.629011	0.321	0.08	2.69461e-213	Dendritic_cells	EZR
1.66574e-217	0.867607	0.69	0.317	3.82654e-213	Dendritic_cells	LGALS3
2.44808e-217	0.322147	0.289	0.063	5.62373e-213	Dendritic_cells	UPP1
3.10863e-216	0.680314	0.998	0.858	7.14115e-212	Dendritic_cells	TMSB4X
1.48692e-213	0.283948	0.251	0.05	3.41575e-209	Dendritic_cells	GAS7
3.71605e-212	0.288698	0.268	0.056	8.53652e-208	Dendritic_cells	RBM47
5.67398e-212	0.2698	0.253	0.05	1.30343e-207	Dendritic_cells	KIAA0930
9.47373e-211	0.587513	0.612	0.247	2.17631e-206	Dendritic_cells	GPX4
8.39406e-210	0.331984	0.327	0.081	1.92828e-205	Dendritic_cells	CTSA
9.24288e-210	0.417408	0.477	0.154	2.12327e-205	Dendritic_cells	ARRB2
1.18549e-207	0.587207	0.69	0.312	2.72331e-203	Dendritic_cells	ATP6V0B
5.8834e-207	0.386998	0.405	0.12	1.35153e-202	Dendritic_cells	LAMTOR2
3.27075e-204	0.397494	0.449	0.143	7.51356e-200	Dendritic_cells	EIF3G
7.26458e-204	0.311259	0.308	0.071	1.66882e-199	Dendritic_cells	GIMAP7
2.18694e-202	0.564529	0.645	0.27	5.02385e-198	Dendritic_cells	NAP1L1
3.37179e-202	0.928855	0.438	0.149	7.74568e-198	Dendritic_cells	IER3
5.06449e-200	0.516761	0.643	0.274	1.16341e-195	Dendritic_cells	TPI1
8.41724e-199	0.434937	0.525	0.19	1.93361e-194	Dendritic_cells	CLTA
8.60264e-198	0.597545	0.971	0.828	1.9762e-193	Dendritic_cells	SERF2
1.62785e-195	0.768504	0.798	0.403	3.73949e-191	Dendritic_cells	ANXA1
2.51836e-195	0.69863	0.979	0.879	5.78518e-191	Dendritic_cells	MT-ND1
3.53092e-195	0.331508	0.308	0.077	8.11122e-191	Dendritic_cells	REL
4.68859e-195	0.302258	0.316	0.079	1.07706e-190	Dendritic_cells	PARVG
8.51008e-194	0.302626	0.281	0.066	1.95494e-189	Dendritic_cells	RAP2B
1.11077e-193	0.465844	0.549	0.213	2.55166e-189	Dendritic_cells	ERP29
2.80367e-193	0.617728	0.907	0.567	6.44059e-189	Dendritic_cells	RPL38
9.78605e-193	0.323662	0.311	0.079	2.24805e-188	Dendritic_cells	AKR1A1
1.19152e-192	0.670493	0.992	0.957	2.73716e-188	Dendritic_cells	MT-CO2
1.53022e-192	0.464526	0.636	0.265	3.51522e-188	Dendritic_cells	HNRNPA1
2.58227e-191	0.548132	0.546	0.214	5.93199e-187	Dendritic_cells	PRDX1
2.80748e-191	0.710373	0.953	0.639	6.44933e-187	Dendritic_cells	S100A11
9.63951e-191	0.652366	0.898	0.598	2.21439e-186	Dendritic_cells	CFL1
8.40368e-188	0.332143	0.369	0.106	1.93049e-183	Dendritic_cells	SYK
1.25816e-187	0.391727	0.368	0.109	2.89025e-183	Dendritic_cells	CIB1
2.81772e-187	0.36906	0.361	0.104	6.47287e-183	Dendritic_cells	IQGAP2
3.60988e-186	0.606334	0.907	0.557	8.29262e-182	Dendritic_cells	ARPC3
1.97778e-184	0.472345	0.552	0.217	4.54336e-180	Dendritic_cells	GRB2
1.39893e-183	0.614223	0.688	0.326	3.21361e-179	Dendritic_cells	LRRFIP1
6.73857e-183	0.580343	0.68	0.33	1.54798e-178	Dendritic_cells	CAST
1.79376e-182	0.679708	0.791	0.412	4.12064e-178	Dendritic_cells	SAT1
3.76317e-182	0.555571	0.697	0.343	8.64476e-178	Dendritic_cells	SERP1
1.15865e-181	0.522149	0.685	0.322	2.66165e-177	Dendritic_cells	COX8A
1.28306e-180	0.792845	0.907	0.64	2.94745e-176	Dendritic_cells	MT-ND5
1.08712e-178	0.439856	0.49	0.183	2.49734e-174	Dendritic_cells	COX5A
5.21418e-176	0.377593	0.35	0.105	1.1978e-171	Dendritic_cells	ARF6
1.66426e-175	0.263349	0.252	0.058	3.82314e-171	Dendritic_cells	HSD17B10
7.57755e-175	0.416468	0.497	0.187	1.74072e-170	Dendritic_cells	LAMTOR1
1.50474e-174	0.296495	0.309	0.083	3.45669e-170	Dendritic_cells	MFSD1
1.70449e-174	0.461525	0.547	0.225	3.91555e-170	Dendritic_cells	SEC11A
2.24742e-174	0.416183	0.49	0.183	5.16277e-170	Dendritic_cells	EIF3H
9.55598e-174	0.302172	0.309	0.082	2.1952e-169	Dendritic_cells	CLEC2B
4.43923e-173	0.313788	0.25	0.058	1.01978e-168	Dendritic_cells	C3AR1
8.76794e-173	0.302407	0.284	0.072	2.01417e-168	Dendritic_cells	AC004687.1
2.38321e-172	0.675301	0.983	0.91	5.47472e-168	Dendritic_cells	MT-ND4
6.14451e-172	0.642137	0.992	0.958	1.41152e-167	Dendritic_cells	MT-CO1
1.62069e-171	0.272004	0.285	0.072	3.72305e-167	Dendritic_cells	HCK
3.26143e-171	0.687533	0.997	0.868	7.49215e-167	Dendritic_cells	RPL39
3.29477e-170	0.323092	0.329	0.094	7.56873e-166	Dendritic_cells	DIAPH1
1.89426e-168	0.301878	0.287	0.074	4.3515e-164	Dendritic_cells	ADGRE5
1.92143e-168	0.325867	0.319	0.09	4.41391e-164	Dendritic_cells	SCPEP1
4.59867e-168	0.356174	0.391	0.128	1.05641e-163	Dendritic_cells	PGAM1
1.68449e-167	0.296552	0.305	0.084	3.86961e-163	Dendritic_cells	MGAT1
1.17736e-165	0.862709	0.34	0.102	2.70464e-161	Dendritic_cells	FABP5
1.55561e-165	0.54158	0.802	0.452	3.57355e-161	Dendritic_cells	COX7C
6.40936e-165	0.51621	0.696	0.335	1.47236e-160	Dendritic_cells	ZFP36L2
1.1813e-164	0.453388	0.59	0.261	2.71368e-160	Dendritic_cells	ATP5F1D
1.94859e-164	0.398057	0.432	0.15	4.47631e-160	Dendritic_cells	PTPRE
2.70233e-164	0.416236	0.461	0.17	6.20778e-160	Dendritic_cells	VSIR
1.8681e-163	0.409546	0.467	0.175	4.29139e-159	Dendritic_cells	EIF3F
3.16955e-163	0.519848	0.733	0.384	7.28108e-159	Dendritic_cells	GNAI2
4.10597e-163	0.427195	0.573	0.243	9.43222e-159	Dendritic_cells	ATP5MC3
9.42321e-163	0.519111	0.88	0.529	2.1647e-158	Dendritic_cells	ARPC2
1.74943e-162	0.624392	0.961	0.793	4.01879e-158	Dendritic_cells	MT-ND2
3.41097e-162	0.320663	0.36	0.113	7.83567e-158	Dendritic_cells	NDUFS7
1.06697e-161	0.304945	0.328	0.097	2.45105e-157	Dendritic_cells	COMT
3.25148e-161	0.449583	0.427	0.155	7.4693e-157	Dendritic_cells	PSME2
7.61874e-159	0.321297	0.339	0.104	1.75018e-154	Dendritic_cells	SNX2
2.32762e-158	0.498842	0.53	0.225	5.347e-154	Dendritic_cells	CD302
3.24926e-158	0.573274	0.685	0.333	7.4642e-154	Dendritic_cells	HSP90AB1
8.66096e-158	0.442689	0.612	0.266	1.9896e-153	Dendritic_cells	LSP1
9.4593e-157	0.387512	0.485	0.186	2.17299e-152	Dendritic_cells	RHOG
1.65862e-156	0.726985	0.959	0.73	3.81019e-152	Dendritic_cells	VIM
3.97369e-156	0.32306	0.356	0.113	9.12837e-152	Dendritic_cells	RSL1D1
8.3886e-156	0.283191	0.304	0.085	1.92703e-151	Dendritic_cells	UCP2
2.89949e-155	0.263224	0.268	0.07	6.66072e-151	Dendritic_cells	ATP6V1B2
1.05181e-154	0.288229	0.266	0.07	2.41621e-150	Dendritic_cells	ATP1B3
7.90401e-151	0.259274	0.26	0.068	1.81571e-146	Dendritic_cells	YWHAG
6.23978e-150	0.499563	0.779	0.453	1.4334e-145	Dendritic_cells	COX6B1
1.13069e-149	0.294708	0.318	0.096	2.59742e-145	Dendritic_cells	SAT2
1.72203e-149	0.571603	0.612	0.3	3.95584e-145	Dendritic_cells	EIF4A1
4.00024e-149	0.43318	0.602	0.279	9.18934e-145	Dendritic_cells	NDUFB11
1.57548e-148	0.302663	0.287	0.081	3.6192e-144	Dendritic_cells	TNFAIP2
2.15497e-148	0.355707	0.385	0.135	4.95041e-144	Dendritic_cells	GSTK1
2.19774e-148	0.403306	0.477	0.191	5.04865e-144	Dendritic_cells	AKAP13
7.56195e-148	0.282333	0.262	0.068	1.73713e-143	Dendritic_cells	SMIM25
8.85169e-148	0.532938	0.812	0.505	2.03341e-143	Dendritic_cells	ATP5MG
2.30591e-147	0.338646	0.391	0.138	5.29713e-143	Dendritic_cells	CAPNS1
4.39114e-147	0.351627	0.414	0.149	1.00873e-142	Dendritic_cells	GLIPR2
8.48144e-147	0.607864	0.444	0.18	1.94836e-142	Dendritic_cells	YWHAH
1.77226e-146	0.336017	0.396	0.137	4.07123e-142	Dendritic_cells	FGR
2.18564e-146	0.549716	0.993	0.964	5.02086e-142	Dendritic_cells	MT-CO3
1.50559e-145	0.430799	0.649	0.319	3.45864e-141	Dendritic_cells	UQCRH
2.84154e-144	0.366701	0.459	0.18	6.52758e-140	Dendritic_cells	GDI2
3.27365e-143	0.305634	0.301	0.09	7.52022e-139	Dendritic_cells	GAPT
4.27734e-143	0.360733	0.467	0.186	9.8259e-139	Dendritic_cells	NDUFS6
1.43031e-142	0.425574	0.609	0.285	3.2857e-138	Dendritic_cells	EEF2
5.75254e-142	0.390188	0.504	0.203	1.32147e-137	Dendritic_cells	NCF2
2.88469e-141	0.402811	0.537	0.238	6.62671e-137	Dendritic_cells	ARL6IP4
3.40349e-141	0.41201	0.56	0.255	7.8185e-137	Dendritic_cells	SH3BGRL
5.05915e-141	0.311352	0.37	0.127	1.16219e-136	Dendritic_cells	ATP6V0D1
5.13375e-140	0.504091	0.463	0.189	1.17932e-135	Dendritic_cells	TAGLN2
5.7808e-140	0.536208	0.63	0.321	1.32797e-135	Dendritic_cells	DYNLL1
1.50158e-139	0.308894	0.334	0.109	3.44943e-135	Dendritic_cells	IFI27L2
3.6333e-139	0.278844	0.304	0.094	8.34641e-135	Dendritic_cells	M6PR
4.52896e-139	0.255349	0.281	0.08	1.04039e-134	Dendritic_cells	LY96
1.0135e-138	0.34976	0.324	0.106	2.32822e-134	Dendritic_cells	PLEC
2.49911e-138	0.27585	0.294	0.089	5.74096e-134	Dendritic_cells	MRPL54
9.85022e-138	0.491101	0.713	0.399	2.26279e-133	Dendritic_cells	RHOA
1.53964e-137	0.357108	0.471	0.192	3.53686e-133	Dendritic_cells	UXT
1.7648e-137	0.425921	0.616	0.3	4.05411e-133	Dendritic_cells	COX7B
7.80481e-137	0.580304	0.936	0.691	1.79292e-132	Dendritic_cells	ACTG1
1.21548e-136	0.335078	0.423	0.162	2.7922e-132	Dendritic_cells	ATP5PB
4.76453e-136	0.313372	0.37	0.131	1.09451e-131	Dendritic_cells	XRN2
5.62791e-136	0.451173	0.732	0.409	1.29284e-131	Dendritic_cells	CHCHD2
1.56776e-135	0.378116	0.496	0.212	3.60145e-131	Dendritic_cells	ATP5PO
1.97328e-135	0.403536	0.465	0.193	4.53303e-131	Dendritic_cells	PLP2
2.28914e-135	0.305625	0.419	0.156	5.25861e-131	Dendritic_cells	ZYX
1.26024e-134	0.389478	0.573	0.268	2.89502e-130	Dendritic_cells	PSMB3
2.02332e-134	0.594648	0.925	0.676	4.64797e-130	Dendritic_cells	RPS29
2.10582e-134	0.496722	0.741	0.425	4.8375e-130	Dendritic_cells	GNG5
3.27612e-134	0.405147	0.53	0.236	7.52591e-130	Dendritic_cells	MSN
5.23387e-134	0.744861	0.773	0.463	1.20233e-129	Dendritic_cells	HSP90AA1
1.88337e-133	0.457667	0.768	0.451	4.32647e-129	Dendritic_cells	TOMM7
4.14347e-133	0.35514	0.556	0.243	9.51838e-129	Dendritic_cells	EFHD2
4.48664e-133	0.435989	0.619	0.309	1.03067e-128	Dendritic_cells	ATP5MF
7.22911e-133	0.251772	0.273	0.08	1.66067e-128	Dendritic_cells	EIF4E2
3.51648e-132	0.476408	0.784	0.468	8.07805e-128	Dendritic_cells	PSMA7
5.9355e-131	0.516676	0.784	0.475	1.3635e-126	Dendritic_cells	CALM2
8.62857e-131	0.269264	0.304	0.097	1.98215e-126	Dendritic_cells	SUMO3
1.29345e-130	0.476902	0.794	0.489	2.9713e-126	Dendritic_cells	EEF1D
3.61818e-130	0.447736	0.773	0.424	8.31169e-126	Dendritic_cells	ARHGDIB
4.65454e-130	0.475285	0.736	0.428	1.06924e-125	Dendritic_cells	UQCRB
5.38087e-130	0.375358	0.473	0.203	1.23609e-125	Dendritic_cells	COPE
1.25187e-129	0.378473	0.53	0.238	2.8758e-125	Dendritic_cells	SLC25A3
1.66989e-129	0.278502	0.319	0.104	3.83607e-125	Dendritic_cells	VDAC1
3.41578e-129	0.382729	0.504	0.22	7.84672e-125	Dendritic_cells	FLNA
4.04028e-129	0.309718	0.319	0.106	9.28133e-125	Dendritic_cells	MEF2A
5.15583e-129	0.418265	0.67	0.329	1.1844e-124	Dendritic_cells	CORO1A
6.11218e-129	0.323034	0.367	0.132	1.40409e-124	Dendritic_cells	DDX21
9.67809e-129	0.472533	0.534	0.251	2.22325e-124	Dendritic_cells	HSPA8
1.00654e-128	0.290368	0.35	0.123	2.31222e-124	Dendritic_cells	EIF3M
1.98718e-127	0.294409	0.354	0.126	4.56494e-123	Dendritic_cells	POLE4
6.29215e-127	0.589071	0.967	0.751	1.44543e-122	Dendritic_cells	S100A6
7.91638e-127	0.353527	0.347	0.124	1.81855e-122	Dendritic_cells	IFNGR1
1.05302e-126	0.377616	0.541	0.248	2.419e-122	Dendritic_cells	RBM3
4.66711e-126	0.306746	0.356	0.128	1.07213e-121	Dendritic_cells	RAB5C
1.64807e-125	0.271039	0.329	0.111	3.78594e-121	Dendritic_cells	ARHGAP30
1.27153e-124	0.37008	0.759	0.375	2.92097e-120	Dendritic_cells	PTPRC
5.0307e-124	0.294472	0.323	0.111	1.15565e-119	Dendritic_cells	ALKBH7
2.14723e-123	0.442908	0.667	0.37	4.93263e-119	Dendritic_cells	ATP6V0E1
3.28847e-123	0.260676	0.251	0.074	7.55427e-119	Dendritic_cells	CREG1
4.62582e-123	0.291069	0.31	0.103	1.06264e-118	Dendritic_cells	SLC16A3
2.55938e-122	0.388221	0.534	0.249	5.87941e-118	Dendritic_cells	POMP
8.1328e-121	0.350428	0.676	0.317	1.86827e-116	Dendritic_cells	CYBB
1.99657e-120	0.320757	0.364	0.137	4.58653e-116	Dendritic_cells	AGTRAP
2.48683e-119	0.279341	0.264	0.081	5.71275e-115	Dendritic_cells	ATP2B1
2.50652e-119	0.302132	0.346	0.127	5.75797e-115	Dendritic_cells	TMEM167A
4.82511e-119	0.571265	0.99	0.933	1.10842e-114	Dendritic_cells	MT-ATP6
1.77139e-118	0.358788	0.458	0.201	4.06923e-114	Dendritic_cells	ATP6AP2
1.10725e-117	0.553117	0.619	0.333	2.54358e-113	Dendritic_cells	TKT
1.72966e-117	0.382615	0.833	0.435	3.97338e-113	Dendritic_cells	LST1
3.41359e-117	0.35864	0.514	0.236	7.8417e-113	Dendritic_cells	PARK7
3.79533e-117	0.302493	0.367	0.139	8.71862e-113	Dendritic_cells	SNRPB
1.39006e-116	0.309785	0.407	0.164	3.19325e-112	Dendritic_cells	ATP5F1C
3.32447e-116	0.383983	0.535	0.247	7.63697e-112	Dendritic_cells	DEK
1.5931e-115	0.285712	0.362	0.135	3.65966e-111	Dendritic_cells	OGFRL1
1.02407e-114	0.390445	0.467	0.207	2.35249e-110	Dendritic_cells	CARD16
1.71477e-114	0.488245	0.73	0.45	3.93917e-110	Dendritic_cells	RPS17
1.26662e-112	0.3312	0.382	0.154	2.90968e-108	Dendritic_cells	CHCHD10
1.74293e-112	0.486764	0.947	0.751	4.00385e-108	Dendritic_cells	RPS26
1.23486e-111	0.309049	0.417	0.174	2.83672e-107	Dendritic_cells	SSBP1
1.61265e-111	0.270439	0.356	0.134	3.70459e-107	Dendritic_cells	RGS19
2.44718e-111	0.601439	0.539	0.281	5.62166e-107	Dendritic_cells	TUBA1B
3.63485e-111	0.347465	0.43	0.185	8.34997e-107	Dendritic_cells	EIF3A
1.30009e-109	0.561246	0.55	0.289	2.98656e-105	Dendritic_cells	CTSD
3.29957e-109	0.260456	0.307	0.109	7.57978e-105	Dendritic_cells	TUFM
5.35967e-109	0.305309	0.414	0.175	1.23122e-104	Dendritic_cells	SF3B5
2.15365e-108	0.305905	0.387	0.159	4.94738e-104	Dendritic_cells	HADHA
2.52685e-108	0.335509	0.479	0.219	5.80469e-104	Dendritic_cells	EIF3E
2.61507e-108	0.445886	0.784	0.48	6.00735e-104	Dendritic_cells	TPM3
4.49399e-108	0.256794	0.313	0.11	1.03236e-103	Dendritic_cells	CD93
1.88661e-107	0.274762	0.354	0.138	4.33392e-103	Dendritic_cells	RNF7
3.64222e-107	0.270705	0.399	0.16	8.3669e-103	Dendritic_cells	LYN
2.10433e-105	0.398904	0.722	0.414	4.83408e-101	Dendritic_cells	BRI3
2.74483e-104	0.334751	0.496	0.235	6.30543e-100	Dendritic_cells	PGK1
6.2225e-104	0.26473	0.364	0.143	1.42943e-99	Dendritic_cells	WAS
1.10706e-103	0.384356	0.777	0.477	2.54315e-99	Dendritic_cells	CDC42
5.46358e-103	0.416795	0.789	0.483	1.25509e-98	Dendritic_cells	ACTR2
6.68916e-103	0.321491	0.427	0.184	1.53663e-98	Dendritic_cells	VMP1
6.18278e-102	0.286336	0.444	0.197	1.42031e-97	Dendritic_cells	RAN
6.1986e-102	0.274297	0.547	0.267	1.42394e-97	Dendritic_cells	NPM1
9.92673e-102	0.470634	0.934	0.799	2.28037e-97	Dendritic_cells	EIF1
1.41281e-101	0.330963	0.543	0.272	3.24552e-97	Dendritic_cells	NEDD8
8.80439e-101	0.319499	0.491	0.231	2.02254e-96	Dendritic_cells	SNRPD2
2.27296e-100	0.282834	0.454	0.201	5.22143e-96	Dendritic_cells	HCLS1
5.38087e-100	0.280045	0.35	0.141	1.23609e-95	Dendritic_cells	PSMD8
1.38879e-99	0.327068	0.758	0.405	3.19033e-95	Dendritic_cells	LCP1
2.40031e-99	0.277499	0.39	0.166	5.51398e-95	Dendritic_cells	VPS29
2.6846e-99	0.348146	0.499	0.247	6.16706e-95	Dendritic_cells	ATP5PD
1.32353e-98	0.314416	0.401	0.175	3.04042e-94	Dendritic_cells	DRAP1
1.64669e-98	0.256398	0.298	0.11	3.78277e-94	Dendritic_cells	DPP7
2.95589e-98	0.328034	0.546	0.276	6.79027e-94	Dendritic_cells	ARL6IP5
9.37196e-98	0.426462	0.887	0.571	2.15293e-93	Dendritic_cells	TSPO
1.78494e-97	0.271161	0.327	0.129	4.10035e-93	Dendritic_cells	UFC1
1.3753e-96	0.265244	0.346	0.14	3.15934e-92	Dendritic_cells	TMEM219
1.12309e-95	0.351779	0.562	0.299	2.57996e-91	Dendritic_cells	PCBP1
1.45819e-95	0.251623	0.33	0.128	3.34974e-91	Dendritic_cells	USP3
1.89639e-95	0.379928	0.714	0.435	4.35639e-91	Dendritic_cells	COX5B
2.89641e-95	0.302458	0.425	0.194	6.65362e-91	Dendritic_cells	C19orf53
6.76997e-95	0.378898	0.793	0.498	1.5552e-90	Dendritic_cells	YWHAB
1.10558e-94	0.26553	0.343	0.139	2.53974e-90	Dendritic_cells	UBXN1
2.24354e-94	0.326039	0.53	0.267	5.15386e-90	Dendritic_cells	MZT2B
3.76141e-94	0.30453	0.536	0.269	8.6407e-90	Dendritic_cells	SET
5.21e-94	0.26209	0.351	0.143	1.19684e-89	Dendritic_cells	PTPN6
7.10607e-94	0.303245	0.42	0.189	1.63241e-89	Dendritic_cells	NUP214
1.68784e-93	0.294872	0.382	0.167	3.87731e-89	Dendritic_cells	ARHGDIA
1.22166e-92	0.327593	0.548	0.288	2.8064e-88	Dendritic_cells	NDUFA11
3.63471e-92	0.289124	0.401	0.178	8.34965e-88	Dendritic_cells	LSM7
1.52011e-91	0.275613	0.356	0.151	3.492e-87	Dendritic_cells	PSMB6
1.79092e-91	0.336931	0.405	0.186	4.1141e-87	Dendritic_cells	RBPJ
2.71657e-91	0.36796	0.659	0.392	6.24049e-87	Dendritic_cells	NDUFA13
5.58325e-91	0.406853	0.999	0.892	1.28258e-86	Dendritic_cells	ACTB
5.63672e-91	0.264338	0.338	0.14	1.29487e-86	Dendritic_cells	NDUFA12
1.80236e-90	0.290342	0.347	0.147	4.14038e-86	Dendritic_cells	PHPT1
8.6101e-90	0.260508	0.456	0.208	1.97791e-85	Dendritic_cells	MYO1F
1.08121e-89	0.345064	0.667	0.382	2.48375e-85	Dendritic_cells	COMMD6
1.92149e-89	0.61223	0.273	0.108	4.41405e-85	Dendritic_cells	CD9
6.82655e-89	0.374026	0.569	0.315	1.56819e-84	Dendritic_cells	COX6C
3.1952e-88	0.301119	0.399	0.183	7.34e-84	Dendritic_cells	NDUFB9
1.57235e-87	0.303802	0.479	0.24	3.612e-83	Dendritic_cells	PSMB1
1.86852e-87	0.265132	0.301	0.117	4.29235e-83	Dendritic_cells	P2RY13
3.36206e-87	0.271706	0.389	0.175	7.72333e-83	Dendritic_cells	PPP1CA
1.85754e-86	0.363065	0.349	0.151	4.26715e-82	Dendritic_cells	DUSP6
9.172e-86	0.341221	0.407	0.19	2.10699e-81	Dendritic_cells	ZFAND5
1.05457e-84	0.295842	0.437	0.21	2.42256e-80	Dendritic_cells	NSA2
2.04005e-84	0.325869	0.659	0.385	4.68639e-80	Dendritic_cells	CEBPD
4.47848e-84	0.301985	0.493	0.254	1.0288e-79	Dendritic_cells	WDR83OS
7.47818e-84	0.281286	0.427	0.204	1.71789e-79	Dendritic_cells	MOB1A
6.60668e-83	0.281028	0.464	0.231	1.51769e-78	Dendritic_cells	BRK1
9.11522e-83	0.330448	0.665	0.398	2.09395e-78	Dendritic_cells	NDUFA4
1.23985e-82	0.292697	0.519	0.272	2.84818e-78	Dendritic_cells	MTPN
4.3409e-82	0.261428	0.359	0.16	9.97193e-78	Dendritic_cells	ATP5F1B
1.2884e-81	0.309542	0.556	0.31	2.95971e-77	Dendritic_cells	EDF1
1.55676e-81	0.252391	0.357	0.158	3.5762e-77	Dendritic_cells	AURKAIP1
8.73987e-81	0.25255	0.33	0.142	2.00772e-76	Dendritic_cells	MRPL52
3.99487e-80	0.332424	0.767	0.5	9.17703e-76	Dendritic_cells	RPL36AL
6.70963e-80	0.255221	0.386	0.178	1.54134e-75	Dendritic_cells	PSMA4
1.61341e-79	0.349716	0.867	0.617	3.70633e-75	Dendritic_cells	HLA-A
7.06113e-79	0.296255	0.538	0.291	1.62208e-74	Dendritic_cells	SRSF3
7.55469e-79	0.32009	0.459	0.237	1.73546e-74	Dendritic_cells	ASAH1
1.9857e-78	0.462758	0.817	0.605	4.56155e-74	Dendritic_cells	UBC
2.77893e-78	0.270237	0.396	0.188	6.38375e-74	Dendritic_cells	ANAPC11
7.81161e-77	0.280987	0.525	0.282	1.79448e-72	Dendritic_cells	RTN4
7.97094e-76	0.337366	0.59	0.349	1.83108e-71	Dendritic_cells	UQCR10
3.06672e-75	0.266033	0.452	0.229	7.04487e-71	Dendritic_cells	TRAPPC1
4.77241e-75	0.250855	0.27	0.108	1.09632e-70	Dendritic_cells	TMPO
4.85655e-75	0.302277	0.95	0.769	1.11565e-70	Dendritic_cells	HLA-B
8.81247e-75	0.253526	0.402	0.192	2.0244e-70	Dendritic_cells	SMAP2
2.62926e-74	0.256642	0.339	0.15	6.03993e-70	Dendritic_cells	FKBP5
5.04239e-74	0.37774	0.734	0.508	1.15834e-69	Dendritic_cells	ELOB
6.68071e-74	0.262724	0.458	0.236	1.53469e-69	Dendritic_cells	SEM1
3.80105e-73	0.343564	0.451	0.234	8.73178e-69	Dendritic_cells	TUBA1A
1.29595e-72	0.276387	0.583	0.33	2.97704e-68	Dendritic_cells	HINT1
2.89257e-71	0.33533	0.437	0.232	6.64481e-67	Dendritic_cells	METTL9
4.5504e-71	0.254442	0.415	0.209	1.04532e-66	Dendritic_cells	NDUFB8
7.53316e-70	0.269974	0.446	0.234	1.73052e-65	Dendritic_cells	COPS9
2.18538e-69	0.300061	0.573	0.337	5.02026e-65	Dendritic_cells	MTDH
2.47688e-69	0.264369	0.442	0.23	5.68989e-65	Dendritic_cells	CANX
7.6678e-69	0.26552	0.393	0.195	1.76145e-64	Dendritic_cells	RAB5IF
1.71315e-67	0.27104	0.462	0.247	3.93545e-63	Dendritic_cells	DDT
2.39238e-66	0.269099	0.471	0.257	5.49577e-62	Dendritic_cells	TRIR
5.05721e-66	0.25509	0.329	0.155	1.16174e-61	Dendritic_cells	MRPL33
1.26857e-65	0.272097	0.527	0.299	2.91416e-61	Dendritic_cells	ZFAS1
2.96987e-65	0.442884	0.589	0.363	6.82239e-61	Dendritic_cells	KLF6
6.6077e-65	0.253029	0.473	0.257	1.51792e-60	Dendritic_cells	PTGES3
6.38734e-64	0.286006	0.613	0.382	1.4673e-59	Dendritic_cells	COX6A1
7.61457e-64	0.303854	0.707	0.465	1.74922e-59	Dendritic_cells	UQCR11
3.28456e-61	0.281958	0.477	0.272	7.5453e-57	Dendritic_cells	UQCRQ
5.21636e-59	0.261778	0.461	0.258	1.1983e-54	Dendritic_cells	CNBP
1.01465e-58	0.404964	0.728	0.507	2.33087e-54	Dendritic_cells	CD63
1.29076e-58	0.296729	0.982	0.922	2.96513e-54	Dendritic_cells	MT-CYB
2.08525e-57	1.12336	0.279	0.142	4.79023e-53	Dendritic_cells	LMNA
2.58504e-54	0.266102	0.56	0.338	5.93835e-50	Dendritic_cells	MCL1
3.61424e-52	0.25428	0.377	0.197	8.30263e-48	Dendritic_cells	SELL
8.40167e-50	0.282376	0.328	0.168	1.93003e-45	Dendritic_cells	C5AR1
2.13784e-49	0.251701	0.51	0.313	4.91105e-45	Dendritic_cells	ATP5MD
5.16555e-46	0.276322	0.584	0.38	1.18663e-41	Dendritic_cells	SERPINB1
1.005e-44	0.255651	0.431	0.26	2.3087e-40	Dendritic_cells	NME2
5.79541e-43	0.281065	0.413	0.25	1.33132e-38	Dendritic_cells	CALR
9.04499e-41	0.251923	0.375	0.226	2.07781e-36	Dendritic_cells	TRAPPC5
1.84877e-37	0.287012	0.463	0.283	4.247e-33	Dendritic_cells	PLBD1
8.61224e-37	0.275308	0.519	0.364	1.9784e-32	Dendritic_cells	EEF1G
4.55705e-34	0.251204	0.364	0.223	1.04685e-29	Dendritic_cells	AC007952.4
4.23843e-30	0.322033	0.686	0.644	9.73652e-26	Dendritic_cells	RPL17
2.2833e-29	0.404128	0.627	0.584	5.24519e-25	Dendritic_cells	GABARAP
0	5.62157	0.484	0.084	0	Neutrophils	DEFA3
0	3.94014	0.792	0.253	0	Neutrophils	CAMP
0	3.12359	0.812	0.202	0	Neutrophils	LTF
0	2.91506	0.869	0.142	0	Neutrophils	RETN
0	2.75201	0.827	0.214	0	Neutrophils	LCN2
0	2.72211	0.303	0.022	0	Neutrophils	DEFA4
0	2.27311	0.979	0.392	0	Neutrophils	LYZ
0	2.12497	0.306	0.023	0	Neutrophils	AZU1
0	1.52393	0.81	0.16	0	Neutrophils	CD24
0	1.45733	0.607	0.132	0	Neutrophils	MMP8
0	1.35639	0.711	0.064	0	Neutrophils	CEACAM8
0	1.34254	0.972	0.623	0	Neutrophils	S100A8
0	1.28361	0.653	0.113	0	Neutrophils	BPI
0	1.18086	0.652	0.213	0	Neutrophils	CRISP3
0	1.10493	0.995	0.847	0	Neutrophils	RPL39
0	1.10313	0.708	0.25	0	Neutrophils	CYBB
0	1.07862	0.807	0.335	0	Neutrophils	ANXA1
0	1.0752	0.635	0.157	0	Neutrophils	LTA4H
0	1.04465	0.42	0.05	0	Neutrophils	SLPI
0	1.03726	0.763	0.392	0	Neutrophils	HMGN2
0	1.01018	0.408	0.011	0	Neutrophils	MS4A3
0	0.974773	0.629	0.185	0	Neutrophils	CPNE3
0	0.970909	0.518	0.065	0	Neutrophils	TCN1
0	0.965601	0.494	0.018	0	Neutrophils	ABCA13
0	0.95869	0.988	0.858	0	Neutrophils	RPLP1
0	0.945407	0.649	0.08	0	Neutrophils	NKG7
0	0.916595	0.689	0.276	0	Neutrophils	PGLYRP1
0	0.907413	0.885	0.518	0	Neutrophils	TSPO
0	0.902607	0.96	0.539	0	Neutrophils	S100A9
0	0.885096	0.434	0.108	0	Neutrophils	AC020656.1
0	0.796145	0.931	0.721	0	Neutrophils	RPS26
0	0.778478	0.331	0.026	0	Neutrophils	RNASE2
0	0.761717	0.526	0.121	0	Neutrophils	PLAC8
0	0.721863	0.67	0.259	0	Neutrophils	EMB
0	0.711992	0.618	0.207	0	Neutrophils	ANXA3
0	0.694388	0.608	0.26	0	Neutrophils	SNHG29
0	0.688406	0.926	0.648	0	Neutrophils	PFN1
0	0.676304	0.953	0.75	0	Neutrophils	RPS28
0	0.675269	0.94	0.735	0	Neutrophils	RPS24
0	0.659563	0.953	0.804	0	Neutrophils	MYL6
0	0.654917	0.5	0.145	0	Neutrophils	UGCG
0	0.625353	0.474	0.132	0	Neutrophils	ADSS
0	0.62401	0.653	0.331	0	Neutrophils	SERPINB1
0	0.622663	0.959	0.789	0	Neutrophils	RPS14
0	0.617672	0.435	0.069	0	Neutrophils	SERPINB10
0	0.604779	0.855	0.648	0	Neutrophils	RPS29
0	0.598744	0.694	0.322	0	Neutrophils	FCN1
0	0.594573	0.429	0.128	0	Neutrophils	HP
0	0.54755	0.824	0.368	0	Neutrophils	S100P
0	0.542185	0.31	0.025	0	Neutrophils	CHI3L1
0	0.541827	0.782	0.495	0	Neutrophils	ARPC5
0	0.518009	0.928	0.776	0	Neutrophils	RPL37
0	0.506411	0.556	0.25	0	Neutrophils	FYB1
0	0.486616	0.71	0.501	0	Neutrophils	PABPC1
0	0.48561	0.556	0.327	0	Neutrophils	BLOC1S1
0	0.485412	0.524	0.202	0	Neutrophils	CSTA
0	0.459188	0.761	0.386	0	Neutrophils	GCA
0	0.457546	0.498	0.198	0	Neutrophils	CLEC12A
0	0.44898	0.998	0.874	0	Neutrophils	ACTB
0	0.448414	0.957	0.807	0	Neutrophils	RPL34
0	0.4441	0.984	0.828	0	Neutrophils	ATP5F1E
0	0.432415	0.306	0.068	0	Neutrophils	SPN
0	0.42371	0.46	0.197	0	Neutrophils	RAB27A
0	0.417354	0.257	0.034	0	Neutrophils	OLR1
0	0.414084	0.451	0.203	0	Neutrophils	FAM107B
0	0.409885	0.535	0.249	0	Neutrophils	HCST
0	0.404071	0.491	0.163	0	Neutrophils	AIF1
0	0.403295	0.459	0.229	0	Neutrophils	RAB31
0	0.40104	0.361	0.145	0	Neutrophils	SVIP
0	0.399035	0.359	0.141	0	Neutrophils	AL034397.3
0	0.390857	0.266	0.031	0	Neutrophils	CEBPE
0	0.380782	0.509	0.245	0	Neutrophils	CYP4F3
0	0.375831	0.29	0.068	0	Neutrophils	CEACAM1
0	0.367402	0.381	0.159	0	Neutrophils	ARG1
0	0.362684	0.255	0.035	0	Neutrophils	ATP8B4
0	0.361638	0.993	0.944	0	Neutrophils	TPT1
0	0.35935	0.841	0.596	0	Neutrophils	GAPDH
0	0.343239	0.318	0.108	0	Neutrophils	B4GALT5
0	0.333183	0.296	0.094	0	Neutrophils	GPI
0	0.332734	0.912	0.451	0	Neutrophils	MNDA
0	0.325914	0.257	0.054	0	Neutrophils	VSTM1
0	0.287633	0.276	0.098	0	Neutrophils	PAG1
4.68304e-304	0.298187	0.308	0.122	1.07579e-299	Neutrophils	GYG1
1.88942e-293	0.329303	0.586	0.304	4.34037e-289	Neutrophils	CDA
3.39398e-287	0.516045	0.899	0.737	7.79664e-283	Neutrophils	RPLP2
1.11314e-281	0.260326	0.273	0.103	2.55711e-277	Neutrophils	MCEMP1
1.93193e-272	0.432799	0.566	0.355	4.43802e-268	Neutrophils	COMMD6
3.17924e-271	0.377474	0.463	0.257	7.30334e-267	Neutrophils	ROMO1
4.45661e-270	0.472052	0.468	0.252	1.02377e-265	Neutrophils	PLBD1
3.34997e-266	0.372496	0.941	0.818	7.69555e-262	Neutrophils	RPL28
2.23256e-263	0.264449	0.255	0.096	5.12863e-259	Neutrophils	P2RY13
1.80614e-262	0.257195	0.415	0.196	4.14906e-258	Neutrophils	RGL4
8.94348e-261	0.385406	0.68	0.455	2.0545e-256	Neutrophils	ACTR2
3.40625e-253	0.321781	0.339	0.16	7.82483e-249	Neutrophils	TMEM123
1.84253e-250	0.401642	0.889	0.708	4.23266e-246	Neutrophils	RPL35A
4.87225e-248	0.432175	0.838	0.711	1.11925e-243	Neutrophils	UBA52
1.29908e-243	0.304113	0.617	0.349	2.98424e-239	Neutrophils	FCER1G
2.06321e-239	0.330865	0.527	0.304	4.7396e-235	Neutrophils	TKT
5.6676e-227	0.309264	0.468	0.26	1.30196e-222	Neutrophils	CYSTM1
6.31925e-225	0.284542	0.325	0.156	1.45166e-220	Neutrophils	FBXO9
1.65007e-222	0.303377	0.324	0.159	3.79053e-218	Neutrophils	UGP2
7.88262e-222	0.370452	0.694	0.511	1.8108e-217	Neutrophils	COX4I1
1.0078e-217	0.273027	0.416	0.219	2.31511e-213	Neutrophils	PGD
2.50789e-216	0.320554	0.487	0.286	5.76113e-212	Neutrophils	STOM
5.95564e-216	0.300435	0.365	0.191	1.36813e-211	Neutrophils	IRF2BP2
2.73104e-214	0.333392	0.787	0.61	6.27376e-210	Neutrophils	CALM1
6.19093e-212	0.268947	0.937	0.76	1.42218e-207	Neutrophils	RPS12
1.21653e-210	0.254888	0.328	0.16	2.7946e-206	Neutrophils	YWHAH
4.62901e-206	0.302223	0.463	0.267	1.06338e-201	Neutrophils	GLRX
3.46963e-205	0.41497	0.746	0.535	7.97043e-201	Neutrophils	RPL22
4.48244e-202	0.351446	0.911	0.803	1.02971e-197	Neutrophils	FAU
1.92015e-200	0.280741	0.341	0.177	4.41097e-196	Neutrophils	COX7A2L
3.11417e-198	0.454916	0.915	0.719	7.15388e-194	Neutrophils	RPS8
5.76096e-189	0.330793	0.736	0.549	1.32341e-184	Neutrophils	RPL23
2.56852e-187	0.252213	0.451	0.265	5.90041e-183	Neutrophils	ANP32B
8.63283e-184	0.355295	0.72	0.528	1.98313e-179	Neutrophils	RPL7
3.64364e-177	0.308588	0.532	0.348	8.37016e-173	Neutrophils	ACTR3
3.3027e-172	0.294908	0.892	0.821	7.58696e-168	Neutrophils	SERF2
7.81038e-168	0.270473	0.398	0.231	1.7942e-163	Neutrophils	GRN
1.9587e-167	0.396396	0.352	0.203	4.49952e-163	Neutrophils	DUT
6.78322e-156	0.273132	0.268	0.132	1.55824e-151	Neutrophils	ORM1
2.42263e-153	0.304822	0.35	0.206	5.56527e-149	Neutrophils	H2AFV
2.68814e-144	0.336395	0.826	0.653	6.1752e-140	Neutrophils	RPL12
4.25e-130	0.304069	0.451	0.311	9.76311e-126	Neutrophils	COX8A
1.18778e-129	0.421689	0.688	0.552	2.72857e-125	Neutrophils	RPS20
6.20437e-128	0.26235	0.741	0.589	1.42527e-123	Neutrophils	RPL27
4.26448e-118	0.277564	0.552	0.413	9.79636e-114	Neutrophils	GNG5
1.11924e-117	0.274631	0.622	0.494	2.57112e-113	Neutrophils	ATP5MG
3.381e-117	0.262684	0.462	0.322	7.76683e-113	Neutrophils	NDUFB1
1.05029e-109	0.250062	0.293	0.174	2.41272e-105	Neutrophils	HIST1H1E
1.42962e-101	0.264211	0.513	0.384	3.28413e-97	Neutrophils	PLCG2
1.69224e-99	0.302554	0.69	0.533	3.88741e-95	Neutrophils	RPS21
1.16818e-96	0.331057	0.566	0.438	2.68355e-92	Neutrophils	RPS17
4.59844e-93	0.433354	0.271	0.164	1.05635e-88	Neutrophils	TFF3
7.14756e-93	0.452098	0.339	0.238	1.64194e-88	Neutrophils	NUCB2
1.55969e-84	0.258566	0.758	0.615	3.58291e-80	Neutrophils	RPL37A
1.39407e-79	0.716161	0.413	0.316	3.20245e-75	Neutrophils	HIST1H4C
8.12768e-10	1.62633	0.469	0.537	1.86709e-05	Neutrophils	SRGN
0	7.81053	0.954	0.276	0	Erythroid_precursors	HBB
0	7.25743	0.909	0.172	0	Erythroid_precursors	HBA2
0	6.98597	0.928	0.138	0	Erythroid_precursors	HBA1
0	4.66994	0.876	0.029	0	Erythroid_precursors	HBD
0	4.19136	0.758	0.018	0	Erythroid_precursors	HBM
0	3.96927	0.889	0.024	0	Erythroid_precursors	AHSP
0	3.56918	0.818	0.199	0	Erythroid_precursors	SLC25A37
0	3.25314	0.785	0.016	0	Erythroid_precursors	CA1
0	3.03115	0.745	0.009	0	Erythroid_precursors	SLC4A1
0	2.26231	0.755	0.143	0	Erythroid_precursors	PRDX2
0	2.15174	0.835	0.104	0	Erythroid_precursors	BLVRB
0	2.07096	0.68	0.03	0	Erythroid_precursors	TFRC
0	2.02288	0.731	0.005	0	Erythroid_precursors	ALAS2
0	1.82982	0.61	0.005	0	Erythroid_precursors	GYPB
0	1.75781	0.616	0.02	0	Erythroid_precursors	HEMGN
0	1.66346	0.59	0.024	0	Erythroid_precursors	CA2
0	1.5161	0.608	0.006	0	Erythroid_precursors	SPTA1
0	1.41577	0.645	0.008	0	Erythroid_precursors	ANK1
0	1.41289	0.657	0.028	0	Erythroid_precursors	SNCA
0	1.33606	0.573	0.007	0	Erythroid_precursors	SLC2A1
0	1.33304	0.705	0.08	0	Erythroid_precursors	GLRX5
0	1.32394	0.547	0.003	0	Erythroid_precursors	GYPA
0	1.31876	0.436	0.033	0	Erythroid_precursors	XPO7
0	1.2869	0.743	0.153	0	Erythroid_precursors	GYPC
0	1.28322	0.681	0.149	0	Erythroid_precursors	BSG
0	1.24829	0.631	0.012	0	Erythroid_precursors	HMBS
0	1.20376	0.467	0.012	0	Erythroid_precursors	TRIM58
0	1.18402	0.64	0.044	0	Erythroid_precursors	SLC25A39
0	1.17897	0.776	0.406	0	Erythroid_precursors	UBB
0	1.15898	0.321	0.004	0	Erythroid_precursors	TMCC2
0	1.12322	0.662	0.203	0	Erythroid_precursors	TOP1
0	1.11447	0.524	0.034	0	Erythroid_precursors	TRAK2
0	1.07807	0.591	0.103	0	Erythroid_precursors	EPB41
0	1.06202	0.522	0.003	0	Erythroid_precursors	RHAG
0	1.01109	0.566	0.257	0	Erythroid_precursors	BNIP3L
0	0.967563	0.296	0.041	0	Erythroid_precursors	CENPF
0	0.962097	0.698	0.172	0	Erythroid_precursors	YBX3
0	0.957886	0.465	0.008	0	Erythroid_precursors	SOX6
0	0.94222	0.563	0.161	0	Erythroid_precursors	WNK1
0	0.931678	0.583	0.083	0	Erythroid_precursors	EIF2AK1
0	0.930366	0.606	0.112	0	Erythroid_precursors	RAD23A
0	0.930354	0.535	0.014	0	Erythroid_precursors	FECH
0	0.915843	0.378	0.058	0	Erythroid_precursors	ARL4A
0	0.891611	0.714	0.345	0	Erythroid_precursors	YBX1
0	0.868287	0.394	0.104	0	Erythroid_precursors	H1F0
0	0.838613	0.749	0.505	0	Erythroid_precursors	SEC62
0	0.837168	0.525	0.065	0	Erythroid_precursors	UROD
0	0.832953	0.448	0.134	0	Erythroid_precursors	CPEB4
0	0.832894	0.441	0.061	0	Erythroid_precursors	TENT5C
0	0.810342	0.442	0.048	0	Erythroid_precursors	PIM1
0	0.795003	0.525	0.061	0	Erythroid_precursors	FAM210B
0	0.793269	0.519	0.07	0	Erythroid_precursors	FBXO7
0	0.768051	0.441	0.044	0	Erythroid_precursors	NFIX
0	0.760384	0.461	0.004	0	Erythroid_precursors	KLF1
0	0.747018	0.411	0.028	0	Erythroid_precursors	MOB1B
0	0.73268	0.446	0.059	0	Erythroid_precursors	RBM38
0	0.723066	0.267	0.043	0	Erythroid_precursors	MKI67
0	0.688379	0.372	0.001	0	Erythroid_precursors	TSPO2
0	0.68496	0.36	0.004	0	Erythroid_precursors	ACSL6
0	0.679811	0.614	0.246	0	Erythroid_precursors	CAT
0	0.671401	0.449	0.066	0	Erythroid_precursors	SELENBP1
0	0.663796	0.404	0.001	0	Erythroid_precursors	EPB42
0	0.661914	0.442	0.053	0	Erythroid_precursors	UBAC1
0	0.652252	0.568	0.217	0	Erythroid_precursors	USP15
0	0.649014	0.59	0.27	0	Erythroid_precursors	ANP32B
0	0.647673	0.371	0.002	0	Erythroid_precursors	OSBP2
0	0.642977	0.384	0.016	0	Erythroid_precursors	GCLC
0	0.636363	0.312	0.053	0	Erythroid_precursors	EIF1AY
0	0.627429	0.397	0.006	0	Erythroid_precursors	HBQ1
0	0.625649	0.415	0.075	0	Erythroid_precursors	MXI1
0	0.621663	0.362	0.046	0	Erythroid_precursors	HECTD4
0	0.621546	0.335	0.001	0	Erythroid_precursors	LINC02772
0	0.620938	0.388	0.027	0	Erythroid_precursors	TLCD4
0	0.618548	0.32	0.084	0	Erythroid_precursors	LPIN2
0	0.611479	0.274	0.054	0	Erythroid_precursors	HIST1H1B
0	0.610787	0.383	0.014	0	Erythroid_precursors	DMTN
0	0.609866	0.433	0.055	0	Erythroid_precursors	HAGH
0	0.605343	0.401	0.067	0	Erythroid_precursors	SPECC1
0	0.603132	0.339	0.019	0	Erythroid_precursors	BPGM
0	0.60174	0.36	0.033	0	Erythroid_precursors	MARCH8
0	0.59739	0.355	0.022	0	Erythroid_precursors	TSPAN5
0	0.594722	0.353	0.006	0	Erythroid_precursors	SLC14A1
0	0.590999	0.456	0.172	0	Erythroid_precursors	TERF2IP
0	0.590763	0.348	0.015	0	Erythroid_precursors	CPOX
0	0.589261	0.398	0.138	0	Erythroid_precursors	FOXO3
0	0.586581	0.34	0.045	0	Erythroid_precursors	BCL2L1
0	0.578267	0.417	0.084	0	Erythroid_precursors	TFDP2
0	0.577848	0.436	0.109	0	Erythroid_precursors	KLF3
0	0.575281	0.397	0.099	0	Erythroid_precursors	NUDT4
0	0.573777	0.446	0.175	0	Erythroid_precursors	NCOA4
0	0.566731	0.336	0.021	0	Erythroid_precursors	ABCB10
0	0.565542	0.532	0.216	0	Erythroid_precursors	STMP1
0	0.555645	0.329	0.015	0	Erythroid_precursors	SLC7A5
0	0.552119	0.25	0.037	0	Erythroid_precursors	NUSAP1
0	0.551785	0.402	0.063	0	Erythroid_precursors	UCP2
0	0.548412	0.563	0.27	0	Erythroid_precursors	GUK1
0	0.54306	0.33	0.002	0	Erythroid_precursors	AC100835.2
0	0.537853	0.307	0.043	0	Erythroid_precursors	DCAF12
0	0.536958	0.348	0.115	0	Erythroid_precursors	UBE2H
0	0.531432	0.363	0.08	0	Erythroid_precursors	ZNF451
0	0.530842	0.403	0.066	0	Erythroid_precursors	NARF
0	0.52328	0.295	0.007	0	Erythroid_precursors	MYL4
0	0.520673	0.308	0.013	0	Erythroid_precursors	FHDC1
0	0.514114	0.497	0.171	0	Erythroid_precursors	FKBP8
0	0.508264	0.333	0.105	0	Erythroid_precursors	MKRN1
0	0.507127	0.452	0.183	0	Erythroid_precursors	TCEA1
0	0.506123	0.43	0.142	0	Erythroid_precursors	MAP2K3
0	0.503374	0.321	0.006	0	Erythroid_precursors	RFESD
0	0.503189	0.423	0.143	0	Erythroid_precursors	FGFR1OP2
0	0.502703	0.321	0.059	0	Erythroid_precursors	PITHD1
0	0.495019	0.371	0.097	0	Erythroid_precursors	GSPT1
0	0.491918	0.317	0.02	0	Erythroid_precursors	MINPP1
0	0.488893	0.313	0.017	0	Erythroid_precursors	TAL1
0	0.485034	0.338	0.043	0	Erythroid_precursors	TNS1
0	0.483743	0.398	0.076	0	Erythroid_precursors	MPP1
0	0.483409	0.352	0.063	0	Erythroid_precursors	ISCA1
0	0.483381	0.369	0.089	0	Erythroid_precursors	TFDP1
0	0.4791	0.391	0.079	0	Erythroid_precursors	NFE2
0	0.478115	0.312	0.067	0	Erythroid_precursors	ARHGEF12
0	0.475651	0.338	0.06	0	Erythroid_precursors	BMP2K
0	0.47067	0.284	0.002	0	Erythroid_precursors	YPEL4
0	0.466223	0.298	0.011	0	Erythroid_precursors	ANKRD9
0	0.465701	0.487	0.203	0	Erythroid_precursors	SOD1
0	0.463856	0.376	0.102	0	Erythroid_precursors	HDGF
0	0.460188	0.268	0.018	0	Erythroid_precursors	RANBP10
0	0.447981	0.389	0.134	0	Erythroid_precursors	MARK3
0	0.444477	0.274	0.001	0	Erythroid_precursors	TRIM10
0	0.444291	0.277	0.024	0	Erythroid_precursors	SMIM1
0	0.438434	0.303	0.014	0	Erythroid_precursors	STRADB
0	0.436448	0.322	0.063	0	Erythroid_precursors	SLC1A5
0	0.433643	0.264	0.002	0	Erythroid_precursors	RHCE
0	0.423375	0.325	0.061	0	Erythroid_precursors	PNP
0	0.421883	0.298	0.05	0	Erythroid_precursors	CLCN3
0	0.41485	0.282	0.043	0	Erythroid_precursors	USP12
0	0.413313	0.275	0.061	0	Erythroid_precursors	RAPGEF2
0	0.412541	0.363	0.089	0	Erythroid_precursors	ACP1
0	0.392778	0.254	0.032	0	Erythroid_precursors	YOD1
0	0.392425	0.258	0.011	0	Erythroid_precursors	ERMAP
0	0.380759	0.325	0.093	0	Erythroid_precursors	EMC3
0	0.378627	0.318	0.069	0	Erythroid_precursors	CISD2
0	0.378088	0.266	0.026	0	Erythroid_precursors	EPOR
0	0.37317	0.299	0.073	0	Erythroid_precursors	DCUN1D1
0	0.372242	0.263	0.057	0	Erythroid_precursors	DENND4A
0	0.370571	0.256	0.027	0	Erythroid_precursors	ALAD
0	0.367597	0.278	0.044	0	Erythroid_precursors	DCAF11
0	0.364961	0.266	0.04	0	Erythroid_precursors	STK11
0	0.363811	0.261	0.017	0	Erythroid_precursors	GATA1
0	0.359872	0.435	0.117	0	Erythroid_precursors	CD36
0	0.35564	0.36	0.115	0	Erythroid_precursors	TESC
0	0.354823	0.257	0.047	0	Erythroid_precursors	FRMD4A
0	0.350983	0.277	0.065	0	Erythroid_precursors	BSDC1
0	0.341162	0.35	0.104	0	Erythroid_precursors	RGCC
0	0.328776	0.269	0.046	0	Erythroid_precursors	DPM2
0	0.328467	0.254	0.041	0	Erythroid_precursors	JAZF1
0	0.31648	0.258	0.045	0	Erythroid_precursors	E2F4
0	0.315362	0.264	0.06	0	Erythroid_precursors	CDC27
0	0.310263	0.272	0.073	0	Erythroid_precursors	CCS
0	0.309116	0.265	0.049	0	Erythroid_precursors	CMAS
4.3037e-307	0.509348	0.384	0.135	9.88647e-303	Erythroid_precursors	NFIA
4.40681e-294	0.458003	0.295	0.09	1.01233e-289	Erythroid_precursors	NME4
4.88957e-287	0.450266	0.559	0.268	1.12323e-282	Erythroid_precursors	RBX1
1.95755e-286	0.337369	0.264	0.074	4.49688e-282	Erythroid_precursors	ADIPOR1
2.78072e-278	0.368365	0.304	0.097	6.38786e-274	Erythroid_precursors	RNF10
1.60811e-277	0.378611	0.314	0.102	3.69414e-273	Erythroid_precursors	PIP4K2A
1.49815e-269	0.364268	0.38	0.143	3.44154e-265	Erythroid_precursors	CCNDBP1
4.03143e-263	0.645561	0.424	0.19	9.261e-259	Erythroid_precursors	MGST3
4.73999e-263	0.51739	0.372	0.147	1.08887e-258	Erythroid_precursors	RB1CC1
1.29376e-261	0.266932	0.291	0.09	2.97203e-257	Erythroid_precursors	CTSL
2.19826e-258	0.4808	0.419	0.177	5.04984e-254	Erythroid_precursors	PA2G4
2.41907e-258	0.671605	0.443	0.203	5.55709e-254	Erythroid_precursors	RIOK3
6.51798e-257	0.424885	0.294	0.098	1.49731e-252	Erythroid_precursors	WDR26
9.17422e-257	0.481572	0.353	0.136	2.1075e-252	Erythroid_precursors	RNF19A
7.29303e-250	0.445892	0.263	0.082	1.67536e-245	Erythroid_precursors	SMC4
4.48611e-249	0.393624	0.314	0.11	1.03055e-244	Erythroid_precursors	REXO2
4.04615e-247	0.397846	0.372	0.146	9.29482e-243	Erythroid_precursors	C9orf78
7.41434e-247	0.565124	0.565	0.297	1.70322e-242	Erythroid_precursors	STOM
1.26553e-245	0.704056	0.41	0.179	2.90717e-241	Erythroid_precursors	ARL6IP1
2.01617e-243	0.305846	0.304	0.105	4.63154e-239	Erythroid_precursors	NAP1L4
1.25786e-239	0.297496	0.311	0.108	2.88956e-235	Erythroid_precursors	CTSB
4.78714e-234	0.512814	0.349	0.144	1.0997e-229	Erythroid_precursors	TMEM14B
6.94537e-233	0.343297	0.28	0.094	1.59549e-228	Erythroid_precursors	HERC1
6.64384e-223	0.268747	0.267	0.088	1.52622e-218	Erythroid_precursors	CHPT1
1.71777e-215	0.334709	0.386	0.166	3.94606e-211	Erythroid_precursors	FIS1
4.08822e-204	1.4367	0.525	0.314	9.39147e-200	Erythroid_precursors	HIST1H4C
4.64558e-200	0.324707	0.396	0.177	1.06718e-195	Erythroid_precursors	PRDX6
6.5851e-199	0.338562	0.369	0.161	1.51273e-194	Erythroid_precursors	ZBTB7A
9.25754e-199	0.289792	0.264	0.093	2.12664e-194	Erythroid_precursors	ZMYND8
3.88885e-192	0.292585	0.275	0.101	8.93347e-188	Erythroid_precursors	GCLM
2.51596e-189	0.322317	0.389	0.177	5.77966e-185	Erythroid_precursors	UBE2V1
5.22989e-188	0.369214	0.332	0.141	1.20141e-183	Erythroid_precursors	GPCPD1
6.59636e-187	0.475117	0.285	0.11	1.51532e-182	Erythroid_precursors	HIST1H1D
1.92383e-165	0.382927	0.254	0.1	4.41943e-161	Erythroid_precursors	TMPO
9.98575e-163	0.266879	0.251	0.096	2.29393e-158	Erythroid_precursors	FRYL
3.94997e-160	0.305527	0.265	0.106	9.07386e-156	Erythroid_precursors	UBR2
2.01839e-159	0.528179	0.98	0.957	4.63666e-155	Erythroid_precursors	MT-CO1
5.53675e-151	0.321187	0.27	0.115	1.2719e-146	Erythroid_precursors	MPC2
9.61739e-144	0.378515	0.286	0.131	2.20931e-139	Erythroid_precursors	METAP2
3.88635e-141	0.269138	0.351	0.17	8.92773e-137	Erythroid_precursors	FBXO9
5.32044e-133	0.405594	0.418	0.227	1.22221e-128	Erythroid_precursors	HIST1H1C
1.85989e-124	0.352683	0.396	0.219	4.27255e-120	Erythroid_precursors	TNRC6B
2.33549e-120	0.543622	0.358	0.206	5.3651e-116	Erythroid_precursors	TUBB
9.11691e-119	0.348993	0.348	0.185	2.09434e-114	Erythroid_precursors	SLC40A1
8.51775e-116	0.621426	0.429	0.277	1.9567e-111	Erythroid_precursors	TUBA1B
1.00631e-99	0.308357	0.394	0.235	2.31169e-95	Erythroid_precursors	EIF5
4.32041e-99	0.261635	0.283	0.145	9.92484e-95	Erythroid_precursors	EP300
3.22779e-91	0.412852	0.264	0.143	7.41488e-87	Erythroid_precursors	TMEM14C
4.36198e-90	0.354159	0.291	0.163	1.00203e-85	Erythroid_precursors	HNRNPAB
4.49406e-85	0.363484	0.328	0.194	1.03238e-80	Erythroid_precursors	RAN
6.18364e-84	0.262768	0.36	0.217	1.42051e-79	Erythroid_precursors	ST13
5.58008e-81	0.268254	0.27	0.148	1.28186e-76	Erythroid_precursors	ANP32E
6.04232e-79	0.331639	0.313	0.184	1.38804e-74	Erythroid_precursors	HIST1H1E
2.59873e-77	0.600018	0.432	0.324	5.96981e-73	Erythroid_precursors	ATP5IF1
1.65544e-56	0.331203	0.357	0.248	3.80287e-52	Erythroid_precursors	DEK
1.76808e-54	0.279791	0.52	0.734	4.06163e-50	Erythroid_precursors	RPS23
5.1933e-49	0.275709	0.258	0.164	1.19301e-44	Erythroid_precursors	EIF5A
1.24368e-35	0.262346	0.408	0.574	2.85698e-31	Erythroid_precursors	RPS4X
1.29399e-31	0.308035	0.61	0.768	2.97256e-27	Erythroid_precursors	RPS8
1.1487e-30	0.329896	0.543	0.723	2.63878e-26	Erythroid_precursors	RPS3A
3.21227e-29	0.592284	0.547	0.494	7.37922e-25	Erythroid_precursors	RPL36A
1.25749e-22	0.343868	0.496	0.648	2.8887e-18	Erythroid_precursors	RPL7A
2.79458e-22	0.252033	0.33	0.265	6.41972e-18	Erythroid_precursors	SERBP1
2.006e-20	0.375567	0.526	0.49	4.60819e-16	Erythroid_precursors	HMGB2
3.28455e-18	0.345379	0.445	0.584	7.54527e-14	Erythroid_precursors	RPL5
1.98641e-17	0.269806	0.517	0.652	4.56318e-13	Erythroid_precursors	RPL37A
6.83112e-14	0.27308	0.587	0.693	1.56925e-09	Erythroid_precursors	RPL12
6.67058e-13	0.460615	0.44	0.57	1.53237e-08	Erythroid_precursors	RPS2
7.08642e-09	0.380516	0.471	0.46	0.000162789	Erythroid_precursors	RPS17
3.93083e-08	0.352706	0.516	0.627	0.000902989	Erythroid_precursors	RPS3
5.33062e-08	0.335152	0.298	0.274	0.00122455	Erythroid_precursors	NCL
6.61061e-07	0.304896	0.473	0.571	0.0151859	Erythroid_precursors	RPL36
1.38813e-05	0.457245	0.585	0.669	0.318882	Erythroid_precursors	HMGB1
0.000217313	0.498321	0.469	0.574	1	Erythroid_precursors	RPL14
0.000313928	0.287785	0.337	0.325	1	Erythroid_precursors	RPL4
0.000422477	0.353627	0.514	0.539	1	Erythroid_precursors	RPL35
0.000579286	0.420941	0.554	0.645	1	Erythroid_precursors	RPS6
0.00102196	0.350157	0.557	0.646	1	Erythroid_precursors	RPL8
0.00256474	0.460107	0.822	0.789	1	Erythroid_precursors	RPS12
0	3.04511	0.98	0.186	0	Granulocytes	NAMPT
0	2.87215	0.981	0.592	0	Granulocytes	IFITM2
0	2.44602	0.98	0.57	0	Granulocytes	NEAT1
0	2.36619	0.811	0.135	0	Granulocytes	G0S2
0	2.31534	0.999	0.721	0	Granulocytes	FTH1
0	2.3047	0.515	0.04	0	Granulocytes	CXCL8
0	2.23943	0.918	0.377	0	Granulocytes	SAT1
0	2.23414	0.904	0.172	0	Granulocytes	RGS2
0	2.18122	0.893	0.119	0	Granulocytes	FCGR3B
0	1.98877	0.879	0.191	0	Granulocytes	CSF3R
0	1.78271	0.762	0.102	0	Granulocytes	CMTM2
0	1.69712	0.954	0.621	0	Granulocytes	S100A11
0	1.66422	0.931	0.619	0	Granulocytes	ITM2B
0	1.6215	0.989	0.479	0	Granulocytes	SRGN
0	1.60884	0.528	0.067	0	Granulocytes	IL1R2
0	1.56248	0.906	0.399	0	Granulocytes	DUSP1
0	1.5607	0.76	0.264	0	Granulocytes	CEBPB
0	1.55768	0.725	0.225	0	Granulocytes	SOD2
0	1.46821	0.993	0.916	0	Granulocytes	FTL
0	1.45156	0.796	0.184	0	Granulocytes	FPR1
0	1.44799	0.996	0.85	0	Granulocytes	H3F3A
0	1.43274	0.743	0.16	0	Granulocytes	RIPOR2
0	1.42011	0.976	0.488	0	Granulocytes	MNDA
0	1.41353	0.751	0.187	0	Granulocytes	RNF149
0	1.3859	0.828	0.322	0	Granulocytes	EVI2B
0	1.35791	0.728	0.214	0	Granulocytes	SMCHD1
0	1.35179	0.852	0.379	0	Granulocytes	NCF1
0	1.3505	0.871	0.383	0	Granulocytes	CTSS
0	1.33601	0.901	0.488	0	Granulocytes	S100A4
0	1.32998	0.969	0.545	0	Granulocytes	FOS
0	1.31343	0.748	0.246	0	Granulocytes	LITAF
0	1.30121	0.605	0.064	0	Granulocytes	MME
0	1.29782	0.696	0.136	0	Granulocytes	MXD1
0	1.29416	0.675	0.14	0	Granulocytes	BCL2A1
0	1.28388	0.823	0.346	0	Granulocytes	PTPRC
0	1.25806	0.66	0.083	0	Granulocytes	VNN2
0	1.24651	0.71	0.153	0	Granulocytes	SELL
0	1.23309	0.651	0.118	0	Granulocytes	ACSL1
0	1.22413	0.621	0.162	0	Granulocytes	RESF1
0	1.22015	0.846	0.41	0	Granulocytes	LST1
0	1.20574	0.43	0.071	0	Granulocytes	PTGS2
0	1.18218	0.791	0.363	0	Granulocytes	ANP32A
0	1.17432	0.632	0.11	0	Granulocytes	LRRK2
0	1.16509	0.727	0.26	0	Granulocytes	BASP1
0	1.13863	0.876	0.438	0	Granulocytes	TYROBP
0	1.11212	0.92	0.659	0	Granulocytes	HLA-C
0	1.09788	0.813	0.379	0	Granulocytes	LCP1
0	1.08307	0.839	0.435	0	Granulocytes	ALOX5AP
0	1.079	0.551	0.199	0	Granulocytes	GLUL
0	1.06457	0.706	0.31	0	Granulocytes	MCL1
0	1.02932	0.682	0.254	0	Granulocytes	SDCBP
0	1.02199	0.758	0.511	0	Granulocytes	TXNIP
0	1.02123	0.559	0.164	0	Granulocytes	SMAP2
0	0.997897	0.983	0.737	0	Granulocytes	S100A6
0	0.995373	0.63	0.209	0	Granulocytes	MEGF9
0	0.989555	0.609	0.18	0	Granulocytes	SORL1
0	0.989092	0.506	0.237	0	Granulocytes	NFKBIA
0	0.983857	0.481	0.038	0	Granulocytes	CXCR2
0	0.98274	0.57	0.135	0	Granulocytes	C5AR1
0	0.97264	0.517	0.162	0	Granulocytes	IFRD1
0	0.968721	0.952	0.746	0	Granulocytes	H3F3B
0	0.960279	0.519	0.108	0	Granulocytes	CLEC4E
0	0.955965	0.626	0.272	0	Granulocytes	FYB1
0	0.943701	0.564	0.125	0	Granulocytes	SERPINA1
0	0.941375	0.57	0.15	0	Granulocytes	TMEM154
0	0.940087	0.474	0.054	0	Granulocytes	NIBAN1
0	0.915202	0.657	0.305	0	Granulocytes	CKLF
0	0.914357	0.45	0.053	0	Granulocytes	PROK2
0	0.909219	0.807	0.471	0	Granulocytes	BTG1
0	0.905902	0.797	0.506	0	Granulocytes	GMFG
0	0.895439	0.714	0.442	0	Granulocytes	LAMTOR4
0	0.888317	0.538	0.173	0	Granulocytes	CD55
0	0.870798	0.482	0.14	0	Granulocytes	IGSF6
0	0.866507	0.576	0.221	0	Granulocytes	STK17B
0	0.862861	0.433	0.018	0	Granulocytes	AQP9
0	0.853517	0.648	0.314	0	Granulocytes	IQGAP1
0	0.851276	0.444	0.062	0	Granulocytes	FCGR2A
0	0.84939	0.823	0.416	0	Granulocytes	GCA
0	0.834335	0.602	0.246	0	Granulocytes	LSP1
0	0.831107	1	0.946	0	Granulocytes	B2M
0	0.826867	0.953	0.758	0	Granulocytes	HLA-B
0	0.81859	0.563	0.231	0	Granulocytes	YPEL3
0	0.812298	0.748	0.419	0	Granulocytes	S100P
0	0.809778	0.511	0.134	0	Granulocytes	LYN
0	0.807904	0.553	0.184	0	Granulocytes	MYO1F
0	0.804668	0.481	0.097	0	Granulocytes	JAML
0	0.798789	0.803	0.55	0	Granulocytes	HLA-E
0	0.791962	0.605	0.31	0	Granulocytes	SLC2A3
0	0.785474	0.551	0.181	0	Granulocytes	NCF2
0	0.784162	0.357	0.015	0	Granulocytes	LUCAT1
0	0.771242	0.853	0.7	0	Granulocytes	OAZ1
0	0.766629	0.43	0.104	0	Granulocytes	IRS2
0	0.760857	0.63	0.3	0	Granulocytes	COTL1
0	0.75364	0.632	0.326	0	Granulocytes	CDA
0	0.751024	0.683	0.366	0	Granulocytes	CEBPD
0	0.749755	0.414	0.055	0	Granulocytes	SLC11A1
0	0.747606	0.439	0.07	0	Granulocytes	MBOAT7
0	0.746554	0.364	0.026	0	Granulocytes	TREM1
0	0.740186	0.7	0.448	0	Granulocytes	TALDO1
0	0.731303	0.44	0.079	0	Granulocytes	LILRB3
0	0.728544	0.591	0.275	0	Granulocytes	LAPTM5
0	0.727993	0.401	0.102	0	Granulocytes	PLAUR
0	0.718762	0.365	0.047	0	Granulocytes	SMIM25
0	0.713619	0.7	0.433	0	Granulocytes	CAP1
0	0.712138	0.576	0.263	0	Granulocytes	CYP4F3
0	0.705588	0.757	0.568	0	Granulocytes	GABARAP
0	0.70292	0.416	0.09	0	Granulocytes	FGL2
0	0.673839	0.485	0.189	0	Granulocytes	WIPF1
0	0.671696	0.516	0.228	0	Granulocytes	EFHD2
0	0.6694	0.468	0.174	0	Granulocytes	RAB11FIP1
0	0.66901	0.464	0.152	0	Granulocytes	VSIR
0	0.66234	0.458	0.146	0	Granulocytes	SPI1
0	0.660193	0.425	0.111	0	Granulocytes	MGAM
0	0.655431	0.393	0.107	0	Granulocytes	CST7
0	0.63871	0.484	0.212	0	Granulocytes	PTEN
0	0.635163	0.793	0.553	0	Granulocytes	SH3BGRL3
0	0.630687	0.502	0.219	0	Granulocytes	GPSM3
0	0.629598	0.429	0.143	0	Granulocytes	IGF2R
0	0.62904	0.459	0.193	0	Granulocytes	CELF2
0	0.623105	0.459	0.188	0	Granulocytes	ICAM3
0	0.621454	0.999	0.885	0	Granulocytes	ACTB
0	0.620433	0.466	0.172	0	Granulocytes	RGS18
0	0.609042	0.358	0.066	0	Granulocytes	CR1
0	0.598186	0.488	0.216	0	Granulocytes	FAM49B
0	0.588827	0.392	0.1	0	Granulocytes	PLXNC1
0	0.581531	0.344	0.057	0	Granulocytes	FPR2
0	0.570216	0.401	0.116	0	Granulocytes	ABTB1
0	0.565473	0.359	0.1	0	Granulocytes	NABP1
0	0.565057	0.436	0.169	0	Granulocytes	VMP1
0	0.561824	0.401	0.137	0	Granulocytes	PTPRE
0	0.552157	0.324	0.072	0	Granulocytes	PELI1
0	0.550836	0.349	0.085	0	Granulocytes	PREX1
0	0.538695	0.377	0.119	0	Granulocytes	FMNL1
0	0.537348	0.286	0.034	0	Granulocytes	TLR2
0	0.530329	0.317	0.072	0	Granulocytes	CPPED1
0	0.522344	0.389	0.112	0	Granulocytes	LTB
0	0.517858	0.346	0.094	0	Granulocytes	R3HDM4
0	0.513629	0.352	0.121	0	Granulocytes	NRBF2
0	0.513592	0.321	0.065	0	Granulocytes	RASSF3
0	0.509334	0.315	0.074	0	Granulocytes	MX2
0	0.509137	0.314	0.066	0	Granulocytes	TNFRSF10C
0	0.504025	0.303	0.066	0	Granulocytes	LY96
0	0.495394	0.312	0.053	0	Granulocytes	MMP25
0	0.482491	0.28	0.029	0	Granulocytes	FCGR3A
0	0.441139	0.315	0.093	0	Granulocytes	RASSF2
0	0.437936	0.262	0.043	0	Granulocytes	XPO6
0	0.428926	0.252	0.039	0	Granulocytes	PILRA
0	0.42273	0.302	0.091	0	Granulocytes	STX3
0	0.416564	0.254	0.055	0	Granulocytes	DOCK5
0	0.404653	0.365	0.086	0	Granulocytes	STEAP4
0	0.399532	0.483	0.181	0	Granulocytes	PLEK
0	0.398943	0.252	0.052	0	Granulocytes	CSF2RB
0	0.396771	0.259	0.057	0	Granulocytes	NINJ1
0	0.392237	0.263	0.07	0	Granulocytes	ARHGAP26
1.25515e-306	0.569094	1	0.575	2.88332e-302	Granulocytes	S100A9
9.20238e-305	0.449974	0.293	0.089	2.11397e-300	Granulocytes	CPD
3.03659e-297	0.592462	0.342	0.119	6.97566e-293	Granulocytes	SAMSN1
7.12363e-297	0.514314	0.387	0.147	1.63644e-292	Granulocytes	QPCT
7.69749e-293	0.502624	0.4	0.157	1.76827e-288	Granulocytes	IL17RA
9.39502e-291	0.372511	0.251	0.068	2.15822e-286	Granulocytes	DENND3
1.13322e-290	0.507962	0.385	0.151	2.60324e-286	Granulocytes	LRP10
2.44771e-278	0.509915	0.41	0.17	5.62287e-274	Granulocytes	NCF4
5.24543e-277	0.439899	0.282	0.088	1.20498e-272	Granulocytes	EVI2A
1.91206e-273	0.493651	0.369	0.143	4.39238e-269	Granulocytes	SLA
4.44523e-273	0.408682	0.275	0.085	1.02116e-268	Granulocytes	TNFRSF1B
3.28932e-272	0.667691	0.528	0.294	7.55622e-268	Granulocytes	CFLAR
1.01009e-271	0.400383	0.273	0.084	2.32039e-267	Granulocytes	PHC2
4.91746e-270	0.376919	0.275	0.085	1.12964e-265	Granulocytes	FRAT2
8.98108e-268	0.571607	0.502	0.249	2.06313e-263	Granulocytes	VASP
3.82429e-265	0.600108	0.465	0.228	8.78516e-261	Granulocytes	BOD1L1
1.93467e-264	0.553591	0.386	0.162	4.44433e-260	Granulocytes	GNG10
9.5517e-263	0.261183	0.392	0.146	2.19422e-258	Granulocytes	RBP7
5.66733e-260	0.628315	0.578	0.332	1.3019e-255	Granulocytes	LBR
4.02805e-257	0.424185	0.282	0.093	9.25323e-253	Granulocytes	UBE2D1
4.2097e-255	0.424894	0.306	0.107	9.67052e-251	Granulocytes	BCL6
1.73516e-244	0.555293	0.532	0.275	3.98601e-240	Granulocytes	PYGL
1.88772e-244	0.43159	0.34	0.132	4.33647e-240	Granulocytes	WAS
5.05569e-239	0.494296	0.371	0.155	1.16139e-234	Granulocytes	HIST1H2AC
7.03629e-238	0.501451	0.413	0.19	1.61638e-233	Granulocytes	HCLS1
8.26808e-237	0.51182	0.439	0.206	1.89934e-232	Granulocytes	TUBA4A
8.45423e-237	0.533776	0.456	0.227	1.9421e-232	Granulocytes	LYST
9.52085e-237	0.669772	0.446	0.219	2.18713e-232	Granulocytes	IRF1
7.1036e-231	0.35898	0.273	0.092	1.63184e-226	Granulocytes	ARHGAP9
1.58924e-228	0.543392	0.449	0.228	3.65081e-224	Granulocytes	USP15
1.68245e-228	0.505306	0.972	0.844	3.86492e-224	Granulocytes	ATP5F1E
2.65774e-225	0.631169	0.703	0.478	6.10535e-221	Granulocytes	IER2
1.05227e-224	0.4585	0.398	0.178	2.41727e-220	Granulocytes	MSRB1
3.01497e-222	0.585495	0.676	0.476	6.92598e-218	Granulocytes	ACTR2
6.80802e-220	0.569204	0.584	0.351	1.56394e-215	Granulocytes	KLF6
7.98056e-220	0.448182	0.352	0.151	1.83329e-215	Granulocytes	FBXL5
3.06108e-219	0.444818	0.338	0.14	7.03191e-215	Granulocytes	CDC42SE1
2.51547e-217	0.450394	0.317	0.126	5.77855e-213	Granulocytes	OGFRL1
1.40246e-216	0.54786	0.51	0.29	3.22173e-212	Granulocytes	RTN3
3.31519e-213	0.426773	0.348	0.148	7.61565e-209	Granulocytes	ARRB2
8.14701e-212	0.395798	0.295	0.113	1.87153e-207	Granulocytes	NUMB
2.82768e-211	0.410468	0.317	0.128	6.49576e-207	Granulocytes	DOCK8
2.16786e-208	0.354641	0.567	0.266	4.98e-204	Granulocytes	MMP9
2.39072e-207	0.570783	0.462	0.253	5.49196e-203	Granulocytes	SKAP2
9.4507e-207	0.361161	0.269	0.097	2.17102e-202	Granulocytes	PCNX1
5.86317e-205	0.404975	0.301	0.12	1.34689e-200	Granulocytes	USP3
2.20324e-203	0.698465	0.696	0.545	5.06129e-199	Granulocytes	TXN
1.51546e-196	0.366846	0.285	0.11	3.48131e-192	Granulocytes	GNG2
2.8966e-196	0.339931	0.265	0.097	6.65407e-192	Granulocytes	IL6R
4.72869e-196	0.527002	0.463	0.261	1.08627e-191	Granulocytes	CD46
1.41307e-195	0.40288	0.33	0.14	3.2461e-191	Granulocytes	SNX10
1.58515e-194	0.546451	0.703	0.526	3.64141e-190	Granulocytes	ARPC2
4.19197e-193	0.539836	0.509	0.308	9.6298e-189	Granulocytes	ATP6V0B
1.88019e-191	0.501638	0.456	0.255	4.31918e-187	Granulocytes	DAZAP2
3.8811e-189	0.404203	0.318	0.137	8.91567e-185	Granulocytes	IDS
7.15801e-188	0.344373	0.267	0.101	1.64434e-183	Granulocytes	KDM6B
6.10727e-187	0.546813	0.661	0.475	1.40296e-182	Granulocytes	TPM3
9.18869e-186	0.398848	0.344	0.155	2.11083e-181	Granulocytes	PPP1R18
4.63586e-181	0.378525	0.308	0.129	1.06495e-176	Granulocytes	GLIPR1
2.81711e-180	0.468986	0.376	0.182	6.47147e-176	Granulocytes	IVNS1ABP
1.68658e-179	0.557095	0.371	0.183	3.8744e-175	Granulocytes	ABHD5
7.79151e-179	0.411577	0.338	0.152	1.78986e-174	Granulocytes	TNFSF10
8.07582e-179	0.447793	0.383	0.194	1.85518e-174	Granulocytes	STK4
2.53774e-177	0.478779	0.41	0.22	5.82971e-173	Granulocytes	DHRS7
2.69807e-174	0.543809	0.6	0.408	6.19801e-170	Granulocytes	BRI3
6.42033e-173	0.325364	0.258	0.1	1.47488e-168	Granulocytes	RNF24
4.34157e-172	0.545688	0.512	0.322	9.97346e-168	Granulocytes	LRRFIP1
6.03972e-172	0.351825	0.281	0.115	1.38745e-167	Granulocytes	PRKCB
7.36066e-172	0.359367	0.282	0.117	1.69089e-167	Granulocytes	MSL1
1.72168e-171	0.488735	0.537	0.323	3.95505e-167	Granulocytes	CORO1A
4.1223e-171	0.37165	0.321	0.143	9.46974e-167	Granulocytes	GLIPR2
7.77408e-170	0.468745	0.582	0.378	1.78586e-165	Granulocytes	ARPC1B
4.03946e-169	0.64249	0.451	0.26	9.27944e-165	Granulocytes	TSC22D3
5.56056e-168	0.372322	0.327	0.149	1.27737e-163	Granulocytes	RNF130
1.33651e-167	0.51917	0.523	0.325	3.07023e-163	Granulocytes	TKT
5.41472e-166	0.338801	0.288	0.122	1.24387e-161	Granulocytes	PAK1
1.63318e-165	0.393589	0.425	0.224	3.75174e-161	Granulocytes	TUBA1A
2.57867e-165	0.479436	0.445	0.251	5.92373e-161	Granulocytes	PYCARD
1.12029e-163	0.325896	0.275	0.113	2.57354e-159	Granulocytes	ALOX5
1.78062e-163	0.445097	0.314	0.146	4.09045e-159	Granulocytes	USP10
3.73462e-163	0.455908	0.505	0.298	8.57916e-159	Granulocytes	KLF2
5.55081e-163	0.416029	0.368	0.186	1.27513e-158	Granulocytes	RAB5IF
1.08824e-162	0.54079	0.599	0.434	2.49991e-158	Granulocytes	PNRC1
9.07708e-160	0.444643	0.483	0.279	2.08519e-155	Granulocytes	ITGB2
7.71341e-159	0.382035	0.311	0.144	1.77192e-154	Granulocytes	PICALM
1.37916e-158	0.436378	0.358	0.181	3.16821e-154	Granulocytes	NUP214
1.19168e-157	0.345119	0.308	0.139	2.73752e-153	Granulocytes	CD53
8.11141e-157	0.454334	0.452	0.267	1.86335e-152	Granulocytes	PRR13
9.48012e-156	0.47104	0.421	0.246	2.17777e-151	Granulocytes	UBE2B
2.98306e-153	0.45091	0.348	0.178	6.85269e-149	Granulocytes	RNASET2
1.38348e-150	0.414099	0.353	0.18	3.17813e-146	Granulocytes	JPT1
1.04494e-148	0.414652	0.334	0.168	2.40042e-144	Granulocytes	MAP3K2
7.05854e-143	0.376217	0.352	0.182	1.62149e-138	Granulocytes	RHOG
1.21519e-141	0.336505	0.264	0.116	2.79153e-137	Granulocytes	UBN1
3.07791e-141	0.37645	0.269	0.12	7.07057e-137	Granulocytes	TOB1
5.57124e-140	0.441619	0.412	0.245	1.27982e-135	Granulocytes	MAP1LC3B
8.80253e-139	0.333544	0.256	0.112	2.02212e-134	Granulocytes	CASP4
8.74287e-137	0.301075	0.252	0.109	2.00841e-132	Granulocytes	IFNGR2
6.90447e-135	0.444035	0.372	0.211	1.58609e-130	Granulocytes	OSBPL8
5.97269e-134	0.479882	0.444	0.283	1.37205e-129	Granulocytes	PAK2
7.70746e-134	0.331188	0.27	0.124	1.77056e-129	Granulocytes	CTBS
1.36103e-133	0.345591	0.279	0.13	3.12657e-129	Granulocytes	MBP
5.94654e-133	0.337532	0.272	0.126	1.36604e-128	Granulocytes	UBE2R2
2.08575e-132	0.577089	0.376	0.205	4.79138e-128	Granulocytes	AIF1
2.8836e-132	0.416868	0.349	0.19	6.6242e-128	Granulocytes	YPEL5
5.88742e-130	0.416693	0.366	0.202	1.35246e-125	Granulocytes	CARD16
1.01877e-128	0.358226	0.313	0.16	2.34033e-124	Granulocytes	APBB1IP
3.80656e-127	0.346537	0.307	0.155	8.74443e-123	Granulocytes	HSD17B11
7.31536e-126	0.392038	0.375	0.215	1.68049e-121	Granulocytes	GRB2
7.39504e-125	0.437991	0.286	0.144	1.69879e-120	Granulocytes	FKBP5
1.26591e-123	0.438157	0.77	0.651	2.90804e-119	Granulocytes	CYBA
2.24126e-122	0.454948	0.684	0.559	5.14862e-118	Granulocytes	ARPC3
2.41135e-120	0.416809	0.347	0.198	5.53934e-116	Granulocytes	SH3GLB1
3.09644e-120	0.298144	0.258	0.12	7.11313e-116	Granulocytes	IFNGR1
3.08021e-113	0.371996	0.465	0.3	7.07586e-109	Granulocytes	RAC2
5.80565e-113	0.429466	0.381	0.232	1.33367e-108	Granulocytes	ASAH1
2.24578e-112	0.342648	0.314	0.167	5.15901e-108	Granulocytes	LIMD2
2.17488e-111	0.418729	0.464	0.314	4.99614e-107	Granulocytes	CCPG1
7.5257e-111	0.387306	0.688	0.532	1.7288e-106	Granulocytes	ARPC5
9.68881e-109	0.428399	0.463	0.326	2.22571e-104	Granulocytes	UBE2D3
4.12271e-105	0.387549	0.364	0.219	9.47069e-101	Granulocytes	HIF1A
3.42895e-104	0.351159	0.296	0.155	7.87698e-100	Granulocytes	NFKBIZ
3.56949e-102	0.425665	0.445	0.308	8.19984e-98	Granulocytes	NOP10
9.42087e-100	0.303173	0.265	0.136	2.16416e-95	Granulocytes	TMX4
1.50454e-99	0.354872	0.734	0.616	3.45623e-95	Granulocytes	HLA-A
8.42726e-97	0.302415	0.264	0.137	1.93591e-92	Granulocytes	CDC42EP3
4.83927e-96	0.380965	0.312	0.182	1.11168e-91	Granulocytes	SEC14L1
1.44648e-95	0.344838	0.359	0.222	3.32285e-91	Granulocytes	GNB2
2.36115e-92	0.458785	0.36	0.222	5.42403e-88	Granulocytes	CXCR4
2.75593e-91	0.395027	0.508	0.386	6.33092e-87	Granulocytes	GNAI2
3.54424e-91	0.346109	0.303	0.173	8.14182e-87	Granulocytes	IRAK3
1.18641e-89	0.40388	0.548	0.433	2.72543e-85	Granulocytes	CLIC1
2.3964e-89	0.297909	0.302	0.167	5.505e-85	Granulocytes	AL034397.3
3.7211e-88	0.397847	0.574	0.48	8.54811e-84	Granulocytes	CDC42
2.60751e-87	0.318167	0.313	0.183	5.98996e-83	Granulocytes	MIDN
1.15106e-86	0.375185	0.393	0.264	2.64421e-82	Granulocytes	ROCK1
2.38953e-86	0.295399	0.349	0.211	5.48923e-82	Granulocytes	CD37
2.33369e-84	0.344662	0.376	0.247	5.36095e-80	Granulocytes	CAPZA1
1.21366e-83	0.358518	0.384	0.257	2.78803e-79	Granulocytes	PTBP3
2.74591e-83	0.340105	0.357	0.23	6.30791e-79	Granulocytes	ACAP2
3.06526e-80	0.292473	0.283	0.163	7.04153e-76	Granulocytes	MAPK14
8.39902e-80	0.348656	0.332	0.211	1.92942e-75	Granulocytes	PSMB9
6.01413e-79	0.266633	0.297	0.172	1.38157e-74	Granulocytes	MYADM
1.41494e-78	0.250705	0.276	0.155	3.25039e-74	Granulocytes	ZYX
1.33122e-77	0.288406	0.284	0.165	3.05807e-73	Granulocytes	TYMP
1.97912e-77	0.283018	0.557	0.429	4.54644e-73	Granulocytes	MTRNR2L12
6.82739e-77	0.358725	0.488	0.37	1.56839e-72	Granulocytes	ACTR3
6.87797e-77	0.336908	0.399	0.277	1.58001e-72	Granulocytes	JAK1
2.34878e-75	0.251452	0.266	0.149	5.39561e-71	Granulocytes	AGTPBP1
1.3809e-74	0.269839	0.269	0.154	3.17221e-70	Granulocytes	NIN
1.95027e-74	0.289789	0.292	0.177	4.48016e-70	Granulocytes	ADAR
5.8361e-74	0.303191	0.346	0.224	1.34067e-69	Granulocytes	LAMP2
3.73313e-73	0.323902	0.824	0.802	8.57575e-69	Granulocytes	EIF1
1.48049e-72	0.37635	0.49	0.357	3.40098e-68	Granulocytes	RFLNB
2.35192e-72	0.270893	0.267	0.154	5.40283e-68	Granulocytes	PPP2R5A
1.04027e-68	0.297247	0.367	0.242	2.38972e-64	Granulocytes	PGD
1.61643e-68	0.365298	0.544	0.461	3.71327e-64	Granulocytes	YWHAZ
5.77594e-66	0.251949	0.305	0.189	1.32685e-61	Granulocytes	TAGLN2
2.65953e-65	0.428547	0.587	0.483	6.10948e-61	Granulocytes	HMGB2
3.24168e-65	0.278814	0.318	0.205	7.44678e-61	Granulocytes	OSTF1
3.82328e-64	0.306665	0.255	0.154	8.78284e-60	Granulocytes	CIR1
1.13001e-62	0.333858	0.348	0.245	2.59587e-58	Granulocytes	VAPA
4.64765e-60	0.27898	0.347	0.237	1.06766e-55	Granulocytes	MSN
7.83674e-60	0.261239	0.302	0.196	1.80026e-55	Granulocytes	ANXA11
7.16905e-58	0.269897	0.296	0.193	1.64688e-53	Granulocytes	AKAP13
2.81195e-56	0.27588	0.303	0.203	6.45962e-52	Granulocytes	CAPZA2
4.46852e-55	0.287976	0.321	0.219	1.02651e-50	Granulocytes	HEBP2
4.56382e-55	0.278911	0.325	0.224	1.0484e-50	Granulocytes	CHMP2A
1.07316e-52	0.338412	0.59	0.539	2.46527e-48	Granulocytes	RNASEK
1.23117e-50	0.315294	0.387	0.301	2.82825e-46	Granulocytes	PCBP1
1.99855e-48	0.269893	0.28	0.189	4.59106e-44	Granulocytes	PHF20L1
1.31532e-47	0.26675	0.281	0.19	3.02155e-43	Granulocytes	ZNF106
5.30619e-43	0.262615	0.298	0.213	1.21894e-38	Granulocytes	PAIP2
1.19014e-40	0.261463	0.272	0.191	2.734e-36	Granulocytes	PPP1R10
1.335e-40	0.274476	0.434	0.354	3.06676e-36	Granulocytes	MYH9
1.26993e-39	0.261332	0.266	0.188	2.91729e-35	Granulocytes	RALBP1
4.33366e-37	0.264216	0.334	0.254	9.95529e-33	Granulocytes	CMTM6
2.654e-35	0.277041	0.373	0.301	6.09677e-31	Granulocytes	ZFAS1
1.49282e-32	0.273859	0.43	0.366	3.42932e-28	Granulocytes	RAC1
0	3.21667	0.769	0.018	0	CD8+NKT-like_cells	CCL5
0	2.46077	0.906	0.037	0	CD8+NKT-like_cells	IL32
0	2.02808	0.692	0.161	0	CD8+NKT-like_cells	NKG7
0	1.90729	0.707	0.005	0	CD8+NKT-like_cells	GZMA
0	1.86705	0.574	0.007	0	CD8+NKT-like_cells	CCL4
0	1.8142	0.997	0.74	0	CD8+NKT-like_cells	RPS27
0	1.76755	0.56	0.048	0	CD8+NKT-like_cells	GZMK
0	1.65712	0.985	0.602	0	CD8+NKT-like_cells	RPS3
0	1.62024	0.998	0.731	0	CD8+NKT-like_cells	RPL10
0	1.60651	0.802	0.003	0	CD8+NKT-like_cells	CD3D
0	1.58648	0.998	0.733	0	CD8+NKT-like_cells	RPS27A
0	1.55929	0.997	0.811	0	CD8+NKT-like_cells	RPL30
0	1.55115	0.999	0.783	0	CD8+NKT-like_cells	RPS12
0	1.52466	0.987	0.673	0	CD8+NKT-like_cells	RPS29
0	1.51605	0.73	0.006	0	CD8+NKT-like_cells	TRBC2
0	1.51009	0.895	0.276	0	CD8+NKT-like_cells	HCST
0	1.48527	0.999	0.894	0	CD8+NKT-like_cells	RPL41
0	1.47451	0.708	0.003	0	CD8+NKT-like_cells	TRAC
0	1.46851	0.374	0.018	0	CD8+NKT-like_cells	IL7R
0	1.42536	0.993	0.7	0	CD8+NKT-like_cells	RPL13
0	1.41991	0.987	0.668	0	CD8+NKT-like_cells	RPL19
0	1.40965	0.996	0.833	0	CD8+NKT-like_cells	RPL28
0	1.40589	0.647	0.048	0	CD8+NKT-like_cells	CD52
0	1.39998	0.997	0.79	0	CD8+NKT-like_cells	RPS15A
0	1.39658	0.738	0.004	0	CD8+NKT-like_cells	CD2
0	1.39478	0.582	0.002	0	CD8+NKT-like_cells	TRBC1
0	1.38805	0.976	0.548	0	CD8+NKT-like_cells	RPL14
0	1.36716	0.996	0.73	0	CD8+NKT-like_cells	RPL32
0	1.36617	0.794	0.052	0	CD8+NKT-like_cells	GIMAP7
0	1.36174	0.744	0.002	0	CD8+NKT-like_cells	CD3E
0	1.35299	0.687	0.111	0	CD8+NKT-like_cells	CST7
0	1.33875	0.993	0.729	0	CD8+NKT-like_cells	RPL11
0	1.3383	0.981	0.545	0	CD8+NKT-like_cells	RPS21
0	1.31902	0.969	0.543	0	CD8+NKT-like_cells	RPS4X
0	1.31892	0.988	0.625	0	CD8+NKT-like_cells	RPS18
0	1.3185	1	0.949	0	CD8+NKT-like_cells	B2M
0	1.30426	0.98	0.766	0	CD8+NKT-like_cells	EEF1A1
0	1.30315	0.475	0.004	0	CD8+NKT-like_cells	KLRD1
0	1.29046	0.963	0.538	0	CD8+NKT-like_cells	RPS19
0	1.27393	0.708	0.002	0	CD8+NKT-like_cells	CD3G
0	1.26472	0.94	0.49	0	CD8+NKT-like_cells	RPL3
0	1.25799	0.996	0.828	0	CD8+NKT-like_cells	RPL34
0	1.22397	0.953	0.515	0	CD8+NKT-like_cells	RPL23A
0	1.20756	0.623	0.037	0	CD8+NKT-like_cells	CTSW
0	1.19875	0.966	0.542	0	CD8+NKT-like_cells	RPS2
0	1.19833	0.996	0.778	0	CD8+NKT-like_cells	RPS28
0	1.18816	0.898	0.382	0	CD8+NKT-like_cells	RPSA
0	1.18728	0.995	0.812	0	CD8+NKT-like_cells	RPS14
0	1.18727	0.977	0.603	0	CD8+NKT-like_cells	RPL18
0	1.17935	0.961	0.532	0	CD8+NKT-like_cells	RPL18A
0	1.17368	0.978	0.678	0	CD8+NKT-like_cells	RPS25
0	1.1567	0.963	0.556	0	CD8+NKT-like_cells	RPL5
0	1.14672	0.984	0.741	0	CD8+NKT-like_cells	RPL21
0	1.14462	0.999	0.945	0	CD8+NKT-like_cells	MALAT1
0	1.13902	0.928	0.368	0	CD8+NKT-like_cells	PTPRC
0	1.1209	0.986	0.673	0	CD8+NKT-like_cells	RPS15
0	1.11219	0.989	0.671	0	CD8+NKT-like_cells	RPS13
0	1.11058	0.979	0.696	0	CD8+NKT-like_cells	RPS3A
0	1.09307	0.982	0.69	0	CD8+NKT-like_cells	RPS7
0	1.06093	0.917	0.485	0	CD8+NKT-like_cells	BTG1
0	1.0485	0.984	0.73	0	CD8+NKT-like_cells	RPL35A
0	1.047	0.899	0.424	0	CD8+NKT-like_cells	RPL10A
0	1.04317	0.999	0.957	0	CD8+NKT-like_cells	MT-CO1
0	1.03934	0.993	0.756	0	CD8+NKT-like_cells	RPLP2
0	1.03399	0.991	0.704	0	CD8+NKT-like_cells	RPS23
0	1.03223	0.683	0.083	0	CD8+NKT-like_cells	CD48
0	1.02843	0.96	0.634	0	CD8+NKT-like_cells	RPL17
0	1.02739	0.996	0.744	0	CD8+NKT-like_cells	RPS8
0	1.02374	0.987	0.683	0	CD8+NKT-like_cells	RPL26
0	1.02255	0.957	0.547	0	CD8+NKT-like_cells	RPL36
0	1.02041	0.556	0.021	0	CD8+NKT-like_cells	CD69
0	1.01989	0.972	0.625	0	CD8+NKT-like_cells	RPL8
0	1.00687	0.98	0.658	0	CD8+NKT-like_cells	RPL6
0	1.00151	0.355	0.001	0	CD8+NKT-like_cells	KLRB1
0	0.996131	0.982	0.767	0	CD8+NKT-like_cells	HLA-B
0	0.991992	0.986	0.672	0	CD8+NKT-like_cells	RPL12
0	0.989247	0.659	0.065	0	CD8+NKT-like_cells	PLAAT4
0	0.985171	0.972	0.621	0	CD8+NKT-like_cells	RPL7A
0	0.978629	0.997	0.922	0	CD8+NKT-like_cells	MT-CYB
0	0.963295	0.963	0.563	0	CD8+NKT-like_cells	RPL29
0	0.960858	0.984	0.75	0	CD8+NKT-like_cells	RPS26
0	0.911281	0.8	0.331	0	CD8+NKT-like_cells	ZFP36L2
0	0.89657	0.454	0.057	0	CD8+NKT-like_cells	CMC1
0	0.892966	0.864	0.392	0	CD8+NKT-like_cells	RPS5
0	0.871691	0.991	0.815	0	CD8+NKT-like_cells	FAU
0	0.870299	0.367	0.001	0	CD8+NKT-like_cells	XCL2
0	0.861472	0.835	0.374	0	CD8+NKT-like_cells	EEF1B2
0	0.85514	0.517	0.005	0	CD8+NKT-like_cells	BCL11B
0	0.846469	0.522	0.002	0	CD8+NKT-like_cells	GZMM
0	0.841605	0.99	0.728	0	CD8+NKT-like_cells	TMSB10
0	0.8211	0.562	0.036	0	CD8+NKT-like_cells	PCED1B-AS1
0	0.795201	0.53	0.002	0	CD8+NKT-like_cells	LCK
0	0.790376	0.65	0.163	0	CD8+NKT-like_cells	STK17A
0	0.786145	0.443	0.003	0	CD8+NKT-like_cells	CD7
0	0.782839	0.429	0.001	0	CD8+NKT-like_cells	KLRK1
0	0.77996	0.61	0.122	0	CD8+NKT-like_cells	IL2RG
0	0.777926	0.431	0.012	0	CD8+NKT-like_cells	KLRG1
0	0.757443	0.541	0.066	0	CD8+NKT-like_cells	ARL4C
0	0.757136	0.551	0.069	0	CD8+NKT-like_cells	GIMAP4
0	0.743604	0.53	0.05	0	CD8+NKT-like_cells	EVL
0	0.74072	0.273	0.001	0	CD8+NKT-like_cells	GZMH
0	0.73747	0.463	0.001	0	CD8+NKT-like_cells	CD247
0	0.733839	0.315	0.013	0	CD8+NKT-like_cells	DUSP2
0	0.720823	0.655	0.208	0	CD8+NKT-like_cells	DDX24
0	0.715811	0.473	0.022	0	CD8+NKT-like_cells	IKZF3
0	0.714694	0.569	0.121	0	CD8+NKT-like_cells	TLE5
0	0.710856	0.662	0.225	0	CD8+NKT-like_cells	SARAF
0	0.694487	0.258	0.014	0	CD8+NKT-like_cells	CCL3
0	0.676061	0.494	0.062	0	CD8+NKT-like_cells	FYN
0	0.675491	0.338	0.004	0	CD8+NKT-like_cells	TRGC2
0	0.673881	0.526	0.095	0	CD8+NKT-like_cells	CRIP1
0	0.645055	0.483	0.061	0	CD8+NKT-like_cells	TRAF3IP3
0	0.642314	0.52	0.083	0	CD8+NKT-like_cells	ACAP1
0	0.637606	0.563	0.161	0	CD8+NKT-like_cells	ETS1
0	0.635676	0.328	0	0	CD8+NKT-like_cells	PRF1
0	0.632018	0.495	0.082	0	CD8+NKT-like_cells	SLFN5
0	0.630028	0.462	0.113	0	CD8+NKT-like_cells	HIST1H1D
0	0.629901	0.434	0.008	0	CD8+NKT-like_cells	SKAP1
0	0.614953	0.559	0.162	0	CD8+NKT-like_cells	RNF213
0	0.610198	0.498	0.127	0	CD8+NKT-like_cells	PDCD4
0	0.60468	0.282	0.001	0	CD8+NKT-like_cells	CD8B
0	0.601498	0.289	0.001	0	CD8+NKT-like_cells	CD8A
0	0.596602	0.439	0.047	0	CD8+NKT-like_cells	LBH
0	0.59029	0.374	0.001	0	CD8+NKT-like_cells	SAMD3
0	0.58925	0.426	0.044	0	CD8+NKT-like_cells	LIME1
0	0.587297	0.524	0.128	0	CD8+NKT-like_cells	MBP
0	0.574396	0.502	0.127	0	CD8+NKT-like_cells	HLA-F
0	0.570208	0.303	0.01	0	CD8+NKT-like_cells	HOPX
0	0.563861	0.477	0.108	0	CD8+NKT-like_cells	PIP4K2A
0	0.562216	0.401	0.037	0	CD8+NKT-like_cells	CLEC2D
0	0.55603	0.709	0.176	0	CD8+NKT-like_cells	S100A10
0	0.552089	0.48	0.105	0	CD8+NKT-like_cells	AAK1
0	0.54551	0.475	0.117	0	CD8+NKT-like_cells	PPP2R5C
0	0.543668	0.371	0.041	0	CD8+NKT-like_cells	LYAR
0	0.535271	0.412	0.072	0	CD8+NKT-like_cells	ARPC5L
0	0.530562	0.319	0.013	0	CD8+NKT-like_cells	TRG-AS1
0	0.525996	0.365	0.007	0	CD8+NKT-like_cells	SPOCK2
0	0.521287	0.426	0.077	0	CD8+NKT-like_cells	CLEC2B
0	0.504426	0.326	0.001	0	CD8+NKT-like_cells	PYHIN1
0	0.49678	0.415	0.061	0	CD8+NKT-like_cells	TBC1D10C
0	0.489929	0.373	0.026	0	CD8+NKT-like_cells	SLC38A1
0	0.477937	0.396	0.077	0	CD8+NKT-like_cells	ITGA4
0	0.473419	0.396	0.074	0	CD8+NKT-like_cells	SEPTIN6
0	0.456649	0.315	0.035	0	CD8+NKT-like_cells	ITM2A
0	0.454863	0.405	0.084	0	CD8+NKT-like_cells	SYNRG
0	0.450367	0.379	0.067	0	CD8+NKT-like_cells	AKNA
0	0.449982	0.332	0.031	0	CD8+NKT-like_cells	DENND2D
0	0.437655	0.346	0.04	0	CD8+NKT-like_cells	SEPTIN1
0	0.437383	0.311	0.035	0	CD8+NKT-like_cells	APOBEC3G
0	0.437202	0.304	0.023	0	CD8+NKT-like_cells	PIK3IP1
0	0.435873	0.303	0.016	0	CD8+NKT-like_cells	RUNX3
0	0.434387	0.332	0.044	0	CD8+NKT-like_cells	CYTIP
0	0.42932	0.279	0.013	0	CD8+NKT-like_cells	TCF7
0	0.429228	0.337	0.034	0	CD8+NKT-like_cells	GIMAP1
0	0.426131	0.27	0.001	0	CD8+NKT-like_cells	SH2D1A
0	0.425623	0.26	0.001	0	CD8+NKT-like_cells	TIGIT
0	0.422561	0.302	0.042	0	CD8+NKT-like_cells	RORA
0	0.421455	0.315	0.036	0	CD8+NKT-like_cells	ITGAL
0	0.418959	0.305	0.016	0	CD8+NKT-like_cells	PRKCH
0	0.417858	0.308	0.023	0	CD8+NKT-like_cells	DOK2
0	0.413258	0.283	0.006	0	CD8+NKT-like_cells	CD96
0	0.401894	0.26	0.008	0	CD8+NKT-like_cells	PTGDR
0	0.397908	0.297	0.023	0	CD8+NKT-like_cells	GIMAP5
0	0.394101	0.33	0.025	0	CD8+NKT-like_cells	LAT
0	0.386298	0.254	0.001	0	CD8+NKT-like_cells	LINC00861
0	0.385782	0.293	0.039	0	CD8+NKT-like_cells	PTPN7
0	0.380934	0.255	0.002	0	CD8+NKT-like_cells	GPR174
0	0.368999	0.263	0.01	0	CD8+NKT-like_cells	RASGRP1
0	0.347904	0.281	0.03	0	CD8+NKT-like_cells	OCIAD2
0	0.343548	0.28	0.043	0	CD8+NKT-like_cells	LINC00623
0	0.342865	0.252	0.029	0	CD8+NKT-like_cells	CD84
2.6557e-304	0.858	0.963	0.605	6.10067e-300	CD8+NKT-like_cells	RPL24
8.50164e-295	0.56794	0.603	0.188	1.953e-290	CD8+NKT-like_cells	RESF1
1.57021e-294	0.583386	0.53	0.156	3.60708e-290	CD8+NKT-like_cells	ATM
3.22632e-292	0.555821	0.635	0.207	7.41151e-288	CD8+NKT-like_cells	CD37
2.20466e-291	0.620069	0.594	0.193	5.06453e-287	CD8+NKT-like_cells	FXYD5
5.83756e-289	0.85549	0.99	0.795	1.341e-284	CD8+NKT-like_cells	RPL37
2.68672e-288	0.698259	0.638	0.225	6.17192e-284	CD8+NKT-like_cells	C12orf57
2.14629e-287	0.331933	0.259	0.041	4.93046e-283	CD8+NKT-like_cells	AC243960.1
4.89732e-287	0.405792	0.358	0.076	1.12501e-282	CD8+NKT-like_cells	ARHGEF1
1.02906e-283	0.832743	0.843	0.414	2.36396e-279	CD8+NKT-like_cells	RPS10
1.51952e-283	0.78648	0.996	0.868	3.49064e-279	CD8+NKT-like_cells	RPL39
8.51465e-283	0.722884	0.991	0.763	1.95598e-278	CD8+NKT-like_cells	RPS24
1.64999e-282	0.724602	0.993	0.626	3.79035e-278	CD8+NKT-like_cells	PTMA
8.16778e-282	0.835673	0.883	0.463	1.8763e-277	CD8+NKT-like_cells	RACK1
1.4453e-281	0.791779	0.909	0.482	3.32015e-277	CD8+NKT-like_cells	RPL36A
1.61217e-279	0.316171	0.257	0.041	3.70347e-275	CD8+NKT-like_cells	C12orf75
5.61261e-278	0.565356	0.595	0.196	1.28933e-273	CD8+NKT-like_cells	STK4
7.47824e-277	0.385206	0.339	0.071	1.7179e-272	CD8+NKT-like_cells	MLLT6
3.36778e-276	0.401383	0.311	0.06	7.73647e-272	CD8+NKT-like_cells	TSPYL2
6.73439e-276	0.372883	0.325	0.066	1.54702e-271	CD8+NKT-like_cells	BTN3A2
1.19258e-275	0.35426	0.317	0.062	2.73959e-271	CD8+NKT-like_cells	SIGIRR
4.02933e-275	0.441108	0.4	0.096	9.25617e-271	CD8+NKT-like_cells	PCSK7
4.80022e-275	0.83651	0.939	0.596	1.10271e-270	CD8+NKT-like_cells	NACA
1.19201e-273	0.905775	0.92	0.532	2.73828e-269	CD8+NKT-like_cells	RPS16
2.73554e-271	0.440865	0.382	0.09	6.28408e-267	CD8+NKT-like_cells	ABHD17A
1.25572e-270	0.78945	0.925	0.522	2.88463e-266	CD8+NKT-like_cells	RPL35
1.29123e-269	0.798554	0.913	0.56	2.96622e-265	CD8+NKT-like_cells	HLA-E
2.07305e-269	0.301761	0.251	0.041	4.7622e-265	CD8+NKT-like_cells	RHOF
1.09517e-268	0.312495	0.264	0.045	2.51582e-264	CD8+NKT-like_cells	CCDC88C
1.427e-268	0.466323	0.425	0.107	3.27809e-264	CD8+NKT-like_cells	DDIT4
1.88312e-268	0.471827	0.496	0.143	4.32591e-264	CD8+NKT-like_cells	APRT
1.57192e-265	0.537763	0.575	0.184	3.61102e-261	CD8+NKT-like_cells	CD99
5.14691e-265	0.628888	0.69	0.276	1.18235e-260	CD8+NKT-like_cells	HNRNPDL
1.30285e-264	0.603782	0.659	0.246	2.9929e-260	CD8+NKT-like_cells	HSPA8
1.13805e-261	0.496397	0.482	0.142	2.61432e-257	CD8+NKT-like_cells	EIF3G
4.12808e-261	0.538692	0.693	0.262	9.48302e-257	CD8+NKT-like_cells	NPM1
1.91216e-259	0.350625	0.37	0.085	4.39261e-255	CD8+NKT-like_cells	KIF2A
3.67443e-257	0.786339	0.94	0.558	8.4409e-253	CD8+NKT-like_cells	RPL22
6.21746e-257	0.89483	0.943	0.586	1.42828e-252	CD8+NKT-like_cells	RPL13A
6.84814e-256	0.455822	0.437	0.119	1.57315e-251	CD8+NKT-like_cells	CDC42SE2
2.32399e-255	0.3555	0.297	0.059	5.33868e-251	CD8+NKT-like_cells	ARAP2
4.02926e-254	0.375752	0.3	0.06	9.25602e-250	CD8+NKT-like_cells	AL499604.1
6.29264e-254	0.469413	0.483	0.141	1.44555e-249	CD8+NKT-like_cells	CD53
8.67134e-254	0.410129	0.368	0.088	1.99198e-249	CD8+NKT-like_cells	LEPROTL1
2.19432e-253	0.840972	0.95	0.624	5.04079e-249	CD8+NKT-like_cells	RPS6
4.21444e-247	0.383719	0.666	0.245	9.68142e-243	CD8+NKT-like_cells	SRSF7
2.31138e-245	0.85174	0.94	0.626	5.3097e-241	CD8+NKT-like_cells	RPL9
8.5537e-245	0.793947	0.957	0.672	1.96496e-240	CD8+NKT-like_cells	HLA-C
1.40794e-244	0.307474	0.264	0.049	3.23432e-240	CD8+NKT-like_cells	TMC6
1.65143e-244	0.854116	0.934	0.615	3.79365e-240	CD8+NKT-like_cells	HLA-A
1.9663e-244	0.466816	0.475	0.139	4.51698e-240	CD8+NKT-like_cells	LDHB
1.03016e-241	0.299928	0.252	0.045	2.36649e-237	CD8+NKT-like_cells	CD27
3.3917e-231	0.791932	0.902	0.567	7.79142e-227	CD8+NKT-like_cells	RPL38
7.93831e-229	0.472807	0.476	0.149	1.82359e-224	CD8+NKT-like_cells	KMT2A
9.23509e-229	0.703267	0.846	0.487	2.12148e-224	CD8+NKT-like_cells	EEF1D
3.11644e-228	0.525203	0.573	0.208	7.15908e-224	CD8+NKT-like_cells	PSMB9
1.03438e-227	0.317332	0.283	0.059	2.37618e-223	CD8+NKT-like_cells	CCSER2
5.03246e-225	0.669681	0.864	0.496	1.15606e-220	CD8+NKT-like_cells	RPL36AL
6.87171e-223	0.694037	0.969	0.798	1.57857e-218	CD8+NKT-like_cells	EIF1
3.92598e-220	0.442217	0.438	0.133	9.01875e-216	CD8+NKT-like_cells	GSTK1
3.70413e-219	0.592688	0.679	0.284	8.50914e-215	CD8+NKT-like_cells	FUS
6.63527e-217	0.449562	0.508	0.168	1.52425e-212	CD8+NKT-like_cells	LIMD2
1.40344e-216	0.373241	0.295	0.066	3.22399e-212	CD8+NKT-like_cells	C1orf56
1.50853e-214	0.297895	0.338	0.083	3.46541e-210	CD8+NKT-like_cells	RGS10
6.77011e-214	0.33322	0.319	0.077	1.55523e-209	CD8+NKT-like_cells	IMP3
4.32919e-213	0.412307	0.423	0.127	9.94502e-209	CD8+NKT-like_cells	PSMB10
7.08824e-213	0.363836	0.332	0.083	1.62831e-208	CD8+NKT-like_cells	SUN2
3.00892e-212	0.648799	0.854	0.496	6.91209e-208	CD8+NKT-like_cells	PFDN5
3.74023e-212	0.461258	0.498	0.167	8.59206e-208	CD8+NKT-like_cells	IKZF1
3.16268e-211	0.58953	0.733	0.335	7.2653e-207	CD8+NKT-like_cells	SEPTIN7
2.24606e-210	0.313236	0.258	0.053	5.15966e-206	CD8+NKT-like_cells	PDE7A
1.792e-209	0.652155	0.896	0.561	4.11659e-205	CD8+NKT-like_cells	TMA7
3.34914e-207	0.559297	0.75	0.326	7.69364e-203	CD8+NKT-like_cells	CORO1A
4.01536e-207	0.314622	0.307	0.073	9.22408e-203	CD8+NKT-like_cells	IL16
5.98249e-207	0.833641	0.409	0.127	1.3743e-202	CD8+NKT-like_cells	LTB
7.98441e-207	0.347047	0.333	0.085	1.83418e-202	CD8+NKT-like_cells	PAXX
1.56173e-206	0.669482	0.846	0.465	3.5876e-202	CD8+NKT-like_cells	RPL31
1.21504e-203	0.40541	0.408	0.122	2.7912e-199	CD8+NKT-like_cells	FNBP1
2.26284e-203	0.473725	0.645	0.261	5.1982e-199	CD8+NKT-like_cells	NCL
5.09384e-203	0.646056	0.816	0.449	1.17016e-198	CD8+NKT-like_cells	TOMM7
2.37525e-202	0.351732	0.358	0.097	5.45643e-198	CD8+NKT-like_cells	BUB3
2.23144e-201	0.686296	0.997	0.932	5.12607e-197	CD8+NKT-like_cells	MT-ATP6
1.21489e-194	0.483148	0.58	0.228	2.79084e-190	CD8+NKT-like_cells	SNRPD2
3.11969e-194	0.356227	0.293	0.071	7.16655e-190	CD8+NKT-like_cells	ILF3-DT
9.59096e-194	0.471408	0.549	0.211	2.20323e-189	CD8+NKT-like_cells	MPHOSPH8
1.68464e-193	0.527237	0.714	0.325	3.86996e-189	CD8+NKT-like_cells	HINT1
5.14635e-193	0.310278	0.293	0.071	1.18222e-188	CD8+NKT-like_cells	SEPTIN9
6.0885e-193	0.561676	0.51	0.187	1.39865e-188	CD8+NKT-like_cells	ID2
9.69358e-191	0.441526	0.697	0.299	2.22681e-186	CD8+NKT-like_cells	MIF
2.67711e-190	0.50939	0.655	0.287	6.14986e-186	CD8+NKT-like_cells	PPDPF
4.5991e-190	0.598396	0.998	0.877	1.05651e-185	CD8+NKT-like_cells	RPLP1
1.20065e-189	0.361433	0.381	0.111	2.75813e-185	CD8+NKT-like_cells	LY6E
2.70189e-189	0.608338	0.911	0.555	6.20677e-185	CD8+NKT-like_cells	RPL15
8.07035e-187	0.291739	0.267	0.061	1.85392e-182	CD8+NKT-like_cells	SEMA4D
1.80192e-186	0.402013	0.418	0.135	4.13936e-182	CD8+NKT-like_cells	DDX18
2.33883e-186	0.452708	0.452	0.154	5.37277e-182	CD8+NKT-like_cells	NOP53
4.14251e-186	0.458207	0.635	0.265	9.51617e-182	CD8+NKT-like_cells	SET
1.24816e-182	0.404649	0.411	0.132	2.86727e-178	CD8+NKT-like_cells	SNHG8
3.10933e-182	0.397803	0.451	0.154	7.14276e-178	CD8+NKT-like_cells	PSME2
3.14707e-182	0.436774	0.471	0.169	7.22946e-178	CD8+NKT-like_cells	PRPF38B
5.40252e-181	0.328362	0.329	0.089	1.24107e-176	CD8+NKT-like_cells	PARP8
6.67895e-181	0.35976	0.366	0.109	1.53429e-176	CD8+NKT-like_cells	CIB1
1.92599e-180	0.35063	0.474	0.162	4.42439e-176	CD8+NKT-like_cells	SELENOW
7.01716e-180	0.52914	0.659	0.306	1.61198e-175	CD8+NKT-like_cells	PSME1
1.60823e-177	0.315738	0.314	0.084	3.69443e-173	CD8+NKT-like_cells	DGKZ
2.10674e-177	0.577694	0.805	0.452	4.8396e-173	CD8+NKT-like_cells	COX7C
1.11431e-175	0.613475	0.926	0.596	2.55979e-171	CD8+NKT-like_cells	MYL12A
9.57004e-173	0.537961	0.803	0.423	2.19843e-168	CD8+NKT-like_cells	ARHGDIB
1.8823e-172	0.299546	0.281	0.072	4.32401e-168	CD8+NKT-like_cells	URI1
8.63602e-172	0.48062	0.671	0.301	1.98387e-167	CD8+NKT-like_cells	RAC2
3.88542e-171	0.296682	0.329	0.092	8.92559e-167	CD8+NKT-like_cells	ABRACL
3.90728e-167	0.283228	0.274	0.07	8.9758e-163	CD8+NKT-like_cells	CNOT6L
2.9573e-166	0.419669	0.496	0.191	6.79351e-162	CD8+NKT-like_cells	AKAP13
3.28578e-166	0.576751	0.897	0.585	7.54809e-162	CD8+NKT-like_cells	DDX5
1.82232e-165	0.278115	0.277	0.071	4.18623e-161	CD8+NKT-like_cells	STK10
3.50858e-165	0.628026	0.889	0.564	8.05991e-161	CD8+NKT-like_cells	RPS20
2.12888e-164	0.563933	0.709	0.356	4.89046e-160	CD8+NKT-like_cells	EEF1G
1.17066e-162	0.501594	0.582	0.255	2.68923e-158	CD8+NKT-like_cells	ANKRD12
2.07169e-161	0.498293	0.692	0.342	4.75909e-157	CD8+NKT-like_cells	SRSF5
9.64259e-161	0.32907	0.343	0.105	2.2151e-156	CD8+NKT-like_cells	ARF6
3.55909e-160	0.461271	0.612	0.276	8.17595e-156	CD8+NKT-like_cells	JAK1
6.01933e-160	0.469149	0.613	0.279	1.38276e-155	CD8+NKT-like_cells	PRRC2C
6.30024e-160	0.356669	0.425	0.146	1.44729e-155	CD8+NKT-like_cells	ISG20
1.60647e-159	0.388393	0.431	0.156	3.69039e-155	CD8+NKT-like_cells	C9orf78
4.68498e-158	0.276227	0.298	0.081	1.07623e-153	CD8+NKT-like_cells	SAMHD1
3.09963e-157	0.530711	0.932	0.629	7.12046e-153	CD8+NKT-like_cells	RPL37A
3.29287e-157	0.565023	0.92	0.631	7.56439e-153	CD8+NKT-like_cells	CALM1
7.61379e-157	0.550151	0.774	0.437	1.74904e-152	CD8+NKT-like_cells	PNRC1
1.74586e-156	0.436004	0.54	0.233	4.0106e-152	CD8+NKT-like_cells	ANAPC16
2.14727e-156	0.359851	0.441	0.161	4.93272e-152	CD8+NKT-like_cells	PSMB8
3.95517e-156	0.418804	0.551	0.227	9.08581e-152	CD8+NKT-like_cells	IRF1
1.88087e-155	0.518104	0.996	0.957	4.32075e-151	CD8+NKT-like_cells	MT-CO2
2.47983e-155	0.47189	0.82	0.442	5.69668e-151	CD8+NKT-like_cells	RPLP0
2.94764e-155	0.442403	0.605	0.274	6.77132e-151	CD8+NKT-like_cells	ARL6IP5
3.75333e-155	0.323294	0.341	0.105	8.62215e-151	CD8+NKT-like_cells	IQGAP2
6.20042e-155	0.325149	0.336	0.103	1.42436e-150	CD8+NKT-like_cells	ANKRD44
8.8e-155	0.308411	0.308	0.09	2.02154e-150	CD8+NKT-like_cells	ZC3HAV1
6.60002e-154	0.509868	0.724	0.379	1.51616e-149	CD8+NKT-like_cells	COMMD6
2.59906e-153	0.629678	0.887	0.58	5.97055e-149	CD8+NKT-like_cells	RPL27A
7.71034e-153	0.45662	0.648	0.311	1.77122e-148	CD8+NKT-like_cells	EIF3K
2.11016e-152	0.272439	0.278	0.075	4.84745e-148	CD8+NKT-like_cells	ADGRE5
3.89038e-151	0.571059	0.897	0.6	8.93698e-147	CD8+NKT-like_cells	RPS9
3.03009e-150	0.446336	0.513	0.217	6.96073e-146	CD8+NKT-like_cells	EIF4A2
4.10052e-150	0.429397	0.531	0.228	9.41971e-146	CD8+NKT-like_cells	SSR2
4.26954e-150	0.357291	0.411	0.147	9.80798e-146	CD8+NKT-like_cells	HIGD2A
1.77275e-149	0.500009	0.619	0.295	4.07236e-145	CD8+NKT-like_cells	ZFAS1
3.6932e-149	0.361144	0.388	0.135	8.48402e-145	CD8+NKT-like_cells	PSIP1
4.64134e-148	0.403556	0.419	0.153	1.06621e-143	CD8+NKT-like_cells	GAS5
7.21299e-148	0.580125	0.98	0.792	1.65697e-143	CD8+NKT-like_cells	MT-ND2
4.39926e-147	0.5563	0.926	0.639	1.0106e-142	CD8+NKT-like_cells	MT-ND5
4.59003e-144	0.264202	0.258	0.069	1.05442e-139	CD8+NKT-like_cells	SNRPN
1.39772e-142	0.306481	0.341	0.11	3.21084e-138	CD8+NKT-like_cells	ARHGAP30
2.12549e-142	0.384386	0.472	0.192	4.88267e-138	CD8+NKT-like_cells	C19orf53
5.9986e-142	0.375661	0.705	0.348	1.378e-137	CD8+NKT-like_cells	PPIA
6.78173e-142	0.278575	0.277	0.079	1.5579e-137	CD8+NKT-like_cells	CHD3
1.26772e-141	0.47145	0.89	0.519	2.9122e-137	CD8+NKT-like_cells	TXNIP
2.5695e-141	0.446182	0.74	0.389	5.90267e-137	CD8+NKT-like_cells	BTF3
7.40609e-138	0.335356	0.433	0.166	1.70133e-133	CD8+NKT-like_cells	HNRNPF
3.18374e-137	0.492592	0.752	0.427	7.3137e-133	CD8+NKT-like_cells	UQCRB
7.82808e-137	0.267817	0.272	0.078	1.79827e-132	CD8+NKT-like_cells	CSK
8.05418e-137	0.37532	0.468	0.188	1.85021e-132	CD8+NKT-like_cells	SNHG6
2.4574e-136	0.405951	0.553	0.253	5.64514e-132	CD8+NKT-like_cells	PTP4A2
9.5452e-136	0.374328	0.448	0.178	2.19272e-131	CD8+NKT-like_cells	GCC2
2.63108e-135	0.350449	0.401	0.15	6.04412e-131	CD8+NKT-like_cells	GTF3A
3.826e-135	0.339685	0.434	0.167	8.78909e-131	CD8+NKT-like_cells	TNFAIP8
1.29921e-134	0.373732	0.474	0.197	2.98455e-130	CD8+NKT-like_cells	VAMP2
5.32822e-134	0.454622	0.638	0.314	1.224e-129	CD8+NKT-like_cells	RPL4
1.66528e-132	0.351152	0.446	0.178	3.82549e-128	CD8+NKT-like_cells	ELF1
4.70865e-132	0.495697	0.935	0.726	1.08167e-127	CD8+NKT-like_cells	UBA52
1.22948e-131	0.423796	0.572	0.271	2.82436e-127	CD8+NKT-like_cells	SRRM1
2.00452e-131	0.267384	0.273	0.081	4.60478e-127	CD8+NKT-like_cells	IRF3
5.9059e-131	0.297067	0.462	0.177	1.3567e-126	CD8+NKT-like_cells	CD81
2.2564e-130	0.382691	0.493	0.215	5.18341e-126	CD8+NKT-like_cells	ERP29
1.56795e-129	0.29237	0.311	0.101	3.60189e-125	CD8+NKT-like_cells	SLC9A3R1
2.81387e-128	0.385969	0.548	0.254	6.46401e-124	CD8+NKT-like_cells	PTGES3
5.07275e-128	0.400667	0.719	0.378	1.16531e-123	CD8+NKT-like_cells	ATP5MC2
6.14428e-127	0.309994	0.375	0.138	1.41146e-122	CD8+NKT-like_cells	UBXN1
2.13049e-126	0.346421	0.683	0.334	4.89415e-122	CD8+NKT-like_cells	HSP90AB1
1.20141e-124	0.307682	0.357	0.13	2.75988e-120	CD8+NKT-like_cells	REX1BD
2.53899e-124	0.301527	0.378	0.139	5.83256e-120	CD8+NKT-like_cells	UTRN
6.44347e-124	0.350337	0.501	0.218	1.48019e-119	CD8+NKT-like_cells	SOD1
1.59654e-123	0.338623	0.369	0.138	3.66757e-119	CD8+NKT-like_cells	EML4
1.81517e-123	0.274093	0.278	0.087	4.1698e-119	CD8+NKT-like_cells	OPTN
2.55476e-123	0.356704	0.436	0.182	5.8688e-119	CD8+NKT-like_cells	DDX6
1.74052e-122	0.342733	0.452	0.19	3.99832e-118	CD8+NKT-like_cells	TOMM6
1.81912e-122	0.321046	0.39	0.149	4.17888e-118	CD8+NKT-like_cells	CDC42SE1
1.98001e-122	0.325039	0.572	0.267	4.54849e-118	CD8+NKT-like_cells	HNRNPA1
6.17489e-121	0.346058	0.379	0.147	1.4185e-116	CD8+NKT-like_cells	VPS13C
1.52648e-120	0.304378	0.355	0.131	3.50663e-116	CD8+NKT-like_cells	ORMDL1
2.42268e-120	0.282562	0.292	0.095	5.56538e-116	CD8+NKT-like_cells	OFD1
8.21935e-120	0.446271	0.994	0.899	1.88815e-115	CD8+NKT-like_cells	MT-ND3
9.53041e-120	0.281846	0.469	0.196	2.18933e-115	CD8+NKT-like_cells	RAN
6.53655e-118	0.310935	0.395	0.154	1.50158e-113	CD8+NKT-like_cells	CTSC
3.79681e-117	0.389939	0.883	0.562	8.72202e-113	CD8+NKT-like_cells	SH3BGRL3
5.55576e-117	0.264381	0.307	0.102	1.27627e-112	CD8+NKT-like_cells	SPN
7.72175e-117	0.294922	0.325	0.115	1.77384e-112	CD8+NKT-like_cells	FNBP4
1.2585e-116	0.285397	0.258	0.08	2.89103e-112	CD8+NKT-like_cells	NOSIP
6.74964e-116	0.428914	0.996	0.963	1.55053e-111	CD8+NKT-like_cells	MT-CO3
2.67043e-115	0.44723	0.997	0.91	6.13451e-111	CD8+NKT-like_cells	MT-ND4
5.74421e-115	0.434368	0.76	0.461	1.31956e-110	CD8+NKT-like_cells	SON
7.10064e-115	0.340965	0.618	0.292	1.63116e-110	CD8+NKT-like_cells	FYB1
1.3087e-113	0.337186	0.423	0.177	3.00633e-109	CD8+NKT-like_cells	EIF3F
4.24017e-113	0.365811	0.615	0.313	9.74051e-109	CD8+NKT-like_cells	COX6C
1.9732e-112	0.299764	0.329	0.12	4.53284e-108	CD8+NKT-like_cells	ZBTB38
4.62457e-112	0.368256	0.407	0.172	1.06236e-107	CD8+NKT-like_cells	MYCBP2
2.56585e-111	0.425065	0.702	0.407	5.89428e-107	CD8+NKT-like_cells	RBM39
1.97549e-110	0.255478	0.271	0.088	4.53809e-106	CD8+NKT-like_cells	CCND2
3.71339e-110	0.567173	0.779	0.488	8.53039e-106	CD8+NKT-like_cells	IER2
1.28946e-109	0.337618	0.433	0.188	2.96214e-105	CD8+NKT-like_cells	PRPF4B
4.52845e-107	0.286762	0.359	0.142	1.04027e-102	CD8+NKT-like_cells	LSM8
2.74275e-106	0.27074	0.314	0.115	6.30065e-102	CD8+NKT-like_cells	NAP1L4
8.18183e-105	0.295535	0.338	0.13	1.87953e-100	CD8+NKT-like_cells	PPP1R2
1.59845e-104	0.317914	0.411	0.174	3.67197e-100	CD8+NKT-like_cells	SNHG5
1.78462e-104	0.319977	0.376	0.155	4.09962e-100	CD8+NKT-like_cells	PRMT2
1.14966e-103	0.358294	0.498	0.239	2.641e-99	CD8+NKT-like_cells	SRSF11
7.40388e-103	0.359047	0.618	0.33	1.70082e-98	CD8+NKT-like_cells	SKP1
1.30958e-102	0.265652	0.303	0.108	3.00838e-98	CD8+NKT-like_cells	GABPB1-AS1
1.86074e-102	0.287845	0.402	0.169	4.27448e-98	CD8+NKT-like_cells	PRELID1
6.48485e-102	0.255399	0.285	0.1	1.4897e-97	CD8+NKT-like_cells	PSMA5
7.11802e-102	0.460385	0.867	0.606	1.63515e-97	CD8+NKT-like_cells	RPL27
7.15174e-102	0.307287	0.417	0.182	1.6429e-97	CD8+NKT-like_cells	TOMM20
2.35212e-101	0.295639	0.432	0.19	5.40328e-97	CD8+NKT-like_cells	PA2G4
1.12836e-100	0.304793	0.346	0.139	2.59207e-96	CD8+NKT-like_cells	BRD2
1.87173e-100	0.250303	0.312	0.115	4.29974e-96	CD8+NKT-like_cells	SP110
1.24321e-99	0.30353	0.577	0.289	2.8559e-95	CD8+NKT-like_cells	ARGLU1
3.11333e-99	0.31509	0.373	0.157	7.15195e-95	CD8+NKT-like_cells	CHD2
2.30583e-98	0.269068	0.31	0.117	5.29694e-94	CD8+NKT-like_cells	GLS
2.30984e-98	0.269413	0.292	0.107	5.30615e-94	CD8+NKT-like_cells	OTUD6B-AS1
2.60881e-97	0.315849	0.782	0.463	5.99296e-93	CD8+NKT-like_cells	HSP90AA1
2.75701e-97	0.284766	0.39	0.165	6.33339e-93	CD8+NKT-like_cells	APBB1IP
1.42895e-95	0.32931	0.449	0.21	3.28259e-91	CD8+NKT-like_cells	NSA2
4.53344e-95	0.315381	0.44	0.204	1.04142e-90	CD8+NKT-like_cells	DDX46
5.40242e-95	0.318565	0.727	0.428	1.24104e-90	CD8+NKT-like_cells	UBB
1.10648e-94	0.266185	0.366	0.15	2.54181e-90	CD8+NKT-like_cells	CD44
1.5077e-94	0.327409	0.75	0.449	3.46349e-90	CD8+NKT-like_cells	RPS17
1.62325e-94	0.35952	0.612	0.334	3.72893e-90	CD8+NKT-like_cells	SRRM2
1.67967e-94	0.301516	0.402	0.179	3.85854e-90	CD8+NKT-like_cells	THRAP3
7.2057e-94	0.298587	0.423	0.193	1.65529e-89	CD8+NKT-like_cells	KRT10
4.28932e-91	0.293776	0.4	0.18	9.85343e-87	CD8+NKT-like_cells	CUTA
4.72948e-91	0.305609	0.507	0.248	1.08646e-86	CD8+NKT-like_cells	DEK
9.37314e-91	0.26541	0.353	0.147	2.1532e-86	CD8+NKT-like_cells	TSTD1
9.78355e-91	0.309478	0.476	0.233	2.24748e-86	CD8+NKT-like_cells	CHURC1
9.86007e-91	0.336357	0.571	0.303	2.26506e-86	CD8+NKT-like_cells	MBNL1
3.63734e-90	0.308683	0.459	0.22	8.3557e-86	CD8+NKT-like_cells	EIF3E
6.99995e-90	0.301829	0.478	0.236	1.60803e-85	CD8+NKT-like_cells	TCF25
1.75006e-89	0.393489	0.845	0.551	4.02023e-85	CD8+NKT-like_cells	RPL7
2.13905e-89	0.279789	0.451	0.208	4.91383e-85	CD8+NKT-like_cells	CELF2
3.69461e-89	0.26702	0.309	0.122	8.48726e-85	CD8+NKT-like_cells	POLR2J3
1.56002e-87	0.390924	0.867	0.571	3.58367e-83	CD8+NKT-like_cells	RPL23
1.89057e-87	0.294338	0.404	0.187	4.34302e-83	CD8+NKT-like_cells	TAPBP
5.09023e-86	0.266075	0.421	0.192	1.16933e-81	CD8+NKT-like_cells	PEBP1
1.091e-85	0.293949	0.403	0.188	2.50626e-81	CD8+NKT-like_cells	UBE2V1
1.36239e-84	0.31041	0.459	0.229	3.12968e-80	CD8+NKT-like_cells	KMT2E
1.39473e-84	0.26415	0.342	0.147	3.20398e-80	CD8+NKT-like_cells	KLF13
3.36839e-83	0.302699	0.466	0.235	7.73788e-79	CD8+NKT-like_cells	TRMT112
4.69205e-83	0.268031	0.388	0.176	1.07786e-78	CD8+NKT-like_cells	MACF1
3.11958e-82	0.275174	0.501	0.253	7.16631e-78	CD8+NKT-like_cells	KTN1
3.17435e-82	0.268487	0.411	0.192	7.29212e-78	CD8+NKT-like_cells	SELENOH
6.65542e-82	0.326688	0.71	0.433	1.52888e-77	CD8+NKT-like_cells	CLIC1
7.09897e-82	0.326364	0.604	0.355	1.63078e-77	CD8+NKT-like_cells	EMP3
8.66939e-82	0.34139	0.875	0.623	1.99153e-77	CD8+NKT-like_cells	RPS11
2.58161e-81	0.268723	0.476	0.236	5.93049e-77	CD8+NKT-like_cells	PDIA3
7.03208e-80	0.255219	0.319	0.136	1.61541e-75	CD8+NKT-like_cells	EPC1
8.54567e-80	0.267858	0.437	0.212	1.96311e-75	CD8+NKT-like_cells	NKTR
2.15094e-78	0.270115	0.513	0.268	4.94113e-74	CD8+NKT-like_cells	MZT2B
2.44572e-78	0.295146	0.396	0.19	5.61832e-74	CD8+NKT-like_cells	PPP1R10
4.88683e-77	0.288708	0.375	0.177	1.1226e-72	CD8+NKT-like_cells	YME1L1
7.36289e-77	0.253533	0.347	0.156	1.6914e-72	CD8+NKT-like_cells	LINC01578
1.72304e-76	0.285867	0.444	0.225	3.95816e-72	CD8+NKT-like_cells	NDUFA3
4.11061e-76	0.322253	0.551	0.309	9.44289e-72	CD8+NKT-like_cells	HNRNPH1
3.6448e-75	0.277096	0.374	0.179	8.37284e-71	CD8+NKT-like_cells	UBE2D2
5.33433e-75	0.261275	0.486	0.251	1.2254e-70	CD8+NKT-like_cells	SF1
5.70594e-75	0.287328	0.485	0.257	1.31077e-70	CD8+NKT-like_cells	CNBP
8.606e-75	0.293251	0.482	0.257	1.97697e-70	CD8+NKT-like_cells	TRIR
1.88428e-74	0.25411	0.378	0.179	4.32856e-70	CD8+NKT-like_cells	SNU13
2.60575e-74	0.250605	0.373	0.175	5.98594e-70	CD8+NKT-like_cells	PPP1CA
9.00134e-74	0.260055	0.406	0.199	2.06779e-69	CD8+NKT-like_cells	ISCU
1.69932e-73	0.252281	0.349	0.161	3.90368e-69	CD8+NKT-like_cells	CD47
5.99325e-73	0.255584	0.372	0.176	1.37677e-68	CD8+NKT-like_cells	SSBP1
9.49467e-73	0.313113	0.796	0.526	2.18112e-68	CD8+NKT-like_cells	MYL12B
1.93383e-72	0.305646	0.566	0.322	4.44239e-68	CD8+NKT-like_cells	N4BP2L2
2.09147e-72	0.267476	0.382	0.184	4.80453e-68	CD8+NKT-like_cells	ARID4B
3.14505e-71	0.260674	0.491	0.258	7.22482e-67	CD8+NKT-like_cells	SLC25A6
1.26656e-70	0.27049	0.346	0.164	2.90955e-66	CD8+NKT-like_cells	RWDD1
2.55078e-70	0.261239	0.35	0.163	5.85964e-66	CD8+NKT-like_cells	EIF5B
4.02108e-70	0.251515	0.324	0.148	9.23722e-66	CD8+NKT-like_cells	SRP19
6.86424e-70	0.254871	0.323	0.147	1.57685e-65	CD8+NKT-like_cells	DHX36
1.16106e-69	0.299819	0.388	0.188	2.66719e-65	CD8+NKT-like_cells	HIST1H1E
3.03738e-69	0.321639	0.915	0.691	6.97746e-65	CD8+NKT-like_cells	ACTG1
7.31436e-69	0.261311	0.475	0.255	1.68026e-64	CD8+NKT-like_cells	SAP18
2.03302e-68	0.283851	0.526	0.295	4.67025e-64	CD8+NKT-like_cells	CIRBP
4.77784e-68	0.279492	0.445	0.235	1.09756e-63	CD8+NKT-like_cells	NDUFB2
9.30206e-68	0.28257	0.521	0.292	2.13687e-63	CD8+NKT-like_cells	SRSF3
8.35111e-67	0.257071	0.388	0.195	1.91842e-62	CD8+NKT-like_cells	UXT
1.3968e-66	0.268306	0.532	0.305	3.20873e-62	CD8+NKT-like_cells	ATP6V1G1
8.21119e-66	0.261086	0.376	0.187	1.88628e-61	CD8+NKT-like_cells	EIF3H
7.55908e-65	0.260989	0.51	0.288	1.73647e-60	CD8+NKT-like_cells	GUK1
1.27417e-63	0.275902	0.779	0.527	2.92702e-59	CD8+NKT-like_cells	SRP14
1.32419e-63	0.274529	0.823	0.573	3.04194e-59	CD8+NKT-like_cells	HNRNPA2B1
2.20171e-63	0.255809	0.544	0.313	5.05776e-59	CD8+NKT-like_cells	HNRNPA3
3.24571e-62	0.302236	0.784	0.534	7.45605e-58	CD8+NKT-like_cells	COX4I1
4.01776e-62	0.263978	0.477	0.268	9.22961e-58	CD8+NKT-like_cells	C11orf58
1.2589e-61	0.265649	0.445	0.242	2.89195e-57	CD8+NKT-like_cells	SP100
4.12645e-61	0.262682	0.508	0.289	9.47927e-57	CD8+NKT-like_cells	EEF2
7.19964e-61	0.266434	0.528	0.311	1.6539e-56	CD8+NKT-like_cells	EDF1
1.86121e-60	0.25276	0.418	0.223	4.27557e-56	CD8+NKT-like_cells	EIF4B
2.2011e-54	0.259122	0.517	0.308	5.05637e-50	CD8+NKT-like_cells	RSRP1
2.73894e-33	0.313294	0.985	0.952	6.29189e-29	CD8+NKT-like_cells	TPT1
2.0369e-32	0.261012	0.479	0.321	4.67918e-28	CD8+NKT-like_cells	H1FX
0	3.46396	1	0.356	0	Monocytes	S100A12
0	2.55366	0.917	0.132	0	Monocytes	MMP9
0	2.07039	1	0.514	0	Monocytes	S100A9
0	1.90656	1	0.604	0	Monocytes	S100A8
0	1.77134	1	0.698	0	Monocytes	S100A6
0	1.51854	0.907	0.427	0	Monocytes	S100A4
0	1.4764	0.941	0.322	0	Monocytes	S100P
0	1.45395	0.989	0.415	0	Monocytes	MNDA
0	1.35612	0.827	0.226	0	Monocytes	PGLYRP1
0	1.28427	0.444	0.086	0	Monocytes	CLC
0	1.23328	0.897	0.338	0	Monocytes	GCA
0	1.23047	0.913	0.358	0	Monocytes	ALOX5AP
0	1.20809	0.411	0.124	0	Monocytes	TFF3
0	1.17546	0.851	0.311	0	Monocytes	NCF1
0	1.16271	0.731	0.179	0	Monocytes	PADI4
0	1.16242	0.705	0.184	0	Monocytes	CRISP3
0	1.05731	0.86	0.481	0	Monocytes	TXN
0	1.05668	0.866	0.343	0	Monocytes	LST1
0	1.02177	0.766	0.248	0	Monocytes	CDA
0	1.01083	0.808	0.28	0	Monocytes	FCN1
0	1.00265	0.737	0.274	0	Monocytes	RFLNB
0	0.97473	0.895	0.371	0	Monocytes	TYROBP
0	0.966993	0.894	0.503	0	Monocytes	TSPO
0	0.928572	0.823	0.408	0	Monocytes	HMGB2
0	0.903547	1	0.869	0	Monocytes	ACTB
0	0.895984	0.991	0.82	0	Monocytes	ATP5F1E
0	0.894592	0.658	0.206	0	Monocytes	PYGL
0	0.887338	0.989	0.831	0	Monocytes	H3F3A
0	0.859047	0.84	0.47	0	Monocytes	ARPC5
0	0.856564	0.766	0.302	0	Monocytes	FCER1G
0	0.837101	0.767	0.328	0	Monocytes	LCP1
0	0.830451	0.988	0.789	0	Monocytes	MYL6
0	0.816189	0.913	0.584	0	Monocytes	S100A11
0	0.805505	0.574	0.172	0	Monocytes	CKAP4
0	0.799176	0.623	0.204	0	Monocytes	PLBD1
0	0.79655	0.736	0.386	0	Monocytes	CAP1
0	0.792819	0.563	0.15	0	Monocytes	RGL4
0	0.785327	0.661	0.247	0	Monocytes	EMB
0	0.772265	0.595	0.148	0	Monocytes	FPR1
0	0.766985	0.773	0.339	0	Monocytes	CTSS
0	0.753669	0.622	0.206	0	Monocytes	CYP4F3
0	0.746146	0.701	0.325	0	Monocytes	ANP32A
0	0.742072	0.603	0.197	0	Monocytes	ANXA3
0	0.738426	0.781	0.468	0	Monocytes	GMFG
0	0.73136	0.665	0.245	0	Monocytes	CYBB
0	0.70978	0.58	0.224	0	Monocytes	CYSTM1
0	0.703583	0.792	0.513	0	Monocytes	ARPC3
0	0.693226	0.923	0.639	0	Monocytes	PFN1
0	0.688993	0.56	0.225	0	Monocytes	SYNE1
0	0.684973	0.667	0.291	0	Monocytes	EVI2B
0	0.663356	0.713	0.306	0	Monocytes	PTPRC
0	0.660497	0.717	0.402	0	Monocytes	LAMTOR4
0	0.644735	0.825	0.553	0	Monocytes	MYL12A
0	0.63351	0.47	0.129	0	Monocytes	ARG1
0	0.629636	0.598	0.269	0	Monocytes	CKLF
0	0.628263	0.439	0.158	0	Monocytes	MMP8
0	0.62758	0.606	0.249	0	Monocytes	LCN2
0	0.626667	0.606	0.29	0	Monocytes	LBR
0	0.624319	0.409	0.091	0	Monocytes	ORM1
0	0.623104	0.326	0.044	0	Monocytes	CD177
0	0.610814	0.662	0.364	0	Monocytes	BRI3
0	0.607355	0.852	0.613	0	Monocytes	CYBA
0	0.59285	0.507	0.18	0	Monocytes	MEGF9
0	0.582004	0.576	0.232	0	Monocytes	BASP1
0	0.571051	0.504	0.186	0	Monocytes	CLEC12A
0	0.557922	0.522	0.216	0	Monocytes	LSP1
0	0.539764	0.679	0.418	0	Monocytes	TALDO1
0	0.5391	0.575	0.282	0	Monocytes	CORO1A
0	0.533527	0.494	0.192	0	Monocytes	PGD
0	0.531003	0.557	0.281	0	Monocytes	SLC2A3
0	0.503977	0.418	0.122	0	Monocytes	ITGAM
0	0.502969	0.683	0.446	0	Monocytes	ACTR2
0	0.502335	0.447	0.141	0	Monocytes	SELL
0	0.491856	0.822	0.511	0	Monocytes	SH3BGRL3
0	0.487588	0.531	0.297	0	Monocytes	IQGAP1
0	0.487445	0.446	0.171	0	Monocytes	TUBA4A
0	0.486775	0.841	0.681	0	Monocytes	OAZ1
0	0.485414	0.452	0.153	0	Monocytes	NCF2
0	0.484408	0.709	0.5	0	Monocytes	ARPC2
0	0.483046	0.374	0.131	0	Monocytes	HP
0	0.481769	0.463	0.187	0	Monocytes	RAB27A
0	0.481533	0.525	0.26	0	Monocytes	RAC2
0	0.478463	0.513	0.28	0	Monocytes	CCPG1
0	0.44818	0.597	0.334	0	Monocytes	SERPINB1
0	0.437964	0.722	0.55	0	Monocytes	GABARAP
0	0.432847	0.525	0.297	0	Monocytes	TKT
0	0.431802	0.398	0.117	0	Monocytes	C5AR1
0	0.426751	0.788	0.604	0	Monocytes	CALM1
0	0.419436	0.482	0.255	0	Monocytes	GLRX
0	0.417487	0.458	0.224	0	Monocytes	VASP
0	0.416813	0.41	0.132	0	Monocytes	BCL2A1
0	0.415893	0.468	0.206	0	Monocytes	CSTA
0	0.415288	0.482	0.266	0	Monocytes	RTN3
0	0.415031	0.315	0.123	0	Monocytes	CMTM2
0	0.413448	0.359	0.12	0	Monocytes	QPCT
0	0.408871	0.819	0.593	0	Monocytes	GAPDH
0	0.404463	0.444	0.228	0	Monocytes	SKAP2
0	0.397839	0.424	0.198	0	Monocytes	GPSM3
0	0.395999	0.508	0.236	0	Monocytes	LITAF
0	0.395705	0.389	0.149	0	Monocytes	MSRB1
0	0.39535	0.332	0.09	0	Monocytes	MGAM
0	0.386334	0.35	0.12	0	Monocytes	CAPG
0	0.382523	0.411	0.184	0	Monocytes	TGFB1
0	0.380789	0.367	0.146	0	Monocytes	NCF4
0	0.378635	0.418	0.187	0	Monocytes	CXCR4
0	0.375264	0.474	0.178	0	Monocytes	RGS2
0	0.375204	0.525	0.279	0	Monocytes	COTL1
0	0.371925	0.43	0.209	0	Monocytes	EFHD2
0	0.369268	0.328	0.099	0	Monocytes	CLEC4E
0	0.365672	0.363	0.141	0	Monocytes	C1orf162
0	0.357559	0.32	0.114	0	Monocytes	AGFG1
0	0.348364	0.375	0.139	0	Monocytes	MXD1
0	0.346616	0.409	0.142	0	Monocytes	G0S2
0	0.345615	0.303	0.097	0	Monocytes	SAMSN1
0	0.340638	0.369	0.142	0	Monocytes	TMEM154
0	0.339445	0.345	0.126	0	Monocytes	IGSF6
0	0.323376	0.333	0.14	0	Monocytes	IL17RA
0	0.315488	0.306	0.119	0	Monocytes	SNX10
0	0.309594	0.268	0.089	0	Monocytes	GNG2
0	0.307068	0.278	0.095	0	Monocytes	MCEMP1
0	0.297224	0.289	0.111	0	Monocytes	FGR
0	0.296504	0.283	0.098	0	Monocytes	VNN2
0	0.295191	0.332	0.14	0	Monocytes	AL034397.3
0	0.293401	0.279	0.106	0	Monocytes	BST1
0	0.28996	0.478	0.223	0	Monocytes	CD24
0	0.266546	0.306	0.119	0	Monocytes	LRRK2
7.67329e-308	0.310538	0.307	0.127	1.76271e-303	Monocytes	PPP2R5A
1.10396e-306	0.304108	0.384	0.176	2.53601e-302	Monocytes	SORL1
4.89058e-306	0.448867	0.623	0.429	1.12347e-301	Monocytes	YWHAZ
2.22128e-305	0.286894	0.408	0.194	5.10272e-301	Monocytes	RNF149
1.34557e-304	0.271581	0.38	0.17	3.09105e-300	Monocytes	RIPOR2
1.15479e-303	0.343384	0.364	0.17	2.65279e-299	Monocytes	HCLS1
1.24637e-299	0.257145	0.317	0.128	2.86317e-295	Monocytes	ACSL1
1.883e-299	0.433462	0.538	0.339	4.32564e-295	Monocytes	ATP6V0C
1.36732e-298	0.25967	0.266	0.098	3.14102e-294	Monocytes	JAML
2.74323e-289	0.291931	0.297	0.124	6.30176e-285	Monocytes	AGTPBP1
2.70849e-287	0.271239	0.253	0.096	6.22195e-283	Monocytes	ALOX5
6.27364e-287	0.325327	0.319	0.143	1.44118e-282	Monocytes	CSGALNACT2
1.08317e-280	0.288588	0.295	0.124	2.48826e-276	Monocytes	GLIPR2
2.25201e-280	0.33463	0.397	0.201	5.17331e-276	Monocytes	FAM49B
2.04731e-279	0.301057	0.373	0.178	4.70309e-275	Monocytes	MYO1F
1.48896e-276	0.330384	0.362	0.178	3.42043e-272	Monocytes	OSTF1
5.85992e-273	0.418702	0.646	0.452	1.34614e-268	Monocytes	TPM3
2.16804e-268	0.337745	0.343	0.163	4.98043e-264	Monocytes	IVNS1ABP
6.08971e-266	0.298111	0.477	0.254	1.39893e-261	Monocytes	HCST
2.05613e-265	0.311081	0.352	0.168	4.72335e-261	Monocytes	CD55
2.66546e-264	0.384743	0.603	0.394	6.1231e-260	Monocytes	ARHGDIB
1.48345e-256	0.293636	0.343	0.164	3.40779e-252	Monocytes	RAB11FIP1
1.49277e-256	0.25848	0.336	0.158	3.42919e-252	Monocytes	CDKN2D
6.57615e-256	0.27464	0.282	0.122	1.51067e-251	Monocytes	GYG1
3.69148e-254	0.285435	0.277	0.121	8.48008e-250	Monocytes	AZIN1
3.67973e-253	0.318284	0.359	0.18	8.45307e-249	Monocytes	CARD16
3.85012e-248	0.327161	0.423	0.229	8.84451e-244	Monocytes	PYCARD
1.07375e-247	0.289172	0.517	0.326	2.46661e-243	Monocytes	EMP3
3.44581e-244	0.300894	0.286	0.129	7.91572e-240	Monocytes	USP10
5.591e-240	0.340095	0.556	0.356	1.28437e-235	Monocytes	ARPC1B
8.26326e-240	0.279406	0.308	0.146	1.89824e-235	Monocytes	APMAP
2.11285e-235	0.351692	0.439	0.255	4.85363e-231	Monocytes	SDCBP
2.33857e-234	0.400334	0.635	0.476	5.37215e-230	Monocytes	YWHAB
5.75297e-233	0.400204	0.576	0.408	1.32157e-228	Monocytes	ATP5MPL
1.83202e-232	0.348887	0.38	0.21	4.20853e-228	Monocytes	C9orf16
7.50062e-231	0.352408	0.45	0.258	1.72304e-226	Monocytes	ITGB2
1.54826e-228	0.289991	0.329	0.164	3.55666e-224	Monocytes	NUP214
4.44256e-223	0.391216	0.645	0.508	1.02055e-218	Monocytes	UBL5
1.54076e-221	0.361851	0.524	0.344	3.53943e-217	Monocytes	ACTR3
3.42223e-216	0.342464	0.436	0.264	7.86154e-212	Monocytes	CTSD
6.58505e-215	0.362383	0.505	0.332	1.51272e-210	Monocytes	BLOC1S1
1.6697e-205	0.297312	0.519	0.334	3.83564e-201	Monocytes	KLF6
2.29154e-195	0.280735	0.448	0.267	5.26412e-191	Monocytes	LAPTM5
1.66473e-193	0.265328	0.318	0.167	3.82422e-189	Monocytes	RHOG
1.1013e-191	0.275285	0.576	0.378	2.5299e-187	Monocytes	ANXA1
2.00864e-189	0.264543	0.304	0.158	4.61424e-185	Monocytes	LPGAT1
1.64316e-180	0.307749	0.408	0.252	3.77466e-176	Monocytes	PRR13
9.51749e-176	0.277912	0.397	0.237	2.18636e-171	Monocytes	RAB31
3.497e-174	0.307528	0.452	0.295	8.03331e-170	Monocytes	ATP6V0B
1.2904e-173	0.258718	0.295	0.157	2.9643e-169	Monocytes	IRAK3
2.29111e-170	0.259039	0.305	0.168	5.26313e-166	Monocytes	PCMT1
7.68453e-169	0.27876	0.356	0.21	1.76529e-164	Monocytes	METTL9
5.09653e-166	0.277116	0.342	0.199	1.17078e-161	Monocytes	HEBP2
9.58399e-165	0.30737	0.483	0.33	2.20163e-160	Monocytes	MYH9
6.45242e-161	0.316124	0.637	0.51	1.48225e-156	Monocytes	MYL12B
2.52258e-154	0.282461	0.342	0.204	5.79487e-150	Monocytes	HIF1A
5.18722e-140	0.253182	0.37	0.233	1.19161e-135	Monocytes	CMTM6
9.58946e-139	0.252365	0.34	0.209	2.20289e-134	Monocytes	LAMP2
5.8478e-133	0.255373	0.359	0.226	1.34336e-128	Monocytes	STK17B
3.85553e-116	0.279542	0.627	0.523	8.85693e-112	Monocytes	RNASEK
2.10404e-96	0.253782	0.564	0.469	4.83341e-92	Monocytes	CDC42
0	6.62991	0.949	0.814	0	Plasma_Cells	IGKC
0	6.19387	0.718	0.198	0	Plasma_Cells	IGLC1
0	5.80073	0.627	0.145	0	Plasma_Cells	IGHG1
0	5.22406	0.659	0.221	0	Plasma_Cells	IGHG3
0	4.47776	0.505	0.12	0	Plasma_Cells	JCHAIN
0	4.28523	0.305	0.035	0	Plasma_Cells	IGHG2
0	3.68781	0.492	0.122	0	Plasma_Cells	IGHG4
0	3.14053	0.969	0.301	0	Plasma_Cells	SSR4
0	2.9971	0.962	0.05	0	Plasma_Cells	MZB1
0	1.90938	0.848	0.05	0	Plasma_Cells	TXNDC5
0	1.86298	0.883	0.062	0	Plasma_Cells	SEC11C
0	1.86131	0.95	0.316	0	Plasma_Cells	HSP90B1
0	1.75912	0.802	0.016	0	Plasma_Cells	DERL3
0	1.67519	0.84	0.045	0	Plasma_Cells	FKBP11
0	1.5965	0.85	0.198	0	Plasma_Cells	HERPUD1
0	1.57282	0.797	0.088	0	Plasma_Cells	XBP1
0	1.54837	0.337	0.008	0	Plasma_Cells	IGHGP
0	1.38789	0.884	0.257	0	Plasma_Cells	KRTCAP2
0	1.34689	0.882	0.214	0	Plasma_Cells	SPCS2
0	1.25443	0.843	0.227	0	Plasma_Cells	SPCS1
0	1.12725	0.715	0.108	0	Plasma_Cells	PRDX4
0	1.04768	0.621	0.006	0	Plasma_Cells	TNFRSF17
0	1.04492	0.627	0.065	0	Plasma_Cells	ITM2C
0	1.03638	0.699	0.09	0	Plasma_Cells	ERLEC1
0	1.0196	0.814	0.206	0	Plasma_Cells	SPCS3
0	0.937486	0.788	0.262	0	Plasma_Cells	TMEM258
0	0.874981	0.661	0.099	0	Plasma_Cells	ISG20
0	0.874405	0.859	0.338	0	Plasma_Cells	SEC61B
0	0.84541	0.727	0.173	0	Plasma_Cells	SSR3
0	0.821718	0.687	0.173	0	Plasma_Cells	PDIA6
0	0.805696	0.746	0.2	0	Plasma_Cells	NUCB2
0	0.788549	0.684	0.183	0	Plasma_Cells	SELENOK
0	0.770578	0.276	0.038	0	Plasma_Cells	AC239799.2
0	0.759796	0.565	0.06	0	Plasma_Cells	SDF2L1
0	0.728594	0.821	0.382	0	Plasma_Cells	SUB1
0	0.728017	0.485	0.008	0	Plasma_Cells	FCRL5
0	0.70066	0.651	0.229	0	Plasma_Cells	HSPA5
0	0.692105	0.757	0.309	0	Plasma_Cells	GSTP1
0	0.689449	0.717	0.296	0	Plasma_Cells	TMEM59
0	0.689007	0.997	0.946	0	Plasma_Cells	B2M
0	0.685185	0.812	0.337	0	Plasma_Cells	PPIB
0	0.681523	0.56	0.113	0	Plasma_Cells	MYDGF
0	0.67707	0.59	0.132	0	Plasma_Cells	SELENOS
0	0.656423	0.518	0.045	0	Plasma_Cells	PLPP5
0	0.642576	0.615	0.127	0	Plasma_Cells	SELENOM
0	0.625847	0.458	0.021	0	Plasma_Cells	CD38
0	0.617218	0.433	0.057	0	Plasma_Cells	CREB3L2
0	0.614606	0.433	0.014	0	Plasma_Cells	SLAMF7
0	0.606039	0.398	0.013	0	Plasma_Cells	SDC1
[truncated: 3,546 more rows]
