# Supplementary material for: Single‐Cell Profiling Reveals RAB13 + Endothelial Cells and Profibrotic Mesenchymal Cells in Aged Human Bone Marrow
Source: Aging Cell. 2026 Apr 9;25(4):e70475. doi: 10.1111/acel.70475 (PMC13063395; doi:10.1111/acel.70475)
Supplement: Supplementary file 22 — Table S5: Summary of human BM biopsies (young, aged, and myelofibrosis) used for imaging analyses. [file ACEL-25-e70475-s026.xlsx]

## Sheet: BM biopsies
Sample ID	Gender	Age	Clinical information	Surgery	FFPE samples	10 days dv200 % for Visium
Young 6	female	34	Corticosteroid-resistant Crohn's disease. Treatment with ustekinumab	TOTAL HIP REPLACEMENT	Masson's Trichrome, IF and spatial transcriptomics	0.48
Young 7	male	47	anxiety, schizophrenia and depression	TOTAL HIP REPLACEMENT	Masson's Trichrome and IF
Young 8	male	44	No previous history of interest	TOTAL HIP REPLACEMENT	Masson's Trichrome and IF
Young 9	female	48	smoker	TOTAL HIP REPLACEMENT	Masson's Trichrome
Young 10	female	42	Coagulation factor VII deficiency. Hashimoto's disease	TOTAL HIP REPLACEMENT	Masson's Trichrome and IF
Young 11	male	45	No previous history of interest	TOTAL HIP REPLACEMENT	IF
Elderly 8	male	77	Hyperthyroidism due to Graves-Basedow disease	TOTAL HIP REPLACEMENT	Masson's Trichrome and IF
Elderly 9	male	76	Myasthenia gravis. Prostate adenocarcinoma	TOTAL HIP REPLACEMENT	Masson's Trichrome, IF and spatial transcriptomics	0.58
Elderly 10	male	78	Chronic alcoholism	TOTAL HIP REPLACEMENT	Masson's Trichrome and IF
Elderly 11	female	72	Acquired hypothyroidism	TOTAL HIP REPLACEMENT	Masson's Trichrome and IF
Elderly 12	male	73	Ischemic heart disease	TOTAL HIP REPLACEMENT	Masson's Trichrome
Elderly 13	male	82	Subcapital femoral fracture in relation with osteoporosis	TOTAL HIP REPLACEMENT	IF
Elderly 14	male	81	Spontaneous L4 vertebral fracture associated with osteoporosis	VERTEBRAL SURGERY	IF
Myelofibrosis 1	female	73	MDS (JAK2, DNMT3A and TP53) with myelofibrosis grade 3	MF DIAGNOSIS BONE CYLINDER	Masson's Trichrome and IF
Myelofibrosis 2	male	70	myelofibrosis grade 3	MF DIAGNOSIS BONE CYLINDER	Masson's Trichrome and IF
Myelofibrosis 3	male	69	myelofibrosis 3/3 (0.3% blasts)	MF DIAGNOSIS BONE CYLINDER	Masson's Trichrome and IF
Myelofibrosis 4	male	65	myelofibrosis grade 3	MF DIAGNOSIS BONE CYLINDER	Masson's Trichrome
