# Supplementary material for: Single‐Cell Profiling Reveals RAB13 + Endothelial Cells and Profibrotic Mesenchymal Cells in Aged Human Bone Marrow
Source: Aging Cell. 2026 Apr 9;25(4):e70475. doi: 10.1111/acel.70475 (PMC13063395; doi:10.1111/acel.70475)
Supplement: Supplementary file 25 — Table S8: Established stromal cell markers (MSC, pericytes, and OLN‐primed cells). [file ACEL-25-e70475-s029.xlsx]

## Sheet: MSC
p_val

## Sheet: Pericytes
p_val

## Sheet: OLN-primed
p_val
