# Supplementary material for: Single‐Cell Profiling Reveals RAB13 + Endothelial Cells and Profibrotic Mesenchymal Cells in Aged Human Bone Marrow
Source: Aging Cell. 2026 Apr 9;25(4):e70475. doi: 10.1111/acel.70475 (PMC13063395; doi:10.1111/acel.70475)
Supplement: Supplementary file 29 — Table S12: Significant ligand–receptor interactions in young and aged BM. Specific interactions between aged RAB13+‐EC and THY1+ MSC. [file ACEL-25-e70475-s017.xlsx]

## Sheet: BM_Interactions_Young_Aged
source	target	ligand	receptor	curation_effort	aggregate_rank_Young	aggregate_rank_Old	sca.LRscore_Young	sca.LRscore_Old	age	kegg_pathway.ligand	kegg_pathway.receptor	interacting_cell	from_EC	to_EC	from_MSC	to_MSC	from_Niche	to_Niche	lr_pair	number_of_celltypes_interacting
MSC	Platelets	COL1A2	ITGA2B	4	4.5491e-10	1.60611e-09	0.817562	0.746995	Both	KEGG_ECM_RECEPTOR_INTERACTION, KEGG_FOCAL_ADHESION	KEGG_REGULATION_OF_ACTIN_CYTOSKELETON, KEGG_ECM_RECEPTOR_INTERACTION, KEGG_HYPERTROPHIC_CARDIOMYOPATHY_HCM, KEGG_HEMATOPOIETIC_CELL_LINEAGE, KEGG_FOCAL_ADHESION, KEGG_DILATED_CARDIOMYOPATHY, KEGG_ARRHYTHMOGENIC_RIGHT_VENTRICULAR_CARDIOMYOPATHY_ARVC, KEGG_SMALL_CELL_LUNG_CANCER, KEGG_PATHWAYS_IN_CANCER	Platelets	FALSE	FALSE	TRUE	FALSE	TRUE	FALSE	COL1A2|ITGA2B	1
CD8+NKT-like_cells	CD8+NKT-like_cells	CD3D	CD3E	5	6.21121e-10	7.12914e-09	0.864565	0.845833	Both	KEGG_PRIMARY_IMMUNODEFICIENCY, KEGG_HEMATOPOIETIC_CELL_LINEAGE, KEGG_T_CELL_RECEPTOR_SIGNALING_PATHWAY	KEGG_PRIMARY_IMMUNODEFICIENCY, KEGG_HEMATOPOIETIC_CELL_LINEAGE, KEGG_T_CELL_RECEPTOR_SIGNALING_PATHWAY	CD8+NKT-like_cells	FALSE	FALSE	FALSE	FALSE	FALSE	FALSE	CD3D|CD3E	1
Platelets	EC	PF4	THBD	7	1.98193e-09	2.62678e-09	0.898153	0.823738	Both	KEGG_CHEMOKINE_SIGNALING_PATHWAY, KEGG_CYTOKINE_CYTOKINE_RECEPTOR_INTERACTION	KEGG_COMPLEMENT_AND_COAGULATION_CASCADES	EC	FALSE	TRUE	FALSE	FALSE	FALSE	TRUE	PF4|THBD	1
MSC	Platelets	CXCL12	ITGB3	1	2.04321e-09	1.37921e-09	0.826283	0.842392	Both	KEGG_CYTOKINE_CYTOKINE_RECEPTOR_INTERACTION, KEGG_AXON_GUIDANCE, KEGG_CHEMOKINE_SIGNALING_PATHWAY, KEGG_LEUKOCYTE_TRANSENDOTHELIAL_MIGRATION, KEGG_INTESTINAL_IMMUNE_NETWORK_FOR_IGA_PRODUCTION	KEGG_REGULATION_OF_ACTIN_CYTOSKELETON, KEGG_ECM_RECEPTOR_INTERACTION, KEGG_HEMATOPOIETIC_CELL_LINEAGE, KEGG_FOCAL_ADHESION, KEGG_DILATED_CARDIOMYOPATHY, KEGG_HYPERTROPHIC_CARDIOMYOPATHY_HCM, KEGG_ARRHYTHMOGENIC_RIGHT_VENTRICULAR_CARDIOMYOPATHY_ARVC	Platelets	FALSE	FALSE	TRUE	FALSE	TRUE	FALSE	CXCL12|ITGB3	1
Platelets	Platelets	GP1BB	SELP	1	2.30098e-09	5.3475e-10	0.82735	0.83282	Both	KEGG_ECM_RECEPTOR_INTERACTION, KEGG_HEMATOPOIETIC_CELL_LINEAGE	KEGG_CELL_ADHESION_MOLECULES_CAMS	Platelets	FALSE	FALSE	FALSE	FALSE	FALSE	FALSE	GP1BB|SELP	1
EC	EC	SEMA3A	NRP2	6	3.28665e-09	3.11684e-07	0.884677	0.863825	Both	KEGG_AXON_GUIDANCE		EC	TRUE	TRUE	FALSE	FALSE	TRUE	TRUE	SEMA3A|NRP2	2
EC	EC	FLT1	NRP2	1	4.31293e-09	3.11684e-07	0.779099	0.951983	Both	KEGG_CYTOKINE_CYTOKINE_RECEPTOR_INTERACTION, KEGG_ENDOCYTOSIS, KEGG_FOCAL_ADHESION		EC	TRUE	TRUE	FALSE	FALSE	TRUE	TRUE	FLT1|NRP2	2
Platelets	CD8+NKT-like_cells	PF4	CXCR3	7	4.84256e-09	6.26491e-09	0.928507	0.954893	Both	KEGG_CHEMOKINE_SIGNALING_PATHWAY, KEGG_CYTOKINE_CYTOKINE_RECEPTOR_INTERACTION	KEGG_CYTOKINE_CYTOKINE_RECEPTOR_INTERACTION, KEGG_CHEMOKINE_SIGNALING_PATHWAY	CD8+NKT-like_cells	FALSE	FALSE	FALSE	FALSE	FALSE	FALSE	PF4|CXCR3	1
CD8+NKT-like_cells	Platelets	IL32	ITGB3	1	5.06598e-09	8.35244e-09	0.916383	0.883752	Both		KEGG_REGULATION_OF_ACTIN_CYTOSKELETON, KEGG_ECM_RECEPTOR_INTERACTION, KEGG_HEMATOPOIETIC_CELL_LINEAGE, KEGG_FOCAL_ADHESION, KEGG_DILATED_CARDIOMYOPATHY, KEGG_HYPERTROPHIC_CARDIOMYOPATHY_HCM, KEGG_ARRHYTHMOGENIC_RIGHT_VENTRICULAR_CARDIOMYOPATHY_ARVC	Platelets	FALSE	FALSE	FALSE	FALSE	FALSE	FALSE	IL32|ITGB3	2
MSC	MSC	DCN	LRP1	1	7.99258e-09	3.11684e-07	0.909242	0.92764	Both	KEGG_TGF_BETA_SIGNALING_PATHWAY	KEGG_ALZHEIMERS_DISEASE	MSC	FALSE	FALSE	TRUE	TRUE	TRUE	TRUE	DCN|LRP1	2
EC	EC	FLT4	NRP2	1	8.78582e-09	3.11684e-07	0.823251	0.895883	Both	KEGG_CYTOKINE_CYTOKINE_RECEPTOR_INTERACTION, KEGG_FOCAL_ADHESION		EC	TRUE	TRUE	FALSE	FALSE	TRUE	TRUE	FLT4|NRP2	2
CD8+NKT-like_cells	Plasma_Cells	CCL5	SDC1	10	9.45692e-09	8.49642e-09	0.77553	0.898358	Both	KEGG_EPITHELIAL_CELL_SIGNALING_IN_HELICOBACTER_PYLORI_INFECTION, KEGG_CYTOKINE_CYTOKINE_RECEPTOR_INTERACTION, KEGG_TOLL_LIKE_RECEPTOR_SIGNALING_PATHWAY, KEGG_CYTOSOLIC_DNA_SENSING_PATHWAY, KEGG_NOD_LIKE_RECEPTOR_SIGNALING_PATHWAY, KEGG_CHEMOKINE_SIGNALING_PATHWAY, KEGG_PRION_DISEASES	KEGG_CELL_ADHESION_MOLECULES_CAMS, KEGG_ECM_RECEPTOR_INTERACTION	Plasma_Cells	FALSE	FALSE	FALSE	FALSE	FALSE	FALSE	CCL5|SDC1	2
MSC	EC	DCN	KDR	2	9.80492e-09	1.05762e-07	0.839097	0.963439	Both	KEGG_TGF_BETA_SIGNALING_PATHWAY	KEGG_VEGF_SIGNALING_PATHWAY, KEGG_CYTOKINE_CYTOKINE_RECEPTOR_INTERACTION, KEGG_ENDOCYTOSIS, KEGG_FOCAL_ADHESION	EC	FALSE	TRUE	TRUE	FALSE	TRUE	TRUE	DCN|KDR	1
Platelets	MSC	PF4	LRP1	1	9.98208e-09	1.85661e-09	0.803434	0.91578	Both	KEGG_CHEMOKINE_SIGNALING_PATHWAY, KEGG_CYTOKINE_CYTOKINE_RECEPTOR_INTERACTION	KEGG_ALZHEIMERS_DISEASE	MSC	FALSE	FALSE	FALSE	TRUE	FALSE	TRUE	PF4|LRP1	2
CD8+NKT-like_cells	Platelets	CCL5	ADRA2A	1	1.01614e-08		0.872379		Young	KEGG_EPITHELIAL_CELL_SIGNALING_IN_HELICOBACTER_PYLORI_INFECTION, KEGG_CYTOKINE_CYTOKINE_RECEPTOR_INTERACTION, KEGG_TOLL_LIKE_RECEPTOR_SIGNALING_PATHWAY, KEGG_CYTOSOLIC_DNA_SENSING_PATHWAY, KEGG_NOD_LIKE_RECEPTOR_SIGNALING_PATHWAY, KEGG_CHEMOKINE_SIGNALING_PATHWAY, KEGG_PRION_DISEASES	KEGG_NEUROACTIVE_LIGAND_RECEPTOR_INTERACTION	Platelets	FALSE	FALSE	FALSE	FALSE	FALSE	FALSE	CCL5|ADRA2A	2
MSC	MSC	ANGPTL4	CDH11	2	1.01614e-08	3.11684e-07	0.925899	0.917055	Both	KEGG_PPAR_SIGNALING_PATHWAY		MSC	FALSE	FALSE	TRUE	TRUE	TRUE	TRUE	ANGPTL4|CDH11	1
MSC	CD8+NKT-like_cells	CXCL12	CXCR3	5	1.2277e-08	3.11684e-07	0.950676	0.841149	Both	KEGG_CYTOKINE_CYTOKINE_RECEPTOR_INTERACTION, KEGG_AXON_GUIDANCE, KEGG_CHEMOKINE_SIGNALING_PATHWAY, KEGG_LEUKOCYTE_TRANSENDOTHELIAL_MIGRATION, KEGG_INTESTINAL_IMMUNE_NETWORK_FOR_IGA_PRODUCTION	KEGG_CYTOKINE_CYTOKINE_RECEPTOR_INTERACTION, KEGG_CHEMOKINE_SIGNALING_PATHWAY	CD8+NKT-like_cells	FALSE	FALSE	TRUE	FALSE	TRUE	FALSE	CXCL12|CXCR3	1
MSC	MSC	APOE	LRP1	11	1.29009e-08	3.11684e-07	0.927874	0.82696	Both	KEGG_ALZHEIMERS_DISEASE	KEGG_ALZHEIMERS_DISEASE	MSC	FALSE	FALSE	TRUE	TRUE	TRUE	TRUE	APOE|LRP1	2
MSC	EC	ANGPTL4	CDH5	2	1.68395e-08	1.87673e-07	0.956803	0.866336	Both	KEGG_PPAR_SIGNALING_PATHWAY	KEGG_CELL_ADHESION_MOLECULES_CAMS, KEGG_LEUKOCYTE_TRANSENDOTHELIAL_MIGRATION	EC	FALSE	TRUE	TRUE	FALSE	TRUE	TRUE	ANGPTL4|CDH5	1
MSC	MSC	COL1A2	DDR2	3	1.8134e-08	3.11684e-07	0.954416	0.866418	Both	KEGG_ECM_RECEPTOR_INTERACTION, KEGG_FOCAL_ADHESION		MSC	FALSE	FALSE	TRUE	TRUE	TRUE	TRUE	COL1A2|DDR2	1
MSC	MSC	CCN2	LRP1	6	1.89416e-08	3.11684e-07	0.945515	0.934943	Both		KEGG_ALZHEIMERS_DISEASE	MSC	FALSE	FALSE	TRUE	TRUE	TRUE	TRUE	CCN2|LRP1	2
Platelets	Platelets	PF4	ADRA2A	1	2.00552e-08		0.896125		Young	KEGG_CHEMOKINE_SIGNALING_PATHWAY, KEGG_CYTOKINE_CYTOKINE_RECEPTOR_INTERACTION	KEGG_NEUROACTIVE_LIGAND_RECEPTOR_INTERACTION	Platelets	FALSE	FALSE	FALSE	FALSE	FALSE	FALSE	PF4|ADRA2A	1
CD8+NKT-like_cells	CD8+NKT-like_cells	CCL5	CXCR3	7	2.24117e-08	2.67568e-08	0.951803	0.952122	Both	KEGG_EPITHELIAL_CELL_SIGNALING_IN_HELICOBACTER_PYLORI_INFECTION, KEGG_CYTOKINE_CYTOKINE_RECEPTOR_INTERACTION, KEGG_TOLL_LIKE_RECEPTOR_SIGNALING_PATHWAY, KEGG_CYTOSOLIC_DNA_SENSING_PATHWAY, KEGG_NOD_LIKE_RECEPTOR_SIGNALING_PATHWAY, KEGG_CHEMOKINE_SIGNALING_PATHWAY, KEGG_PRION_DISEASES	KEGG_CYTOKINE_CYTOKINE_RECEPTOR_INTERACTION, KEGG_CHEMOKINE_SIGNALING_PATHWAY	CD8+NKT-like_cells	FALSE	FALSE	FALSE	FALSE	FALSE	FALSE	CCL5|CXCR3	2
Platelets	EC	ITGA2B	ENG	2	2.30283e-08	2.99892e-08	0.942423	0.866747	Both	KEGG_REGULATION_OF_ACTIN_CYTOSKELETON, KEGG_ECM_RECEPTOR_INTERACTION, KEGG_HYPERTROPHIC_CARDIOMYOPATHY_HCM, KEGG_HEMATOPOIETIC_CELL_LINEAGE, KEGG_FOCAL_ADHESION, KEGG_DILATED_CARDIOMYOPATHY, KEGG_ARRHYTHMOGENIC_RIGHT_VENTRICULAR_CARDIOMYOPATHY_ARVC, KEGG_SMALL_CELL_LUNG_CANCER, KEGG_PATHWAYS_IN_CANCER		EC	FALSE	TRUE	FALSE	FALSE	FALSE	TRUE	ITGA2B|ENG	2
MSC	Platelets	FN1	ITGA2B	4	2.36562e-08	5.29799e-08	0.890555	0.783666	Both	KEGG_REGULATION_OF_ACTIN_CYTOSKELETON, KEGG_ECM_RECEPTOR_INTERACTION, KEGG_FOCAL_ADHESION, KEGG_SMALL_CELL_LUNG_CANCER, KEGG_PATHWAYS_IN_CANCER	KEGG_REGULATION_OF_ACTIN_CYTOSKELETON, KEGG_ECM_RECEPTOR_INTERACTION, KEGG_HYPERTROPHIC_CARDIOMYOPATHY_HCM, KEGG_HEMATOPOIETIC_CELL_LINEAGE, KEGG_FOCAL_ADHESION, KEGG_DILATED_CARDIOMYOPATHY, KEGG_ARRHYTHMOGENIC_RIGHT_VENTRICULAR_CARDIOMYOPATHY_ARVC, KEGG_SMALL_CELL_LUNG_CANCER, KEGG_PATHWAYS_IN_CANCER	Platelets	FALSE	FALSE	TRUE	FALSE	TRUE	FALSE	FN1|ITGA2B	1
EC	Platelets	VWF	ITGA2B	4	2.7314e-08	1.94571e-08	0.952548	0.823566	Both	KEGG_ECM_RECEPTOR_INTERACTION, KEGG_COMPLEMENT_AND_COAGULATION_CASCADES, KEGG_FOCAL_ADHESION	KEGG_REGULATION_OF_ACTIN_CYTOSKELETON, KEGG_ECM_RECEPTOR_INTERACTION, KEGG_HYPERTROPHIC_CARDIOMYOPATHY_HCM, KEGG_HEMATOPOIETIC_CELL_LINEAGE, KEGG_FOCAL_ADHESION, KEGG_DILATED_CARDIOMYOPATHY, KEGG_ARRHYTHMOGENIC_RIGHT_VENTRICULAR_CARDIOMYOPATHY_ARVC, KEGG_SMALL_CELL_LUNG_CANCER, KEGG_PATHWAYS_IN_CANCER	Platelets	TRUE	FALSE	FALSE	FALSE	TRUE	FALSE	VWF|ITGA2B	2
EC	Platelets	VWF	GP1BB	1	3.57228e-08	2.56113e-09	0.916523	0.842392	Both	KEGG_ECM_RECEPTOR_INTERACTION, KEGG_COMPLEMENT_AND_COAGULATION_CASCADES, KEGG_FOCAL_ADHESION	KEGG_ECM_RECEPTOR_INTERACTION, KEGG_HEMATOPOIETIC_CELL_LINEAGE	Platelets	TRUE	FALSE	FALSE	FALSE	TRUE	FALSE	VWF|GP1BB	2
CD8+NKT-like_cells	Dendritic_cells	CCL5	CCR1	42	3.61412e-08	6.8746e-09	0.952617	0.781673	Both	KEGG_EPITHELIAL_CELL_SIGNALING_IN_HELICOBACTER_PYLORI_INFECTION, KEGG_CYTOKINE_CYTOKINE_RECEPTOR_INTERACTION, KEGG_TOLL_LIKE_RECEPTOR_SIGNALING_PATHWAY, KEGG_CYTOSOLIC_DNA_SENSING_PATHWAY, KEGG_NOD_LIKE_RECEPTOR_SIGNALING_PATHWAY, KEGG_CHEMOKINE_SIGNALING_PATHWAY, KEGG_PRION_DISEASES	KEGG_CYTOKINE_CYTOKINE_RECEPTOR_INTERACTION, KEGG_CHEMOKINE_SIGNALING_PATHWAY	Dendritic_cells	FALSE	FALSE	FALSE	FALSE	FALSE	FALSE	CCL5|CCR1	2
MSC	EC	VEGFC	NRP2	8	3.6563e-08	3.11684e-07	0.915314	0.963777	Both	KEGG_PANCREATIC_CANCER, KEGG_MTOR_SIGNALING_PATHWAY, KEGG_RENAL_CELL_CARCINOMA, KEGG_CYTOKINE_CYTOKINE_RECEPTOR_INTERACTION, KEGG_FOCAL_ADHESION, KEGG_BLADDER_CANCER, KEGG_PATHWAYS_IN_CANCER		EC	FALSE	TRUE	TRUE	FALSE	TRUE	TRUE	VEGFC|NRP2	2
MSC	Platelets	CXCL12	ADRA2A	1	3.82827e-08		0.965273		Young	KEGG_CYTOKINE_CYTOKINE_RECEPTOR_INTERACTION, KEGG_AXON_GUIDANCE, KEGG_CHEMOKINE_SIGNALING_PATHWAY, KEGG_LEUKOCYTE_TRANSENDOTHELIAL_MIGRATION, KEGG_INTESTINAL_IMMUNE_NETWORK_FOR_IGA_PRODUCTION	KEGG_NEUROACTIVE_LIGAND_RECEPTOR_INTERACTION	Platelets	FALSE	FALSE	TRUE	FALSE	TRUE	FALSE	CXCL12|ADRA2A	2
MSC	EC	COL1A2	FLT4	1	3.82827e-08	3.11684e-07	0.943414	0.842479	Both	KEGG_ECM_RECEPTOR_INTERACTION, KEGG_FOCAL_ADHESION	KEGG_CYTOKINE_CYTOKINE_RECEPTOR_INTERACTION, KEGG_FOCAL_ADHESION	EC	FALSE	TRUE	TRUE	FALSE	TRUE	TRUE	COL1A2|FLT4	1
EC	Dendritic_cells	CCL14	CCR1	18	4.32881e-08	6.38384e-09	0.917546	0.725421	Both	KEGG_CYTOKINE_CYTOKINE_RECEPTOR_INTERACTION, KEGG_CHEMOKINE_SIGNALING_PATHWAY	KEGG_CYTOKINE_CYTOKINE_RECEPTOR_INTERACTION, KEGG_CHEMOKINE_SIGNALING_PATHWAY	Dendritic_cells	TRUE	FALSE	FALSE	FALSE	TRUE	FALSE	CCL14|CCR1	1
Platelets	Platelets	PPBP	ADRA2A	1	4.47251e-08		0.918294		Young	KEGG_CYTOKINE_CYTOKINE_RECEPTOR_INTERACTION, KEGG_CHEMOKINE_SIGNALING_PATHWAY	KEGG_NEUROACTIVE_LIGAND_RECEPTOR_INTERACTION	Platelets	FALSE	FALSE	FALSE	FALSE	FALSE	FALSE	PPBP|ADRA2A	1
MSC	Erythroid_precursors	TF	TFRC	38	4.57006e-08	3.11684e-07	0.909651	0.833192	Both		KEGG_HEMATOPOIETIC_CELL_LINEAGE, KEGG_ENDOCYTOSIS	Erythroid_precursors	FALSE	FALSE	TRUE	FALSE	TRUE	FALSE	TF|TFRC	1
MSC	MSC	PDGFRA	PDGFRB	14	4.71902e-08	3.11684e-07	0.792243	0.916453	Both	KEGG_REGULATION_OF_ACTIN_CYTOSKELETON, KEGG_GLIOMA, KEGG_CYTOKINE_CYTOKINE_RECEPTOR_INTERACTION, KEGG_ENDOCYTOSIS, KEGG_FOCAL_ADHESION, KEGG_MELANOMA, KEGG_MAPK_SIGNALING_PATHWAY, KEGG_PROSTATE_CANCER, KEGG_GAP_JUNCTION, KEGG_CALCIUM_SIGNALING_PATHWAY, KEGG_PATHWAYS_IN_CANCER	KEGG_REGULATION_OF_ACTIN_CYTOSKELETON, KEGG_GLIOMA, KEGG_CYTOKINE_CYTOKINE_RECEPTOR_INTERACTION, KEGG_FOCAL_ADHESION, KEGG_MELANOMA, KEGG_MAPK_SIGNALING_PATHWAY, KEGG_PROSTATE_CANCER, KEGG_GAP_JUNCTION, KEGG_CALCIUM_SIGNALING_PATHWAY, KEGG_PATHWAYS_IN_CANCER	MSC	FALSE	FALSE	TRUE	TRUE	TRUE	TRUE	PDGFRA|PDGFRB	1
EC	MSC	NRP1	PDGFRB	1	5.23885e-08	3.11684e-07	0.789797	0.886576	Both	KEGG_AXON_GUIDANCE	KEGG_REGULATION_OF_ACTIN_CYTOSKELETON, KEGG_GLIOMA, KEGG_CYTOKINE_CYTOKINE_RECEPTOR_INTERACTION, KEGG_FOCAL_ADHESION, KEGG_MELANOMA, KEGG_MAPK_SIGNALING_PATHWAY, KEGG_PROSTATE_CANCER, KEGG_GAP_JUNCTION, KEGG_CALCIUM_SIGNALING_PATHWAY, KEGG_PATHWAYS_IN_CANCER	MSC	TRUE	FALSE	FALSE	TRUE	TRUE	TRUE	NRP1|PDGFRB	2
Platelets	Platelets	ITGA2B	F2R	1	5.40192e-08	1.7542e-07	0.900214	0.733421	Both	KEGG_REGULATION_OF_ACTIN_CYTOSKELETON, KEGG_ECM_RECEPTOR_INTERACTION, KEGG_HYPERTROPHIC_CARDIOMYOPATHY_HCM, KEGG_HEMATOPOIETIC_CELL_LINEAGE, KEGG_FOCAL_ADHESION, KEGG_DILATED_CARDIOMYOPATHY, KEGG_ARRHYTHMOGENIC_RIGHT_VENTRICULAR_CARDIOMYOPATHY_ARVC, KEGG_SMALL_CELL_LUNG_CANCER, KEGG_PATHWAYS_IN_CANCER	KEGG_REGULATION_OF_ACTIN_CYTOSKELETON, KEGG_ENDOCYTOSIS, KEGG_COMPLEMENT_AND_COAGULATION_CASCADES, KEGG_NEUROACTIVE_LIGAND_RECEPTOR_INTERACTION, KEGG_CALCIUM_SIGNALING_PATHWAY	Platelets	FALSE	FALSE	FALSE	FALSE	FALSE	FALSE	ITGA2B|F2R	2
MSC	EC	PGF	NRP2	7	5.5125e-08	3.11684e-07	0.815164	0.834092	Both	KEGG_PANCREATIC_CANCER, KEGG_MTOR_SIGNALING_PATHWAY, KEGG_RENAL_CELL_CARCINOMA, KEGG_FOCAL_ADHESION, KEGG_BLADDER_CANCER, KEGG_PATHWAYS_IN_CANCER		EC	FALSE	TRUE	TRUE	FALSE	TRUE	TRUE	PGF|NRP2	2
ProB_Cells	ProB_Cells	HLA-DRA	CD19	1	5.68117e-08	1.16192e-07	0.823518	0.912954	Both	KEGG_ASTHMA, KEGG_CELL_ADHESION_MOLECULES_CAMS, KEGG_LEISHMANIA_INFECTION, KEGG_VIRAL_MYOCARDITIS, KEGG_ANTIGEN_PROCESSING_AND_PRESENTATION, KEGG_ALLOGRAFT_REJECTION, KEGG_SYSTEMIC_LUPUS_ERYTHEMATOSUS, KEGG_HEMATOPOIETIC_CELL_LINEAGE, KEGG_TYPE_I_DIABETES_MELLITUS, KEGG_AUTOIMMUNE_THYROID_DISEASE, KEGG_GRAFT_VERSUS_HOST_DISEASE, KEGG_INTESTINAL_IMMUNE_NETWORK_FOR_IGA_PRODUCTION	KEGG_PRIMARY_IMMUNODEFICIENCY, KEGG_HEMATOPOIETIC_CELL_LINEAGE, KEGG_B_CELL_RECEPTOR_SIGNALING_PATHWAY	ProB_Cells	FALSE	FALSE	FALSE	FALSE	FALSE	FALSE	HLA-DRA|CD19	3
MSC	Platelets	COL1A2	ITGB3	5	5.68117e-08	2.58345e-08	0.935059	0.877877	Both	KEGG_ECM_RECEPTOR_INTERACTION, KEGG_FOCAL_ADHESION	KEGG_REGULATION_OF_ACTIN_CYTOSKELETON, KEGG_ECM_RECEPTOR_INTERACTION, KEGG_HEMATOPOIETIC_CELL_LINEAGE, KEGG_FOCAL_ADHESION, KEGG_DILATED_CARDIOMYOPATHY, KEGG_HYPERTROPHIC_CARDIOMYOPATHY_HCM, KEGG_ARRHYTHMOGENIC_RIGHT_VENTRICULAR_CARDIOMYOPATHY_ARVC	Platelets	FALSE	FALSE	TRUE	FALSE	TRUE	FALSE	COL1A2|ITGB3	1
MSC	EC	COL1A2	CD36	5	5.73815e-08	2.04075e-07	0.79374	0.713717	Both	KEGG_ECM_RECEPTOR_INTERACTION, KEGG_FOCAL_ADHESION	KEGG_ADIPOCYTOKINE_SIGNALING_PATHWAY, KEGG_ECM_RECEPTOR_INTERACTION, KEGG_HEMATOPOIETIC_CELL_LINEAGE, KEGG_PPAR_SIGNALING_PATHWAY	EC	FALSE	TRUE	TRUE	FALSE	TRUE	TRUE	COL1A2|CD36	4
MSC	EC	COL1A1	CD36	6	5.96988e-08	3.11684e-07	0.920014	0.929112	Both	KEGG_ECM_RECEPTOR_INTERACTION, KEGG_FOCAL_ADHESION	KEGG_ADIPOCYTOKINE_SIGNALING_PATHWAY, KEGG_ECM_RECEPTOR_INTERACTION, KEGG_HEMATOPOIETIC_CELL_LINEAGE, KEGG_PPAR_SIGNALING_PATHWAY	EC	FALSE	TRUE	TRUE	FALSE	TRUE	TRUE	COL1A1|CD36	4
MSC	EC	APOE	LRP5	3	6.2682e-08	3.11684e-07	0.865495	0.918742	Both	KEGG_ALZHEIMERS_DISEASE	KEGG_WNT_SIGNALING_PATHWAY	EC	FALSE	TRUE	TRUE	FALSE	TRUE	TRUE	APOE|LRP5	1
MSC	Platelets	VCAN	SELP	8	6.7659e-08	3.64444e-08	0.848454	0.854121	Both	KEGG_CELL_ADHESION_MOLECULES_CAMS	KEGG_CELL_ADHESION_MOLECULES_CAMS	Platelets	FALSE	FALSE	TRUE	FALSE	TRUE	FALSE	VCAN|SELP	3
EC	Platelets	VWF	GP9	1	6.82991e-08	1.51258e-09	0.910747	0.829772	Both	KEGG_ECM_RECEPTOR_INTERACTION, KEGG_COMPLEMENT_AND_COAGULATION_CASCADES, KEGG_FOCAL_ADHESION	KEGG_HEMATOPOIETIC_CELL_LINEAGE, KEGG_ECM_RECEPTOR_INTERACTION	Platelets	TRUE	FALSE	FALSE	FALSE	TRUE	FALSE	VWF|GP9	2
MSC	EC	ANGPTL4	TIE1	1	7.02434e-08	3.11684e-07	0.862445	0.78634	Both	KEGG_PPAR_SIGNALING_PATHWAY		EC	FALSE	TRUE	TRUE	FALSE	TRUE	TRUE	ANGPTL4|TIE1	1
EC	CD8+NKT-like_cells	NRP2	FCRL6	1	7.28927e-08	3.11684e-07	0.810563	0.976794	Both			CD8+NKT-like_cells	TRUE	FALSE	FALSE	FALSE	TRUE	FALSE	NRP2|FCRL6	2
EC	EC	NOTCH4	DLL4	4	7.39031e-08		0.831326		Young	KEGG_DORSO_VENTRAL_AXIS_FORMATION, KEGG_NOTCH_SIGNALING_PATHWAY	KEGG_NOTCH_SIGNALING_PATHWAY	EC	TRUE	TRUE	FALSE	FALSE	TRUE	TRUE	NOTCH4|DLL4	1
EC	EC	DLL4	NOTCH4	19	7.39031e-08		0.898026		Young	KEGG_NOTCH_SIGNALING_PATHWAY	KEGG_DORSO_VENTRAL_AXIS_FORMATION, KEGG_NOTCH_SIGNALING_PATHWAY	EC	TRUE	TRUE	FALSE	FALSE	TRUE	TRUE	DLL4|NOTCH4	1
MSC	Plasma_Cells	COL1A2	SDC1	1	7.49228e-08	3.11684e-07	0.894778	0.955659	Both	KEGG_ECM_RECEPTOR_INTERACTION, KEGG_FOCAL_ADHESION	KEGG_CELL_ADHESION_MOLECULES_CAMS, KEGG_ECM_RECEPTOR_INTERACTION	Plasma_Cells	FALSE	FALSE	TRUE	FALSE	TRUE	FALSE	COL1A2|SDC1	1
MSC	Platelets	FBN1	ITGB3	6	7.76877e-08	1.40938e-07	0.915814	0.911599	Both		KEGG_REGULATION_OF_ACTIN_CYTOSKELETON, KEGG_ECM_RECEPTOR_INTERACTION, KEGG_HEMATOPOIETIC_CELL_LINEAGE, KEGG_FOCAL_ADHESION, KEGG_DILATED_CARDIOMYOPATHY, KEGG_HYPERTROPHIC_CARDIOMYOPATHY_HCM, KEGG_ARRHYTHMOGENIC_RIGHT_VENTRICULAR_CARDIOMYOPATHY_ARVC	Platelets	FALSE	FALSE	TRUE	FALSE	TRUE	FALSE	FBN1|ITGB3	1
MSC	EC	COL1A2	CD93	6	8.12384e-08	3.11684e-07	0.956209	0.821091	Both	KEGG_ECM_RECEPTOR_INTERACTION, KEGG_FOCAL_ADHESION		EC	FALSE	TRUE	TRUE	FALSE	TRUE	TRUE	COL1A2|CD93	3
MSC	MSC	CCN2	EGFR	1	8.78991e-08	3.11684e-07	0.909414	0.831	Both		KEGG_PANCREATIC_CANCER, KEGG_REGULATION_OF_ACTIN_CYTOSKELETON, KEGG_GNRH_SIGNALING_PATHWAY, KEGG_GLIOMA, KEGG_EPITHELIAL_CELL_SIGNALING_IN_HELICOBACTER_PYLORI_INFECTION, KEGG_CYTOKINE_CYTOKINE_RECEPTOR_INTERACTION, KEGG_DORSO_VENTRAL_AXIS_FORMATION, KEGG_ENDOCYTOSIS, KEGG_FOCAL_ADHESION, KEGG_MELANOMA, KEGG_ENDOMETRIAL_CANCER, KEGG_MAPK_SIGNALING_PATHWAY, KEGG_PROSTATE_CANCER, KEGG_GAP_JUNCTION, …	MSC	FALSE	FALSE	TRUE	TRUE	TRUE	TRUE	CCN2|EGFR	1
MSC	EC	CXCL12	CD4	5	9.09727e-08	3.11684e-07	0.897277	0.783279	Both	KEGG_CYTOKINE_CYTOKINE_RECEPTOR_INTERACTION, KEGG_AXON_GUIDANCE, KEGG_CHEMOKINE_SIGNALING_PATHWAY, KEGG_LEUKOCYTE_TRANSENDOTHELIAL_MIGRATION, KEGG_INTESTINAL_IMMUNE_NETWORK_FOR_IGA_PRODUCTION	KEGG_CELL_ADHESION_MOLECULES_CAMS, KEGG_ANTIGEN_PROCESSING_AND_PRESENTATION, KEGG_PRIMARY_IMMUNODEFICIENCY, KEGG_HEMATOPOIETIC_CELL_LINEAGE, KEGG_T_CELL_RECEPTOR_SIGNALING_PATHWAY	EC	FALSE	TRUE	TRUE	FALSE	TRUE	TRUE	CXCL12|CD4	3
MSC	MSC	VCAN	EGFR	7	9.17521e-08	3.11684e-07	0.859518	0.930695	Both	KEGG_CELL_ADHESION_MOLECULES_CAMS	KEGG_PANCREATIC_CANCER, KEGG_REGULATION_OF_ACTIN_CYTOSKELETON, KEGG_GNRH_SIGNALING_PATHWAY, KEGG_GLIOMA, KEGG_EPITHELIAL_CELL_SIGNALING_IN_HELICOBACTER_PYLORI_INFECTION, KEGG_CYTOKINE_CYTOKINE_RECEPTOR_INTERACTION, KEGG_DORSO_VENTRAL_AXIS_FORMATION, KEGG_ENDOCYTOSIS, KEGG_FOCAL_ADHESION, KEGG_MELANOMA, KEGG_ENDOMETRIAL_CANCER, KEGG_MAPK_SIGNALING_PATHWAY, KEGG_PROSTATE_CANCER, KEGG_GAP_JUNCTION, …	MSC	FALSE	FALSE	TRUE	TRUE	TRUE	TRUE	VCAN|EGFR	3
EC	EC	KDR	ENG	1	9.25359e-08	3.11684e-07	0.859518	0.899717	Both	KEGG_VEGF_SIGNALING_PATHWAY, KEGG_CYTOKINE_CYTOKINE_RECEPTOR_INTERACTION, KEGG_ENDOCYTOSIS, KEGG_FOCAL_ADHESION		EC	TRUE	TRUE	FALSE	FALSE	TRUE	TRUE	KDR|ENG	2
MSC	MSC	LPL	LRP1	19	9.49142e-08	3.11684e-07	0.915235	0.891047	Both	KEGG_GLYCEROLIPID_METABOLISM, KEGG_ALZHEIMERS_DISEASE, KEGG_PPAR_SIGNALING_PATHWAY	KEGG_ALZHEIMERS_DISEASE	MSC	FALSE	FALSE	TRUE	TRUE	TRUE	TRUE	LPL|LRP1	4
CD8+NKT-like_cells	CD8+NKT-like_cells	CD2	CD48	4	1.07853e-07	2.07101e-07	0.837262	0.968292	Both	KEGG_CELL_ADHESION_MOLECULES_CAMS, KEGG_HEMATOPOIETIC_CELL_LINEAGE	KEGG_NATURAL_KILLER_CELL_MEDIATED_CYTOTOXICITY	CD8+NKT-like_cells	FALSE	FALSE	FALSE	FALSE	FALSE	FALSE	CD2|CD48	4
CD8+NKT-like_cells	CD8+NKT-like_cells	CD48	CD2	6	1.07853e-07	2.07101e-07	0.91222	0.91247	Both	KEGG_NATURAL_KILLER_CELL_MEDIATED_CYTOTOXICITY	KEGG_CELL_ADHESION_MOLECULES_CAMS, KEGG_HEMATOPOIETIC_CELL_LINEAGE	CD8+NKT-like_cells	FALSE	FALSE	FALSE	FALSE	FALSE	FALSE	CD48|CD2	4
EC	EC	TGFBR2	CDH5	1	1.14515e-07	3.11684e-07	0.899155	0.950457	Both	KEGG_PANCREATIC_CANCER, KEGG_CYTOKINE_CYTOKINE_RECEPTOR_INTERACTION, KEGG_TGF_BETA_SIGNALING_PATHWAY, KEGG_CHRONIC_MYELOID_LEUKEMIA, KEGG_ADHERENS_JUNCTION, KEGG_PATHWAYS_IN_CANCER, KEGG_COLORECTAL_CANCER, KEGG_MAPK_SIGNALING_PATHWAY	KEGG_CELL_ADHESION_MOLECULES_CAMS, KEGG_LEUKOCYTE_TRANSENDOTHELIAL_MIGRATION	EC	TRUE	TRUE	FALSE	FALSE	TRUE	TRUE	TGFBR2|CDH5	4
MSC	EC	COL1A2	ITGA1	1	1.19105e-07	3.11684e-07	0.941281	0.932878	Both	KEGG_ECM_RECEPTOR_INTERACTION, KEGG_FOCAL_ADHESION	KEGG_REGULATION_OF_ACTIN_CYTOSKELETON, KEGG_ECM_RECEPTOR_INTERACTION, KEGG_HYPERTROPHIC_CARDIOMYOPATHY_HCM, KEGG_HEMATOPOIETIC_CELL_LINEAGE, KEGG_FOCAL_ADHESION, KEGG_DILATED_CARDIOMYOPATHY, KEGG_ARRHYTHMOGENIC_RIGHT_VENTRICULAR_CARDIOMYOPATHY_ARVC	EC	FALSE	TRUE	TRUE	FALSE	TRUE	TRUE	COL1A2|ITGA1	2
MSC	MSC	SERPING1	LRP1	4	1.22864e-07	3.11684e-07	0.914526	0.947687	Both	KEGG_COMPLEMENT_AND_COAGULATION_CASCADES	KEGG_ALZHEIMERS_DISEASE	MSC	FALSE	FALSE	TRUE	TRUE	TRUE	TRUE	SERPING1|LRP1	4
MSC	MSC	DCN	EGFR	15	1.25734e-07	3.11684e-07	0.821921	0.948194	Both	KEGG_TGF_BETA_SIGNALING_PATHWAY	KEGG_PANCREATIC_CANCER, KEGG_REGULATION_OF_ACTIN_CYTOSKELETON, KEGG_GNRH_SIGNALING_PATHWAY, KEGG_GLIOMA, KEGG_EPITHELIAL_CELL_SIGNALING_IN_HELICOBACTER_PYLORI_INFECTION, KEGG_CYTOKINE_CYTOKINE_RECEPTOR_INTERACTION, KEGG_DORSO_VENTRAL_AXIS_FORMATION, KEGG_ENDOCYTOSIS, KEGG_FOCAL_ADHESION, KEGG_MELANOMA, KEGG_ENDOMETRIAL_CANCER, KEGG_MAPK_SIGNALING_PATHWAY, KEGG_PROSTATE_CANCER, KEGG_GAP_JUNCTION, …	MSC	FALSE	FALSE	TRUE	TRUE	TRUE	TRUE	DCN|EGFR	1
EC	MSC	A2M	LRP1	11	1.26701e-07	3.11684e-07	0.82265	0.936961	Both	KEGG_COMPLEMENT_AND_COAGULATION_CASCADES	KEGG_ALZHEIMERS_DISEASE	MSC	TRUE	FALSE	FALSE	TRUE	TRUE	TRUE	A2M|LRP1	2
MSC	EC	FGF7	NRP1	6	1.28649e-07	3.11684e-07	0.944481	0.783279	Both	KEGG_MAPK_SIGNALING_PATHWAY, KEGG_REGULATION_OF_ACTIN_CYTOSKELETON, KEGG_MELANOMA, KEGG_PATHWAYS_IN_CANCER	KEGG_AXON_GUIDANCE	EC	FALSE	TRUE	TRUE	FALSE	TRUE	TRUE	FGF7|NRP1	2
MSC	CD8+NKT-like_cells	IL7	IL7R	32	1.33607e-07		0.939699		Young	KEGG_JAK_STAT_SIGNALING_PATHWAY, KEGG_CYTOKINE_CYTOKINE_RECEPTOR_INTERACTION, KEGG_HEMATOPOIETIC_CELL_LINEAGE	KEGG_PRIMARY_IMMUNODEFICIENCY, KEGG_CYTOKINE_CYTOKINE_RECEPTOR_INTERACTION, KEGG_HEMATOPOIETIC_CELL_LINEAGE, KEGG_JAK_STAT_SIGNALING_PATHWAY	CD8+NKT-like_cells	FALSE	FALSE	TRUE	FALSE	TRUE	FALSE	IL7|IL7R	2
MSC	Platelets	COL1A2	ITGA2	5	1.34613e-07	3.11684e-07	0.931314	0.688984	Both	KEGG_ECM_RECEPTOR_INTERACTION, KEGG_FOCAL_ADHESION	KEGG_REGULATION_OF_ACTIN_CYTOSKELETON, KEGG_ECM_RECEPTOR_INTERACTION, KEGG_HEMATOPOIETIC_CELL_LINEAGE, KEGG_FOCAL_ADHESION, KEGG_DILATED_CARDIOMYOPATHY, KEGG_SMALL_CELL_LUNG_CANCER, KEGG_HYPERTROPHIC_CARDIOMYOPATHY_HCM, KEGG_ARRHYTHMOGENIC_RIGHT_VENTRICULAR_CARDIOMYOPATHY_ARVC, KEGG_PATHWAYS_IN_CANCER	Platelets	FALSE	FALSE	TRUE	FALSE	TRUE	FALSE	COL1A2|ITGA2	1
EC	EC	TIMP3	KDR	6	1.37663e-07	3.11684e-07	0.96536	0.746068	Both		KEGG_VEGF_SIGNALING_PATHWAY, KEGG_CYTOKINE_CYTOKINE_RECEPTOR_INTERACTION, KEGG_ENDOCYTOSIS, KEGG_FOCAL_ADHESION	EC	TRUE	TRUE	FALSE	FALSE	TRUE	TRUE	TIMP3|KDR	3
Granulocytes	ProB_Cells	CXCL8	CD79A	1	1.43901e-07	1.70486e-08	0.959975	0.842454	Both	KEGG_EPITHELIAL_CELL_SIGNALING_IN_HELICOBACTER_PYLORI_INFECTION, KEGG_CYTOKINE_CYTOKINE_RECEPTOR_INTERACTION, KEGG_TOLL_LIKE_RECEPTOR_SIGNALING_PATHWAY, KEGG_NOD_LIKE_RECEPTOR_SIGNALING_PATHWAY, KEGG_RIG_I_LIKE_RECEPTOR_SIGNALING_PATHWAY, KEGG_CHEMOKINE_SIGNALING_PATHWAY, KEGG_BLADDER_CANCER, KEGG_PATHWAYS_IN_CANCER	KEGG_PRIMARY_IMMUNODEFICIENCY, KEGG_B_CELL_RECEPTOR_SIGNALING_PATHWAY	ProB_Cells	FALSE	FALSE	FALSE	FALSE	FALSE	FALSE	CXCL8|CD79A	4
MSC	Platelets	THBS1	GP9	1	1.47089e-07	2.80203e-08	0.931587	0.897447	Both	KEGG_ECM_RECEPTOR_INTERACTION, KEGG_TGF_BETA_SIGNALING_PATHWAY, KEGG_FOCAL_ADHESION, KEGG_BLADDER_CANCER, KEGG_P53_SIGNALING_PATHWAY	KEGG_HEMATOPOIETIC_CELL_LINEAGE, KEGG_ECM_RECEPTOR_INTERACTION	Platelets	FALSE	FALSE	TRUE	FALSE	TRUE	FALSE	THBS1|GP9	2
MSC	Plasma_Cells	ANGPTL4	SDC1	2	1.59181e-07	3.11684e-07	0.904738	0.90013	Both	KEGG_PPAR_SIGNALING_PATHWAY	KEGG_CELL_ADHESION_MOLECULES_CAMS, KEGG_ECM_RECEPTOR_INTERACTION	Plasma_Cells	FALSE	FALSE	TRUE	FALSE	TRUE	FALSE	ANGPTL4|SDC1	1
MSC	EC	CXCL12	ITGA5	1	1.61448e-07	3.11684e-07	0.770024	0.772354	Both	KEGG_CYTOKINE_CYTOKINE_RECEPTOR_INTERACTION, KEGG_AXON_GUIDANCE, KEGG_CHEMOKINE_SIGNALING_PATHWAY, KEGG_LEUKOCYTE_TRANSENDOTHELIAL_MIGRATION, KEGG_INTESTINAL_IMMUNE_NETWORK_FOR_IGA_PRODUCTION	KEGG_REGULATION_OF_ACTIN_CYTOSKELETON, KEGG_ECM_RECEPTOR_INTERACTION, KEGG_HYPERTROPHIC_CARDIOMYOPATHY_HCM, KEGG_HEMATOPOIETIC_CELL_LINEAGE, KEGG_FOCAL_ADHESION, KEGG_DILATED_CARDIOMYOPATHY, KEGG_ARRHYTHMOGENIC_RIGHT_VENTRICULAR_CARDIOMYOPATHY_ARVC	EC	FALSE	TRUE	TRUE	FALSE	TRUE	TRUE	CXCL12|ITGA5	1
EC	EC	APP	FLT1	1	1.69553e-07	3.11684e-07	0.900429	0.875136	Both	KEGG_ALZHEIMERS_DISEASE	KEGG_CYTOKINE_CYTOKINE_RECEPTOR_INTERACTION, KEGG_ENDOCYTOSIS, KEGG_FOCAL_ADHESION	EC	TRUE	TRUE	FALSE	FALSE	TRUE	TRUE	APP|FLT1	5
MSC	MSC	BMP5	BMPR1A	4	1.69553e-07	3.11684e-07	0.818786	0.902225	Both	KEGG_TGF_BETA_SIGNALING_PATHWAY, KEGG_HEDGEHOG_SIGNALING_PATHWAY	KEGG_CYTOKINE_CYTOKINE_RECEPTOR_INTERACTION, KEGG_TGF_BETA_SIGNALING_PATHWAY	MSC	FALSE	FALSE	TRUE	TRUE	TRUE	TRUE	BMP5|BMPR1A	1
Platelets	Platelets	GP9	SELP	1	1.80367e-07	1.42261e-08	0.879882	0.882554	Both	KEGG_HEMATOPOIETIC_CELL_LINEAGE, KEGG_ECM_RECEPTOR_INTERACTION	KEGG_CELL_ADHESION_MOLECULES_CAMS	Platelets	FALSE	FALSE	FALSE	FALSE	FALSE	FALSE	GP9|SELP	1
Platelets	Granulocytes	PPBP	CXCR2	17	1.85316e-07	2.83047e-09	0.819076	0.901967	Both	KEGG_CYTOKINE_CYTOKINE_RECEPTOR_INTERACTION, KEGG_CHEMOKINE_SIGNALING_PATHWAY	KEGG_CHEMOKINE_SIGNALING_PATHWAY, KEGG_EPITHELIAL_CELL_SIGNALING_IN_HELICOBACTER_PYLORI_INFECTION, KEGG_CYTOKINE_CYTOKINE_RECEPTOR_INTERACTION, KEGG_ENDOCYTOSIS	Granulocytes	FALSE	FALSE	FALSE	FALSE	FALSE	FALSE	PPBP|CXCR2	1
MSC	Platelets	THBS1	ITGA2B	5	1.86568e-07	5.20052e-08	0.908629	0.840744	Both	KEGG_ECM_RECEPTOR_INTERACTION, KEGG_TGF_BETA_SIGNALING_PATHWAY, KEGG_FOCAL_ADHESION, KEGG_BLADDER_CANCER, KEGG_P53_SIGNALING_PATHWAY	KEGG_REGULATION_OF_ACTIN_CYTOSKELETON, KEGG_ECM_RECEPTOR_INTERACTION, KEGG_HYPERTROPHIC_CARDIOMYOPATHY_HCM, KEGG_HEMATOPOIETIC_CELL_LINEAGE, KEGG_FOCAL_ADHESION, KEGG_DILATED_CARDIOMYOPATHY, KEGG_ARRHYTHMOGENIC_RIGHT_VENTRICULAR_CARDIOMYOPATHY_ARVC, KEGG_SMALL_CELL_LUNG_CANCER, KEGG_PATHWAYS_IN_CANCER	Platelets	FALSE	FALSE	TRUE	FALSE	TRUE	FALSE	THBS1|ITGA2B	2
MSC	MSC	COL1A2	ITGA1	1	1.90356e-07	3.11684e-07	0.848324	0.800203	Both	KEGG_ECM_RECEPTOR_INTERACTION, KEGG_FOCAL_ADHESION	KEGG_REGULATION_OF_ACTIN_CYTOSKELETON, KEGG_ECM_RECEPTOR_INTERACTION, KEGG_HYPERTROPHIC_CARDIOMYOPATHY_HCM, KEGG_HEMATOPOIETIC_CELL_LINEAGE, KEGG_FOCAL_ADHESION, KEGG_DILATED_CARDIOMYOPATHY, KEGG_ARRHYTHMOGENIC_RIGHT_VENTRICULAR_CARDIOMYOPATHY_ARVC	MSC	FALSE	FALSE	TRUE	TRUE	TRUE	TRUE	COL1A2|ITGA1	2
MSC	EC	APOE	APP	5	1.95486e-07	3.11684e-07	0.828598	0.935158	Both	KEGG_ALZHEIMERS_DISEASE	KEGG_ALZHEIMERS_DISEASE	EC	FALSE	TRUE	TRUE	FALSE	TRUE	TRUE	APOE|APP	5
EC	EC	NRP1	KDR	8	1.96133e-07	3.11684e-07	0.925886	0.806982	Both	KEGG_AXON_GUIDANCE	KEGG_VEGF_SIGNALING_PATHWAY, KEGG_CYTOKINE_CYTOKINE_RECEPTOR_INTERACTION, KEGG_ENDOCYTOSIS, KEGG_FOCAL_ADHESION	EC	TRUE	TRUE	FALSE	FALSE	TRUE	TRUE	NRP1|KDR	2
EC	EC	KDR	NRP1	8	1.96133e-07	3.11684e-07	0.8715	0.919105	Both	KEGG_VEGF_SIGNALING_PATHWAY, KEGG_CYTOKINE_CYTOKINE_RECEPTOR_INTERACTION, KEGG_ENDOCYTOSIS, KEGG_FOCAL_ADHESION	KEGG_AXON_GUIDANCE	EC	TRUE	TRUE	FALSE	FALSE	TRUE	TRUE	KDR|NRP1	2
MSC	Platelets	THBS1	GP1BA	1	1.99393e-07	3.11684e-07	0.862814	0.886373	Both	KEGG_ECM_RECEPTOR_INTERACTION, KEGG_TGF_BETA_SIGNALING_PATHWAY, KEGG_FOCAL_ADHESION, KEGG_BLADDER_CANCER, KEGG_P53_SIGNALING_PATHWAY	KEGG_ECM_RECEPTOR_INTERACTION, KEGG_HEMATOPOIETIC_CELL_LINEAGE	Platelets	FALSE	FALSE	TRUE	FALSE	TRUE	FALSE	THBS1|GP1BA	2
EC	EC	FLT1	KDR	4	2.10746e-07	3.11684e-07	0.8715	0.903597	Both	KEGG_CYTOKINE_CYTOKINE_RECEPTOR_INTERACTION, KEGG_ENDOCYTOSIS, KEGG_FOCAL_ADHESION	KEGG_VEGF_SIGNALING_PATHWAY, KEGG_CYTOKINE_CYTOKINE_RECEPTOR_INTERACTION, KEGG_ENDOCYTOSIS, KEGG_FOCAL_ADHESION	EC	TRUE	TRUE	FALSE	FALSE	TRUE	TRUE	FLT1|KDR	1
EC	EC	KDR	FLT1	3	2.10746e-07	3.11684e-07	0.824249	0.807907	Both	KEGG_VEGF_SIGNALING_PATHWAY, KEGG_CYTOKINE_CYTOKINE_RECEPTOR_INTERACTION, KEGG_ENDOCYTOSIS, KEGG_FOCAL_ADHESION	KEGG_CYTOKINE_CYTOKINE_RECEPTOR_INTERACTION, KEGG_ENDOCYTOSIS, KEGG_FOCAL_ADHESION	EC	TRUE	TRUE	FALSE	FALSE	TRUE	TRUE	KDR|FLT1	1
MSC	MSC	COL1A1	DDR2	13	2.18316e-07	3.11684e-07	0.820222	0.692055	Both	KEGG_ECM_RECEPTOR_INTERACTION, KEGG_FOCAL_ADHESION		MSC	FALSE	FALSE	TRUE	TRUE	TRUE	TRUE	COL1A1|DDR2	1
MSC	CD8+NKT-like_cells	VCAM1	ITGB7	5	2.25354e-07		0.747546		Young	KEGG_CELL_ADHESION_MOLECULES_CAMS, KEGG_LEUKOCYTE_TRANSENDOTHELIAL_MIGRATION	KEGG_CELL_ADHESION_MOLECULES_CAMS, KEGG_REGULATION_OF_ACTIN_CYTOSKELETON, KEGG_ECM_RECEPTOR_INTERACTION, KEGG_HYPERTROPHIC_CARDIOMYOPATHY_HCM, KEGG_FOCAL_ADHESION, KEGG_DILATED_CARDIOMYOPATHY, KEGG_ARRHYTHMOGENIC_RIGHT_VENTRICULAR_CARDIOMYOPATHY_ARVC, KEGG_INTESTINAL_IMMUNE_NETWORK_FOR_IGA_PRODUCTION	CD8+NKT-like_cells	FALSE	FALSE	TRUE	FALSE	TRUE	FALSE	VCAM1|ITGB7	2
MSC	Platelets	THBS1	ITGB3	6	2.2821e-07	3.11684e-07	0.796638	0.844269	Both	KEGG_ECM_RECEPTOR_INTERACTION, KEGG_TGF_BETA_SIGNALING_PATHWAY, KEGG_FOCAL_ADHESION, KEGG_BLADDER_CANCER, KEGG_P53_SIGNALING_PATHWAY	KEGG_REGULATION_OF_ACTIN_CYTOSKELETON, KEGG_ECM_RECEPTOR_INTERACTION, KEGG_HEMATOPOIETIC_CELL_LINEAGE, KEGG_FOCAL_ADHESION, KEGG_DILATED_CARDIOMYOPATHY, KEGG_HYPERTROPHIC_CARDIOMYOPATHY_HCM, KEGG_ARRHYTHMOGENIC_RIGHT_VENTRICULAR_CARDIOMYOPATHY_ARVC	Platelets	FALSE	FALSE	TRUE	FALSE	TRUE	FALSE	THBS1|ITGB3	2
EC	EC	KDR	EFNB2	1	2.32541e-07	3.11684e-07	0.851051	0.843637	Both	KEGG_VEGF_SIGNALING_PATHWAY, KEGG_CYTOKINE_CYTOKINE_RECEPTOR_INTERACTION, KEGG_ENDOCYTOSIS, KEGG_FOCAL_ADHESION	KEGG_AXON_GUIDANCE	EC	TRUE	TRUE	FALSE	FALSE	TRUE	TRUE	KDR|EFNB2	2
MSC	MSC	MDK	LRP1	9	2.35458e-07	3.11684e-07	0.875332	0.796492	Both		KEGG_ALZHEIMERS_DISEASE	MSC	FALSE	FALSE	TRUE	TRUE	TRUE	TRUE	MDK|LRP1	4
MSC	Platelets	IGFBP7	MPIG6B	1	2.36926e-07	3.91855e-08	0.845821	0.742445	Both			Platelets	FALSE	FALSE	TRUE	FALSE	TRUE	FALSE	IGFBP7|MPIG6B	3
EC	EC	ENG	CDH5	1	2.5041e-07	3.11684e-07	0.810002	0.901818	Both		KEGG_CELL_ADHESION_MOLECULES_CAMS, KEGG_LEUKOCYTE_TRANSENDOTHELIAL_MIGRATION	EC	TRUE	TRUE	FALSE	FALSE	TRUE	TRUE	ENG|CDH5	2
MSC	Platelets	THBS1	GP1BB	1	2.55015e-07	4.91529e-08	0.935059	0.875712	Both	KEGG_ECM_RECEPTOR_INTERACTION, KEGG_TGF_BETA_SIGNALING_PATHWAY, KEGG_FOCAL_ADHESION, KEGG_BLADDER_CANCER, KEGG_P53_SIGNALING_PATHWAY	KEGG_ECM_RECEPTOR_INTERACTION, KEGG_HEMATOPOIETIC_CELL_LINEAGE	Platelets	FALSE	FALSE	TRUE	FALSE	TRUE	FALSE	THBS1|GP1BB	2
EC	MSC	HSPG2	LRP1	1	2.61244e-07	3.11684e-07	0.824249	0.959376	Both	KEGG_ECM_RECEPTOR_INTERACTION	KEGG_ALZHEIMERS_DISEASE	MSC	TRUE	FALSE	FALSE	TRUE	TRUE	TRUE	HSPG2|LRP1	4
MSC	MSC	COL3A1	DDR2	9	2.64395e-07	3.11684e-07	0.855455	0.976369	Both	KEGG_ECM_RECEPTOR_INTERACTION, KEGG_FOCAL_ADHESION		MSC	FALSE	FALSE	TRUE	TRUE	TRUE	TRUE	COL3A1|DDR2	1
MSC	EC	COL3A1	CD93	1	2.65981e-07	3.11684e-07	0.854514	0.893655	Both	KEGG_ECM_RECEPTOR_INTERACTION, KEGG_FOCAL_ADHESION		EC	FALSE	TRUE	TRUE	FALSE	TRUE	TRUE	COL3A1|CD93	3
MSC	EC	COL1A1	CD93	7	2.72385e-07	3.11684e-07	0.894778	0.91628	Both	KEGG_ECM_RECEPTOR_INTERACTION, KEGG_FOCAL_ADHESION		EC	FALSE	TRUE	TRUE	FALSE	TRUE	TRUE	COL1A1|CD93	3
MSC	EC	FBN1	ITGA5	6	2.77256e-07	3.11684e-07	0.870573	0.810595	Both		KEGG_REGULATION_OF_ACTIN_CYTOSKELETON, KEGG_ECM_RECEPTOR_INTERACTION, KEGG_HYPERTROPHIC_CARDIOMYOPATHY_HCM, KEGG_HEMATOPOIETIC_CELL_LINEAGE, KEGG_FOCAL_ADHESION, KEGG_DILATED_CARDIOMYOPATHY, KEGG_ARRHYTHMOGENIC_RIGHT_VENTRICULAR_CARDIOMYOPATHY_ARVC	EC	FALSE	TRUE	TRUE	FALSE	TRUE	TRUE	FBN1|ITGA5	1
MSC	EC	CCN2	ITGA5	5	2.78892e-07	3.11684e-07	0.886659	0.822503	Both		KEGG_REGULATION_OF_ACTIN_CYTOSKELETON, KEGG_ECM_RECEPTOR_INTERACTION, KEGG_HYPERTROPHIC_CARDIOMYOPATHY_HCM, KEGG_HEMATOPOIETIC_CELL_LINEAGE, KEGG_FOCAL_ADHESION, KEGG_DILATED_CARDIOMYOPATHY, KEGG_ARRHYTHMOGENIC_RIGHT_VENTRICULAR_CARDIOMYOPATHY_ARVC	EC	FALSE	TRUE	TRUE	FALSE	TRUE	TRUE	CCN2|ITGA5	1
CD8+NKT-like_cells	Platelets	CD8A	LAT	4	2.80535e-07	2.12623e-07	0.912585	0.729203	Both	KEGG_CELL_ADHESION_MOLECULES_CAMS, KEGG_ANTIGEN_PROCESSING_AND_PRESENTATION, KEGG_PRIMARY_IMMUNODEFICIENCY, KEGG_HEMATOPOIETIC_CELL_LINEAGE, KEGG_T_CELL_RECEPTOR_SIGNALING_PATHWAY	KEGG_NATURAL_KILLER_CELL_MEDIATED_CYTOTOXICITY, KEGG_FC_GAMMA_R_MEDIATED_PHAGOCYTOSIS, KEGG_FC_EPSILON_RI_SIGNALING_PATHWAY, KEGG_T_CELL_RECEPTOR_SIGNALING_PATHWAY	Platelets	FALSE	FALSE	FALSE	FALSE	FALSE	FALSE	CD8A|LAT	2
EC	MSC	NRP1	PDGFRA	1	2.83839e-07	3.11684e-07	0.883633	0.888881	Both	KEGG_AXON_GUIDANCE	KEGG_REGULATION_OF_ACTIN_CYTOSKELETON, KEGG_GLIOMA, KEGG_CYTOKINE_CYTOKINE_RECEPTOR_INTERACTION, KEGG_ENDOCYTOSIS, KEGG_FOCAL_ADHESION, KEGG_MELANOMA, KEGG_MAPK_SIGNALING_PATHWAY, KEGG_PROSTATE_CANCER, KEGG_GAP_JUNCTION, KEGG_CALCIUM_SIGNALING_PATHWAY, KEGG_PATHWAYS_IN_CANCER	MSC	TRUE	FALSE	FALSE	TRUE	TRUE	TRUE	NRP1|PDGFRA	2
ProB_Cells	ProB_Cells	HLA-DRB1	CD19	1	2.85501e-07	3.11684e-07	0.861313	0.795869	Both	KEGG_CELL_ADHESION_MOLECULES_CAMS, KEGG_VIRAL_MYOCARDITIS, KEGG_ALLOGRAFT_REJECTION, KEGG_SYSTEMIC_LUPUS_ERYTHEMATOSUS, KEGG_HEMATOPOIETIC_CELL_LINEAGE, KEGG_GRAFT_VERSUS_HOST_DISEASE, KEGG_ASTHMA, KEGG_LEISHMANIA_INFECTION, KEGG_ANTIGEN_PROCESSING_AND_PRESENTATION, KEGG_TYPE_I_DIABETES_MELLITUS, KEGG_AUTOIMMUNE_THYROID_DISEASE, KEGG_INTESTINAL_IMMUNE_NETWORK_FOR_IGA_PRODUCTION	KEGG_PRIMARY_IMMUNODEFICIENCY, KEGG_HEMATOPOIETIC_CELL_LINEAGE, KEGG_B_CELL_RECEPTOR_SIGNALING_PATHWAY	ProB_Cells	FALSE	FALSE	FALSE	FALSE	FALSE	FALSE	HLA-DRB1|CD19	4
MSC	Platelets	COL1A2	GP6	1	2.88845e-07	1.30836e-07	0.751268	0.851215	Both	KEGG_ECM_RECEPTOR_INTERACTION, KEGG_FOCAL_ADHESION	KEGG_ECM_RECEPTOR_INTERACTION	Platelets	FALSE	FALSE	TRUE	FALSE	TRUE	FALSE	COL1A2|GP6	1
Platelets	Platelets	TGFB1	ITGB3	9	2.99032e-07	2.88225e-07	0.76566	0.971362	Both	KEGG_PANCREATIC_CANCER, KEGG_CYTOKINE_CYTOKINE_RECEPTOR_INTERACTION, KEGG_TGF_BETA_SIGNALING_PATHWAY, KEGG_CHRONIC_MYELOID_LEUKEMIA, KEGG_HYPERTROPHIC_CARDIOMYOPATHY_HCM, KEGG_PATHWAYS_IN_CANCER, KEGG_CELL_CYCLE, KEGG_COLORECTAL_CANCER, KEGG_DILATED_CARDIOMYOPATHY, KEGG_MAPK_SIGNALING_PATHWAY, KEGG_LEISHMANIA_INFECTION, KEGG_INTESTINAL_IMMUNE_NETWORK_FOR_IGA_PRODUCTION, KEGG_RENAL_CELL_CARCINOMA	KEGG_REGULATION_OF_ACTIN_CYTOSKELETON, KEGG_ECM_RECEPTOR_INTERACTION, KEGG_HEMATOPOIETIC_CELL_LINEAGE, KEGG_FOCAL_ADHESION, KEGG_DILATED_CARDIOMYOPATHY, KEGG_HYPERTROPHIC_CARDIOMYOPATHY_HCM, KEGG_ARRHYTHMOGENIC_RIGHT_VENTRICULAR_CARDIOMYOPATHY_ARVC	Platelets	FALSE	FALSE	FALSE	FALSE	FALSE	FALSE	TGFB1|ITGB3	7
EC	MSC	PDGFB	PDGFRB	28	3.04214e-07	3.11684e-07	0.806858	0.816981	Both	KEGG_REGULATION_OF_ACTIN_CYTOSKELETON, KEGG_GLIOMA, KEGG_CYTOKINE_CYTOKINE_RECEPTOR_INTERACTION, KEGG_FOCAL_ADHESION, KEGG_MELANOMA, KEGG_MAPK_SIGNALING_PATHWAY, KEGG_PROSTATE_CANCER, KEGG_GAP_JUNCTION, KEGG_PATHWAYS_IN_CANCER, KEGG_RENAL_CELL_CARCINOMA	KEGG_REGULATION_OF_ACTIN_CYTOSKELETON, KEGG_GLIOMA, KEGG_CYTOKINE_CYTOKINE_RECEPTOR_INTERACTION, KEGG_FOCAL_ADHESION, KEGG_MELANOMA, KEGG_MAPK_SIGNALING_PATHWAY, KEGG_PROSTATE_CANCER, KEGG_GAP_JUNCTION, KEGG_CALCIUM_SIGNALING_PATHWAY, KEGG_PATHWAYS_IN_CANCER	MSC	TRUE	FALSE	FALSE	TRUE	TRUE	TRUE	PDGFB|PDGFRB	1
EC	MSC	VWF	LRP1	1	3.05954e-07	1.91111e-07	0.823142	0.749606	Both	KEGG_ECM_RECEPTOR_INTERACTION, KEGG_COMPLEMENT_AND_COAGULATION_CASCADES, KEGG_FOCAL_ADHESION	KEGG_ALZHEIMERS_DISEASE	MSC	TRUE	FALSE	FALSE	TRUE	TRUE	TRUE	VWF|LRP1	4
Dendritic_cells	Platelets	VCAN	SELP	8	3.07701e-07	3.11684e-07	0.760433	0.986296	Both	KEGG_CELL_ADHESION_MOLECULES_CAMS	KEGG_CELL_ADHESION_MOLECULES_CAMS	Platelets	FALSE	FALSE	FALSE	FALSE	FALSE	FALSE	VCAN|SELP	3
MSC	MSC	FGF7	FGFR1	8	3.14756e-07	3.11684e-07	0.815164	0.935116	Both	KEGG_MAPK_SIGNALING_PATHWAY, KEGG_REGULATION_OF_ACTIN_CYTOSKELETON, KEGG_MELANOMA, KEGG_PATHWAYS_IN_CANCER	KEGG_REGULATION_OF_ACTIN_CYTOSKELETON, KEGG_MELANOMA, KEGG_ADHERENS_JUNCTION, KEGG_PATHWAYS_IN_CANCER, KEGG_MAPK_SIGNALING_PATHWAY, KEGG_PROSTATE_CANCER	MSC	FALSE	FALSE	TRUE	TRUE	TRUE	TRUE	FGF7|FGFR1	2
EC	MSC	COL4A1	DDR2	1	3.16537e-07	3.11684e-07	0.822485	0.920459	Both	KEGG_ECM_RECEPTOR_INTERACTION, KEGG_FOCAL_ADHESION, KEGG_SMALL_CELL_LUNG_CANCER, KEGG_PATHWAYS_IN_CANCER		MSC	TRUE	FALSE	FALSE	TRUE	TRUE	TRUE	COL4A1|DDR2	1
EC	EC	COL4A1	CD93	6	3.18324e-07	3.11684e-07	0.820199	0.920532	Both	KEGG_ECM_RECEPTOR_INTERACTION, KEGG_FOCAL_ADHESION, KEGG_SMALL_CELL_LUNG_CANCER, KEGG_PATHWAYS_IN_CANCER		EC	TRUE	TRUE	FALSE	FALSE	TRUE	TRUE	COL4A1|CD93	3
EC	MSC	TFPI	LRP1	4	3.23725e-07	3.11684e-07	0.899154	0.80441	Both	KEGG_COMPLEMENT_AND_COAGULATION_CASCADES	KEGG_ALZHEIMERS_DISEASE	MSC	TRUE	FALSE	FALSE	TRUE	TRUE	TRUE	TFPI|LRP1	4
EC	EC	FLT1	NRP1	2	3.31022e-07	3.11684e-07	0.751268	0.815027	Both	KEGG_CYTOKINE_CYTOKINE_RECEPTOR_INTERACTION, KEGG_ENDOCYTOSIS, KEGG_FOCAL_ADHESION	KEGG_AXON_GUIDANCE	EC	TRUE	TRUE	FALSE	FALSE	TRUE	TRUE	FLT1|NRP1	2
EC	Platelets	IGFBP7	MPIG6B	1	3.34711e-07	3.11684e-07	0.916659	0.933992	Both			Platelets	TRUE	FALSE	FALSE	FALSE	TRUE	FALSE	IGFBP7|MPIG6B	3
Granulocytes	EC	CXCL8	KDR	1	3.44054e-07	3.87858e-08	0.857301	0.717985	Both	KEGG_EPITHELIAL_CELL_SIGNALING_IN_HELICOBACTER_PYLORI_INFECTION, KEGG_CYTOKINE_CYTOKINE_RECEPTOR_INTERACTION, KEGG_TOLL_LIKE_RECEPTOR_SIGNALING_PATHWAY, KEGG_NOD_LIKE_RECEPTOR_SIGNALING_PATHWAY, KEGG_RIG_I_LIKE_RECEPTOR_SIGNALING_PATHWAY, KEGG_CHEMOKINE_SIGNALING_PATHWAY, KEGG_BLADDER_CANCER, KEGG_PATHWAYS_IN_CANCER	KEGG_VEGF_SIGNALING_PATHWAY, KEGG_CYTOKINE_CYTOKINE_RECEPTOR_INTERACTION, KEGG_ENDOCYTOSIS, KEGG_FOCAL_ADHESION	EC	FALSE	TRUE	FALSE	FALSE	FALSE	TRUE	CXCL8|KDR	2
EC	EC	SEMA3A	NRP1	18	3.47839e-07	3.11684e-07	0.900429	0.740726	Both	KEGG_AXON_GUIDANCE	KEGG_AXON_GUIDANCE	EC	TRUE	TRUE	FALSE	FALSE	TRUE	TRUE	SEMA3A|NRP1	2
MSC	EC	JAG1	NOTCH4	10	3.57423e-07	3.11684e-07	0.877822	0.779201	Both	KEGG_NOTCH_SIGNALING_PATHWAY	KEGG_DORSO_VENTRAL_AXIS_FORMATION, KEGG_NOTCH_SIGNALING_PATHWAY	EC	FALSE	TRUE	TRUE	FALSE	TRUE	TRUE	JAG1|NOTCH4	1
EC	EC	KDR	CDH5	4	3.65215e-07	3.11684e-07	0.83902	0.939138	Both	KEGG_VEGF_SIGNALING_PATHWAY, KEGG_CYTOKINE_CYTOKINE_RECEPTOR_INTERACTION, KEGG_ENDOCYTOSIS, KEGG_FOCAL_ADHESION	KEGG_CELL_ADHESION_MOLECULES_CAMS, KEGG_LEUKOCYTE_TRANSENDOTHELIAL_MIGRATION	EC	TRUE	TRUE	FALSE	FALSE	TRUE	TRUE	KDR|CDH5	1
Platelets	CD8+NKT-like_cells	CLEC1B	KLRB1	1	3.91321e-07	1.72173e-07	0.845821	0.897714	Both			CD8+NKT-like_cells	FALSE	FALSE	FALSE	FALSE	FALSE	FALSE	CLEC1B|KLRB1	1
MSC	Plasma_Cells	COL1A1	SDC1	1	3.97516e-07	3.11684e-07	0.71648	0.967379	Both	KEGG_ECM_RECEPTOR_INTERACTION, KEGG_FOCAL_ADHESION	KEGG_CELL_ADHESION_MOLECULES_CAMS, KEGG_ECM_RECEPTOR_INTERACTION	Plasma_Cells	FALSE	FALSE	TRUE	FALSE	TRUE	FALSE	COL1A1|SDC1	1
EC	EC	FLT4	KDR	5	4.00639e-07	3.11684e-07	0.846918	0.867789	Both	KEGG_CYTOKINE_CYTOKINE_RECEPTOR_INTERACTION, KEGG_FOCAL_ADHESION	KEGG_VEGF_SIGNALING_PATHWAY, KEGG_CYTOKINE_CYTOKINE_RECEPTOR_INTERACTION, KEGG_ENDOCYTOSIS, KEGG_FOCAL_ADHESION	EC	TRUE	TRUE	FALSE	FALSE	TRUE	TRUE	FLT4|KDR	1
EC	EC	KDR	FLT4	6	4.00639e-07	3.11684e-07	0.785481	0.820258	Both	KEGG_VEGF_SIGNALING_PATHWAY, KEGG_CYTOKINE_CYTOKINE_RECEPTOR_INTERACTION, KEGG_ENDOCYTOSIS, KEGG_FOCAL_ADHESION	KEGG_CYTOKINE_CYTOKINE_RECEPTOR_INTERACTION, KEGG_FOCAL_ADHESION	EC	TRUE	TRUE	FALSE	FALSE	TRUE	TRUE	KDR|FLT4	1
EC	EC	PTPRB	KDR	3	4.20793e-07	3.11684e-07	0.747933	0.845753	Both	KEGG_ADHERENS_JUNCTION	KEGG_VEGF_SIGNALING_PATHWAY, KEGG_CYTOKINE_CYTOKINE_RECEPTOR_INTERACTION, KEGG_ENDOCYTOSIS, KEGG_FOCAL_ADHESION	EC	TRUE	TRUE	FALSE	FALSE	TRUE	TRUE	PTPRB|KDR	1
EC	MSC	APP	LRP1	7	4.28385e-07	3.11684e-07	0.871261	0.917301	Both	KEGG_ALZHEIMERS_DISEASE	KEGG_ALZHEIMERS_DISEASE	MSC	TRUE	FALSE	FALSE	TRUE	TRUE	TRUE	APP|LRP1	10
MSC	EC	LRP1	APP	4	4.28385e-07	3.11684e-07	0.828629	0.77672	Both	KEGG_ALZHEIMERS_DISEASE	KEGG_ALZHEIMERS_DISEASE	EC	FALSE	TRUE	TRUE	FALSE	TRUE	TRUE	LRP1|APP	10
MSC	EC	COL1A1	FLT4	1	4.44961e-07	3.11684e-07	0.881778	0.906905	Both	KEGG_ECM_RECEPTOR_INTERACTION, KEGG_FOCAL_ADHESION	KEGG_CYTOKINE_CYTOKINE_RECEPTOR_INTERACTION, KEGG_FOCAL_ADHESION	EC	FALSE	TRUE	TRUE	FALSE	TRUE	TRUE	COL1A1|FLT4	1
MSC	MSC	ANGPTL4	SDC3	2	4.44961e-07	3.11684e-07	0.869028	0.844561	Both	KEGG_PPAR_SIGNALING_PATHWAY	KEGG_CELL_ADHESION_MOLECULES_CAMS, KEGG_ECM_RECEPTOR_INTERACTION	MSC	FALSE	FALSE	TRUE	TRUE	TRUE	TRUE	ANGPTL4|SDC3	1
MSC	MSC	THBS1	LRP1	15	4.51709e-07	3.11684e-07	0.746717	0.720229	Both	KEGG_ECM_RECEPTOR_INTERACTION, KEGG_TGF_BETA_SIGNALING_PATHWAY, KEGG_FOCAL_ADHESION, KEGG_BLADDER_CANCER, KEGG_P53_SIGNALING_PATHWAY	KEGG_ALZHEIMERS_DISEASE	MSC	FALSE	FALSE	TRUE	TRUE	TRUE	TRUE	THBS1|LRP1	4
MSC	Plasma_Cells	COL3A1	SDC1	1	4.63106e-07	3.11684e-07	0.78515	0.90162	Both	KEGG_ECM_RECEPTOR_INTERACTION, KEGG_FOCAL_ADHESION	KEGG_CELL_ADHESION_MOLECULES_CAMS, KEGG_ECM_RECEPTOR_INTERACTION	Plasma_Cells	FALSE	FALSE	TRUE	FALSE	TRUE	FALSE	COL3A1|SDC1	1
MSC	EC	LIFR	IL6ST	9	4.70036e-07	3.11684e-07	0.848324	0.768697	Both	KEGG_CYTOKINE_CYTOKINE_RECEPTOR_INTERACTION, KEGG_JAK_STAT_SIGNALING_PATHWAY	KEGG_CYTOKINE_CYTOKINE_RECEPTOR_INTERACTION, KEGG_JAK_STAT_SIGNALING_PATHWAY	EC	FALSE	TRUE	TRUE	FALSE	TRUE	TRUE	LIFR|IL6ST	4
MSC	MSC	TFPI	LRP1	4	4.72361e-07	3.11684e-07	0.90886	0.749811	Both	KEGG_COMPLEMENT_AND_COAGULATION_CASCADES	KEGG_ALZHEIMERS_DISEASE	MSC	FALSE	FALSE	TRUE	TRUE	TRUE	TRUE	TFPI|LRP1	4
EC	EC	TGFBR2	ENG	12	4.81738e-07	3.11684e-07	0.750042	0.979327	Both	KEGG_PANCREATIC_CANCER, KEGG_CYTOKINE_CYTOKINE_RECEPTOR_INTERACTION, KEGG_TGF_BETA_SIGNALING_PATHWAY, KEGG_CHRONIC_MYELOID_LEUKEMIA, KEGG_ADHERENS_JUNCTION, KEGG_PATHWAYS_IN_CANCER, KEGG_COLORECTAL_CANCER, KEGG_MAPK_SIGNALING_PATHWAY		EC	TRUE	TRUE	FALSE	FALSE	TRUE	TRUE	TGFBR2|ENG	8
Platelets	Platelets	THBS1	GP9	1	4.84101e-07	1.37206e-07	0.852025	0.917477	Both	KEGG_ECM_RECEPTOR_INTERACTION, KEGG_TGF_BETA_SIGNALING_PATHWAY, KEGG_FOCAL_ADHESION, KEGG_BLADDER_CANCER, KEGG_P53_SIGNALING_PATHWAY	KEGG_HEMATOPOIETIC_CELL_LINEAGE, KEGG_ECM_RECEPTOR_INTERACTION	Platelets	FALSE	FALSE	FALSE	FALSE	FALSE	FALSE	THBS1|GP9	2
EC	MSC	COL4A2	DDR2	1	4.93632e-07	3.11684e-07	0.890747	0.899131	Both	KEGG_ECM_RECEPTOR_INTERACTION, KEGG_FOCAL_ADHESION, KEGG_SMALL_CELL_LUNG_CANCER, KEGG_PATHWAYS_IN_CANCER		MSC	TRUE	FALSE	FALSE	TRUE	TRUE	TRUE	COL4A2|DDR2	1
EC	EC	COL4A2	CD93	6	4.96034e-07	3.11684e-07	0.942641	0.924804	Both	KEGG_ECM_RECEPTOR_INTERACTION, KEGG_FOCAL_ADHESION, KEGG_SMALL_CELL_LUNG_CANCER, KEGG_PATHWAYS_IN_CANCER		EC	TRUE	TRUE	FALSE	FALSE	TRUE	TRUE	COL4A2|CD93	3
MSC	Platelets	CCN1	ITGB3	4	4.98444e-07	3.11684e-07	0.931837	0.925528	Both		KEGG_REGULATION_OF_ACTIN_CYTOSKELETON, KEGG_ECM_RECEPTOR_INTERACTION, KEGG_HEMATOPOIETIC_CELL_LINEAGE, KEGG_FOCAL_ADHESION, KEGG_DILATED_CARDIOMYOPATHY, KEGG_HYPERTROPHIC_CARDIOMYOPATHY_HCM, KEGG_ARRHYTHMOGENIC_RIGHT_VENTRICULAR_CARDIOMYOPATHY_ARVC	Platelets	FALSE	FALSE	TRUE	FALSE	TRUE	FALSE	CCN1|ITGB3	2
MSC	Erythroid_precursors	TF	TFR2	6	5.03288e-07	3.11684e-07	0.934016	0.75471	Both			Erythroid_precursors	FALSE	FALSE	TRUE	FALSE	TRUE	FALSE	TF|TFR2	1
EC	Platelets	KDR	ITGB3	1	5.13068e-07	3.11684e-07	0.972606	0.75108	Both	KEGG_VEGF_SIGNALING_PATHWAY, KEGG_CYTOKINE_CYTOKINE_RECEPTOR_INTERACTION, KEGG_ENDOCYTOSIS, KEGG_FOCAL_ADHESION	KEGG_REGULATION_OF_ACTIN_CYTOSKELETON, KEGG_ECM_RECEPTOR_INTERACTION, KEGG_HEMATOPOIETIC_CELL_LINEAGE, KEGG_FOCAL_ADHESION, KEGG_DILATED_CARDIOMYOPATHY, KEGG_HYPERTROPHIC_CARDIOMYOPATHY_HCM, KEGG_ARRHYTHMOGENIC_RIGHT_VENTRICULAR_CARDIOMYOPATHY_ARVC	Platelets	TRUE	FALSE	FALSE	FALSE	TRUE	FALSE	KDR|ITGB3	1
Platelets	Platelets	VWF	GP9	1	5.15532e-07	3.11684e-07	0.940295	0.906227	Both	KEGG_ECM_RECEPTOR_INTERACTION, KEGG_COMPLEMENT_AND_COAGULATION_CASCADES, KEGG_FOCAL_ADHESION	KEGG_HEMATOPOIETIC_CELL_LINEAGE, KEGG_ECM_RECEPTOR_INTERACTION	Platelets	FALSE	FALSE	FALSE	FALSE	FALSE	FALSE	VWF|GP9	2
MSC	EC	APOE	LRP6	1	5.20486e-07		0.959589		Young	KEGG_ALZHEIMERS_DISEASE	KEGG_WNT_SIGNALING_PATHWAY	EC	FALSE	TRUE	TRUE	FALSE	TRUE	TRUE	APOE|LRP6	1
CD8+NKT-like_cells	Dendritic_cells	CCL4	CCR1	19	5.2547e-07	1.55532e-07	0.940649	0.974615	Both	KEGG_CYTOSOLIC_DNA_SENSING_PATHWAY, KEGG_CHEMOKINE_SIGNALING_PATHWAY, KEGG_CYTOKINE_CYTOKINE_RECEPTOR_INTERACTION, KEGG_TOLL_LIKE_RECEPTOR_SIGNALING_PATHWAY	KEGG_CYTOKINE_CYTOKINE_RECEPTOR_INTERACTION, KEGG_CHEMOKINE_SIGNALING_PATHWAY	Dendritic_cells	FALSE	FALSE	FALSE	FALSE	FALSE	FALSE	CCL4|CCR1	1
EC	EC	SPARC	ENG	1	5.33007e-07	3.11684e-07	0.841653	0.850356	Both			EC	TRUE	TRUE	FALSE	FALSE	TRUE	TRUE	SPARC|ENG	6
MSC	EC	FN1	ENG	1	5.38071e-07	3.11684e-07	0.87173	0.747854	Both	KEGG_REGULATION_OF_ACTIN_CYTOSKELETON, KEGG_ECM_RECEPTOR_INTERACTION, KEGG_FOCAL_ADHESION, KEGG_SMALL_CELL_LUNG_CANCER, KEGG_PATHWAYS_IN_CANCER		EC	FALSE	TRUE	TRUE	FALSE	TRUE	TRUE	FN1|ENG	2
Dendritic_cells	EC	CD14	PLXND1	1	5.43167e-07	1.49579e-07	0.818699	0.902119	Both	KEGG_MAPK_SIGNALING_PATHWAY, KEGG_REGULATION_OF_ACTIN_CYTOSKELETON, KEGG_TOLL_LIKE_RECEPTOR_SIGNALING_PATHWAY, KEGG_HEMATOPOIETIC_CELL_LINEAGE, KEGG_PATHOGENIC_ESCHERICHIA_COLI_INFECTION		EC	FALSE	TRUE	FALSE	FALSE	FALSE	TRUE	CD14|PLXND1	2
EC	MSC	NOTCH4	UNC5B	1	5.48295e-07	3.11684e-07	0.904834	0.868404	Both	KEGG_DORSO_VENTRAL_AXIS_FORMATION, KEGG_NOTCH_SIGNALING_PATHWAY	KEGG_AXON_GUIDANCE	MSC	TRUE	FALSE	FALSE	TRUE	TRUE	TRUE	NOTCH4|UNC5B	1
MSC	MSC	VCAN	TLR3	1	5.56047e-07		0.943043		Young	KEGG_CELL_ADHESION_MOLECULES_CAMS	KEGG_TOLL_LIKE_RECEPTOR_SIGNALING_PATHWAY	MSC	FALSE	FALSE	TRUE	TRUE	TRUE	TRUE	VCAN|TLR3	3
Platelets	Platelets	THBS1	ITGA2B	5	5.87787e-07	2.80711e-07	0.871332	0.860293	Both	KEGG_ECM_RECEPTOR_INTERACTION, KEGG_TGF_BETA_SIGNALING_PATHWAY, KEGG_FOCAL_ADHESION, KEGG_BLADDER_CANCER, KEGG_P53_SIGNALING_PATHWAY	KEGG_REGULATION_OF_ACTIN_CYTOSKELETON, KEGG_ECM_RECEPTOR_INTERACTION, KEGG_HYPERTROPHIC_CARDIOMYOPATHY_HCM, KEGG_HEMATOPOIETIC_CELL_LINEAGE, KEGG_FOCAL_ADHESION, KEGG_DILATED_CARDIOMYOPATHY, KEGG_ARRHYTHMOGENIC_RIGHT_VENTRICULAR_CARDIOMYOPATHY_ARVC, KEGG_SMALL_CELL_LUNG_CANCER, KEGG_PATHWAYS_IN_CANCER	Platelets	FALSE	FALSE	FALSE	FALSE	FALSE	FALSE	THBS1|ITGA2B	2
EC	Erythroid_precursors	KDR	EPOR	1	6.20711e-07	3.11684e-07	0.820953	0.91268	Both	KEGG_VEGF_SIGNALING_PATHWAY, KEGG_CYTOKINE_CYTOKINE_RECEPTOR_INTERACTION, KEGG_ENDOCYTOSIS, KEGG_FOCAL_ADHESION	KEGG_CYTOKINE_CYTOKINE_RECEPTOR_INTERACTION, KEGG_HEMATOPOIETIC_CELL_LINEAGE, KEGG_JAK_STAT_SIGNALING_PATHWAY	Erythroid_precursors	TRUE	FALSE	FALSE	FALSE	TRUE	FALSE	KDR|EPOR	1
Platelets	Monocytes	GP9	ITGAM	1	6.23509e-07	3.11684e-07	0.847422	0.924	Both	KEGG_HEMATOPOIETIC_CELL_LINEAGE, KEGG_ECM_RECEPTOR_INTERACTION	KEGG_CELL_ADHESION_MOLECULES_CAMS, KEGG_LEISHMANIA_INFECTION, KEGG_REGULATION_OF_ACTIN_CYTOSKELETON, KEGG_HEMATOPOIETIC_CELL_LINEAGE, KEGG_LEUKOCYTE_TRANSENDOTHELIAL_MIGRATION	Monocytes	FALSE	FALSE	FALSE	FALSE	FALSE	FALSE	GP9|ITGAM	4
MSC	MSC	PDGFRA	FGFR1	1	6.23509e-07	3.11684e-07	0.905776	0.941141	Both	KEGG_REGULATION_OF_ACTIN_CYTOSKELETON, KEGG_GLIOMA, KEGG_CYTOKINE_CYTOKINE_RECEPTOR_INTERACTION, KEGG_ENDOCYTOSIS, KEGG_FOCAL_ADHESION, KEGG_MELANOMA, KEGG_MAPK_SIGNALING_PATHWAY, KEGG_PROSTATE_CANCER, KEGG_GAP_JUNCTION, KEGG_CALCIUM_SIGNALING_PATHWAY, KEGG_PATHWAYS_IN_CANCER	KEGG_REGULATION_OF_ACTIN_CYTOSKELETON, KEGG_MELANOMA, KEGG_ADHERENS_JUNCTION, KEGG_PATHWAYS_IN_CANCER, KEGG_MAPK_SIGNALING_PATHWAY, KEGG_PROSTATE_CANCER	MSC	FALSE	FALSE	TRUE	TRUE	TRUE	TRUE	PDGFRA|FGFR1	2
Platelets	Platelets	VWF	ITGA2B	4	6.26315e-07	3.11684e-07	0.941363	0.934954	Both	KEGG_ECM_RECEPTOR_INTERACTION, KEGG_COMPLEMENT_AND_COAGULATION_CASCADES, KEGG_FOCAL_ADHESION	KEGG_REGULATION_OF_ACTIN_CYTOSKELETON, KEGG_ECM_RECEPTOR_INTERACTION, KEGG_HYPERTROPHIC_CARDIOMYOPATHY_HCM, KEGG_HEMATOPOIETIC_CELL_LINEAGE, KEGG_FOCAL_ADHESION, KEGG_DILATED_CARDIOMYOPATHY, KEGG_ARRHYTHMOGENIC_RIGHT_VENTRICULAR_CARDIOMYOPATHY_ARVC, KEGG_SMALL_CELL_LUNG_CANCER, KEGG_PATHWAYS_IN_CANCER	Platelets	FALSE	FALSE	FALSE	FALSE	FALSE	FALSE	VWF|ITGA2B	2
EC	EC	VWF	STAB2	1	6.37624e-07		0.789951		Young	KEGG_ECM_RECEPTOR_INTERACTION, KEGG_COMPLEMENT_AND_COAGULATION_CASCADES, KEGG_FOCAL_ADHESION		EC	TRUE	TRUE	FALSE	FALSE	TRUE	TRUE	VWF|STAB2	2
MSC	EC	CXCL12	ITGAV	1	6.37624e-07		0.844207		Young	KEGG_CYTOKINE_CYTOKINE_RECEPTOR_INTERACTION, KEGG_AXON_GUIDANCE, KEGG_CHEMOKINE_SIGNALING_PATHWAY, KEGG_LEUKOCYTE_TRANSENDOTHELIAL_MIGRATION, KEGG_INTESTINAL_IMMUNE_NETWORK_FOR_IGA_PRODUCTION	KEGG_CELL_ADHESION_MOLECULES_CAMS, KEGG_REGULATION_OF_ACTIN_CYTOSKELETON, KEGG_ECM_RECEPTOR_INTERACTION, KEGG_FOCAL_ADHESION, KEGG_DILATED_CARDIOMYOPATHY, KEGG_SMALL_CELL_LUNG_CANCER, KEGG_HYPERTROPHIC_CARDIOMYOPATHY_HCM, KEGG_ARRHYTHMOGENIC_RIGHT_VENTRICULAR_CARDIOMYOPATHY_ARVC, KEGG_PATHWAYS_IN_CANCER	EC	FALSE	TRUE	TRUE	FALSE	TRUE	TRUE	CXCL12|ITGAV	2
EC	EC	TGFBR2	TGFBR3	14	6.46194e-07	3.11684e-07	0.915803	0.955844	Both	KEGG_PANCREATIC_CANCER, KEGG_CYTOKINE_CYTOKINE_RECEPTOR_INTERACTION, KEGG_TGF_BETA_SIGNALING_PATHWAY, KEGG_CHRONIC_MYELOID_LEUKEMIA, KEGG_ADHERENS_JUNCTION, KEGG_PATHWAYS_IN_CANCER, KEGG_COLORECTAL_CANCER, KEGG_MAPK_SIGNALING_PATHWAY		EC	TRUE	TRUE	FALSE	FALSE	TRUE	TRUE	TGFBR2|TGFBR3	8
EC	MSC	PTPRG	PDGFRB	2	6.54841e-07	3.11684e-07	0.84482	0.710543	Both		KEGG_REGULATION_OF_ACTIN_CYTOSKELETON, KEGG_GLIOMA, KEGG_CYTOKINE_CYTOKINE_RECEPTOR_INTERACTION, KEGG_FOCAL_ADHESION, KEGG_MELANOMA, KEGG_MAPK_SIGNALING_PATHWAY, KEGG_PROSTATE_CANCER, KEGG_GAP_JUNCTION, KEGG_CALCIUM_SIGNALING_PATHWAY, KEGG_PATHWAYS_IN_CANCER	MSC	TRUE	FALSE	FALSE	TRUE	TRUE	TRUE	PTPRG|PDGFRB	2
MSC	EC	FGFR1	NRP1	1	6.69423e-07	3.11684e-07	0.763581	0.926523	Both	KEGG_REGULATION_OF_ACTIN_CYTOSKELETON, KEGG_MELANOMA, KEGG_ADHERENS_JUNCTION, KEGG_PATHWAYS_IN_CANCER, KEGG_MAPK_SIGNALING_PATHWAY, KEGG_PROSTATE_CANCER	KEGG_AXON_GUIDANCE	EC	FALSE	TRUE	TRUE	FALSE	TRUE	TRUE	FGFR1|NRP1	4
MSC	Plasma_Cells	MDK	SDC1	9	6.81243e-07	3.11684e-07	0.855931	0.895468	Both		KEGG_CELL_ADHESION_MOLECULES_CAMS, KEGG_ECM_RECEPTOR_INTERACTION	Plasma_Cells	FALSE	FALSE	TRUE	FALSE	TRUE	FALSE	MDK|SDC1	2
EC	MSC	IGFBP4	FZD8	6	6.87205e-07	3.11684e-07	0.830435	0.858204	Both		KEGG_BASAL_CELL_CARCINOMA, KEGG_WNT_SIGNALING_PATHWAY, KEGG_MELANOGENESIS, KEGG_PATHWAYS_IN_CANCER	MSC	TRUE	FALSE	FALSE	TRUE	TRUE	TRUE	IGFBP4|FZD8	2
EC	EC	ACVRL1	TGFBR2	8	7.05298e-07	3.11684e-07	0.967787	0.771361	Both	KEGG_CYTOKINE_CYTOKINE_RECEPTOR_INTERACTION, KEGG_TGF_BETA_SIGNALING_PATHWAY	KEGG_PANCREATIC_CANCER, KEGG_CYTOKINE_CYTOKINE_RECEPTOR_INTERACTION, KEGG_TGF_BETA_SIGNALING_PATHWAY, KEGG_CHRONIC_MYELOID_LEUKEMIA, KEGG_ADHERENS_JUNCTION, KEGG_PATHWAYS_IN_CANCER, KEGG_COLORECTAL_CANCER, KEGG_MAPK_SIGNALING_PATHWAY	EC	TRUE	TRUE	FALSE	FALSE	TRUE	TRUE	ACVRL1|TGFBR2	4
MSC	EC	VCAM1	ITGA9	2	7.23707e-07		0.977762		Young	KEGG_CELL_ADHESION_MOLECULES_CAMS, KEGG_LEUKOCYTE_TRANSENDOTHELIAL_MIGRATION	KEGG_HYPERTROPHIC_CARDIOMYOPATHY_HCM, KEGG_CELL_ADHESION_MOLECULES_CAMS, KEGG_FOCAL_ADHESION, KEGG_REGULATION_OF_ACTIN_CYTOSKELETON, KEGG_DILATED_CARDIOMYOPATHY, KEGG_ARRHYTHMOGENIC_RIGHT_VENTRICULAR_CARDIOMYOPATHY_ARVC, KEGG_ECM_RECEPTOR_INTERACTION	EC	FALSE	TRUE	TRUE	FALSE	TRUE	TRUE	VCAM1|ITGA9	2
MSC	Platelets	PDGFRA	ITGB3	1	7.36155e-07	3.11684e-07	0.965524	0.963616	Both	KEGG_REGULATION_OF_ACTIN_CYTOSKELETON, KEGG_GLIOMA, KEGG_CYTOKINE_CYTOKINE_RECEPTOR_INTERACTION, KEGG_ENDOCYTOSIS, KEGG_FOCAL_ADHESION, KEGG_MELANOMA, KEGG_MAPK_SIGNALING_PATHWAY, KEGG_PROSTATE_CANCER, KEGG_GAP_JUNCTION, KEGG_CALCIUM_SIGNALING_PATHWAY, KEGG_PATHWAYS_IN_CANCER	KEGG_REGULATION_OF_ACTIN_CYTOSKELETON, KEGG_ECM_RECEPTOR_INTERACTION, KEGG_HEMATOPOIETIC_CELL_LINEAGE, KEGG_FOCAL_ADHESION, KEGG_DILATED_CARDIOMYOPATHY, KEGG_HYPERTROPHIC_CARDIOMYOPATHY_HCM, KEGG_ARRHYTHMOGENIC_RIGHT_VENTRICULAR_CARDIOMYOPATHY_ARVC	Platelets	FALSE	FALSE	TRUE	FALSE	TRUE	FALSE	PDGFRA|ITGB3	1
Monocytes	MSC	MMP9	LRP1	5	7.39289e-07	3.11684e-07	0.982522	0.734559	Both	KEGG_LEUKOCYTE_TRANSENDOTHELIAL_MIGRATION, KEGG_BLADDER_CANCER, KEGG_PATHWAYS_IN_CANCER	KEGG_ALZHEIMERS_DISEASE	MSC	FALSE	FALSE	FALSE	TRUE	FALSE	TRUE	MMP9|LRP1	6
EC	Plasma_Cells	HSPG2	SDC1	2	7.74354e-07	3.11684e-07	0.976248	0.728857	Both	KEGG_ECM_RECEPTOR_INTERACTION	KEGG_CELL_ADHESION_MOLECULES_CAMS, KEGG_ECM_RECEPTOR_INTERACTION	Plasma_Cells	TRUE	FALSE	FALSE	FALSE	TRUE	FALSE	HSPG2|SDC1	2
MSC	EC	COL1A2	ITGAV	1	7.74354e-07		0.942061		Young	KEGG_ECM_RECEPTOR_INTERACTION, KEGG_FOCAL_ADHESION	KEGG_CELL_ADHESION_MOLECULES_CAMS, KEGG_REGULATION_OF_ACTIN_CYTOSKELETON, KEGG_ECM_RECEPTOR_INTERACTION, KEGG_FOCAL_ADHESION, KEGG_DILATED_CARDIOMYOPATHY, KEGG_SMALL_CELL_LUNG_CANCER, KEGG_HYPERTROPHIC_CARDIOMYOPATHY_HCM, KEGG_ARRHYTHMOGENIC_RIGHT_VENTRICULAR_CARDIOMYOPATHY_ARVC, KEGG_PATHWAYS_IN_CANCER	EC	FALSE	TRUE	TRUE	FALSE	TRUE	TRUE	COL1A2|ITGAV	1
Neutrophils	EC	CEACAM6	STAB1	1	7.97234e-07	3.11684e-07	0.926726	0.780399	Both			EC	FALSE	TRUE	FALSE	FALSE	FALSE	TRUE	CEACAM6|STAB1	1
Dendritic_cells	Dendritic_cells	TLR2	CD14	8	8.06224e-07	1.67379e-07	0.919979	0.794386	Both	KEGG_TOLL_LIKE_RECEPTOR_SIGNALING_PATHWAY, KEGG_LEISHMANIA_INFECTION	KEGG_MAPK_SIGNALING_PATHWAY, KEGG_REGULATION_OF_ACTIN_CYTOSKELETON, KEGG_TOLL_LIKE_RECEPTOR_SIGNALING_PATHWAY, KEGG_HEMATOPOIETIC_CELL_LINEAGE, KEGG_PATHOGENIC_ESCHERICHIA_COLI_INFECTION	Dendritic_cells	FALSE	FALSE	FALSE	FALSE	FALSE	FALSE	TLR2|CD14	2
Dendritic_cells	Dendritic_cells	LILRA1	CD300E	1	8.06224e-07		0.795504		Young			Dendritic_cells	FALSE	FALSE	FALSE	FALSE	FALSE	FALSE	LILRA1|CD300E	1
Dendritic_cells	Dendritic_cells	HLA-DRA	CD53	2	8.06224e-07	3.11684e-07	0.856881	0.899452	Both	KEGG_ASTHMA, KEGG_CELL_ADHESION_MOLECULES_CAMS, KEGG_LEISHMANIA_INFECTION, KEGG_VIRAL_MYOCARDITIS, KEGG_ANTIGEN_PROCESSING_AND_PRESENTATION, KEGG_ALLOGRAFT_REJECTION, KEGG_SYSTEMIC_LUPUS_ERYTHEMATOSUS, KEGG_HEMATOPOIETIC_CELL_LINEAGE, KEGG_TYPE_I_DIABETES_MELLITUS, KEGG_AUTOIMMUNE_THYROID_DISEASE, KEGG_GRAFT_VERSUS_HOST_DISEASE, KEGG_INTESTINAL_IMMUNE_NETWORK_FOR_IGA_PRODUCTION		Dendritic_cells	FALSE	FALSE	FALSE	FALSE	FALSE	FALSE	HLA-DRA|CD53	18
Dendritic_cells	Dendritic_cells	HLA-DRB1	CD53	2	8.06224e-07	3.11684e-07	0.787137	0.885116	Both	KEGG_CELL_ADHESION_MOLECULES_CAMS, KEGG_VIRAL_MYOCARDITIS, KEGG_ALLOGRAFT_REJECTION, KEGG_SYSTEMIC_LUPUS_ERYTHEMATOSUS, KEGG_HEMATOPOIETIC_CELL_LINEAGE, KEGG_GRAFT_VERSUS_HOST_DISEASE, KEGG_ASTHMA, KEGG_LEISHMANIA_INFECTION, KEGG_ANTIGEN_PROCESSING_AND_PRESENTATION, KEGG_TYPE_I_DIABETES_MELLITUS, KEGG_AUTOIMMUNE_THYROID_DISEASE, KEGG_INTESTINAL_IMMUNE_NETWORK_FOR_IGA_PRODUCTION		Dendritic_cells	FALSE	FALSE	FALSE	FALSE	FALSE	FALSE	HLA-DRB1|CD53	24
Dendritic_cells	Dendritic_cells	ANXA2	TLR2	1	8.06224e-07	3.11684e-07	0.850553	0.904519	Both		KEGG_TOLL_LIKE_RECEPTOR_SIGNALING_PATHWAY, KEGG_LEISHMANIA_INFECTION	Dendritic_cells	FALSE	FALSE	FALSE	FALSE	FALSE	FALSE	ANXA2|TLR2	10
Dendritic_cells	Dendritic_cells	CD14	TLR4	5	8.06224e-07	3.11684e-07	0.743748	0.930239	Both	KEGG_MAPK_SIGNALING_PATHWAY, KEGG_REGULATION_OF_ACTIN_CYTOSKELETON, KEGG_TOLL_LIKE_RECEPTOR_SIGNALING_PATHWAY, KEGG_HEMATOPOIETIC_CELL_LINEAGE, KEGG_PATHOGENIC_ESCHERICHIA_COLI_INFECTION	KEGG_TOLL_LIKE_RECEPTOR_SIGNALING_PATHWAY, KEGG_LEISHMANIA_INFECTION, KEGG_PATHOGENIC_ESCHERICHIA_COLI_INFECTION	Dendritic_cells	FALSE	FALSE	FALSE	FALSE	FALSE	FALSE	CD14|TLR4	3
Dendritic_cells	Dendritic_cells	CD14	TLR2	7	8.06224e-07	1.67379e-07	0.909706	0.875453	Both	KEGG_MAPK_SIGNALING_PATHWAY, KEGG_REGULATION_OF_ACTIN_CYTOSKELETON, KEGG_TOLL_LIKE_RECEPTOR_SIGNALING_PATHWAY, KEGG_HEMATOPOIETIC_CELL_LINEAGE, KEGG_PATHOGENIC_ESCHERICHIA_COLI_INFECTION	KEGG_TOLL_LIKE_RECEPTOR_SIGNALING_PATHWAY, KEGG_LEISHMANIA_INFECTION	Dendritic_cells	FALSE	FALSE	FALSE	FALSE	FALSE	FALSE	CD14|TLR2	2
Dendritic_cells	Dendritic_cells	CD14	ITGB2	3	8.06224e-07	3.11684e-07	0.940196	0.953733	Both	KEGG_MAPK_SIGNALING_PATHWAY, KEGG_REGULATION_OF_ACTIN_CYTOSKELETON, KEGG_TOLL_LIKE_RECEPTOR_SIGNALING_PATHWAY, KEGG_HEMATOPOIETIC_CELL_LINEAGE, KEGG_PATHOGENIC_ESCHERICHIA_COLI_INFECTION	KEGG_CELL_ADHESION_MOLECULES_CAMS, KEGG_VIRAL_MYOCARDITIS, KEGG_REGULATION_OF_ACTIN_CYTOSKELETON, KEGG_NATURAL_KILLER_CELL_MEDIATED_CYTOTOXICITY, KEGG_LEISHMANIA_INFECTION, KEGG_LEUKOCYTE_TRANSENDOTHELIAL_MIGRATION	Dendritic_cells	FALSE	FALSE	FALSE	FALSE	FALSE	FALSE	CD14|ITGB2	7
Dendritic_cells	Dendritic_cells	CD14	ITGA4	6	8.06224e-07	3.11684e-07	0.894519	0.946009	Both	KEGG_MAPK_SIGNALING_PATHWAY, KEGG_REGULATION_OF_ACTIN_CYTOSKELETON, KEGG_TOLL_LIKE_RECEPTOR_SIGNALING_PATHWAY, KEGG_HEMATOPOIETIC_CELL_LINEAGE, KEGG_PATHOGENIC_ESCHERICHIA_COLI_INFECTION	KEGG_CELL_ADHESION_MOLECULES_CAMS, KEGG_REGULATION_OF_ACTIN_CYTOSKELETON, KEGG_ECM_RECEPTOR_INTERACTION, KEGG_HEMATOPOIETIC_CELL_LINEAGE, KEGG_FOCAL_ADHESION, KEGG_DILATED_CARDIOMYOPATHY, KEGG_LEISHMANIA_INFECTION, KEGG_HYPERTROPHIC_CARDIOMYOPATHY_HCM, KEGG_LEUKOCYTE_TRANSENDOTHELIAL_MIGRATION, KEGG_ARRHYTHMOGENIC_RIGHT_VENTRICULAR_CARDIOMYOPATHY_ARVC, KEGG_INTESTINAL_IMMUNE_NETWORK_FOR_IGA_PRODU…	Dendritic_cells	FALSE	FALSE	FALSE	FALSE	FALSE	FALSE	CD14|ITGA4	5
Dendritic_cells	Dendritic_cells	VCAN	TLR2	7	8.06224e-07	3.11684e-07	0.828822	0.943276	Both	KEGG_CELL_ADHESION_MOLECULES_CAMS	KEGG_TOLL_LIKE_RECEPTOR_SIGNALING_PATHWAY, KEGG_LEISHMANIA_INFECTION	Dendritic_cells	FALSE	FALSE	FALSE	FALSE	FALSE	FALSE	VCAN|TLR2	6
Dendritic_cells	Dendritic_cells	VCAN	SELL	5	8.06224e-07	5.38341e-07	0.886177	0.868236	Both	KEGG_CELL_ADHESION_MOLECULES_CAMS	KEGG_CELL_ADHESION_MOLECULES_CAMS	Dendritic_cells	FALSE	FALSE	FALSE	FALSE	FALSE	FALSE	VCAN|SELL	15
Dendritic_cells	Dendritic_cells	VCAN	CD44	10	8.06224e-07	3.11684e-07	0.947398	0.868041	Both	KEGG_CELL_ADHESION_MOLECULES_CAMS	KEGG_ECM_RECEPTOR_INTERACTION, KEGG_HEMATOPOIETIC_CELL_LINEAGE	Dendritic_cells	FALSE	FALSE	FALSE	FALSE	FALSE	FALSE	VCAN|CD44	21
Dendritic_cells	Dendritic_cells	VCAN	SELPLG	3	8.06224e-07	3.11684e-07	0.963447	0.943661	Both	KEGG_CELL_ADHESION_MOLECULES_CAMS	KEGG_CELL_ADHESION_MOLECULES_CAMS	Dendritic_cells	FALSE	FALSE	FALSE	FALSE	FALSE	FALSE	VCAN|SELPLG	6
Dendritic_cells	Dendritic_cells	CD1D	LILRB2	4	8.06224e-07	3.11684e-07	0.919888	0.903719	Both	KEGG_HEMATOPOIETIC_CELL_LINEAGE		Dendritic_cells	FALSE	FALSE	FALSE	FALSE	FALSE	FALSE	CD1D|LILRB2	2
Dendritic_cells	Dendritic_cells	CD33	IFNGR1	1	8.06224e-07	3.11684e-07	0.790959	0.955602	Both	KEGG_HEMATOPOIETIC_CELL_LINEAGE	KEGG_NATURAL_KILLER_CELL_MEDIATED_CYTOTOXICITY, KEGG_CYTOKINE_CYTOKINE_RECEPTOR_INTERACTION, KEGG_LEISHMANIA_INFECTION, KEGG_JAK_STAT_SIGNALING_PATHWAY	Dendritic_cells	FALSE	FALSE	FALSE	FALSE	FALSE	FALSE	CD33|IFNGR1	5
Dendritic_cells	Dendritic_cells	CCR1	PRNP	1	8.06224e-07	3.11684e-07	0.891845	0.818798	Both	KEGG_CYTOKINE_CYTOKINE_RECEPTOR_INTERACTION, KEGG_CHEMOKINE_SIGNALING_PATHWAY	KEGG_PRION_DISEASES, KEGG_PRION_DISEASES	Dendritic_cells	FALSE	FALSE	FALSE	FALSE	FALSE	FALSE	CCR1|PRNP	2
Dendritic_cells	Dendritic_cells	CCR1	PRNP	1	8.06224e-07	3.11684e-07	0.891845	0.818798	Both	KEGG_CYTOKINE_CYTOKINE_RECEPTOR_INTERACTION, KEGG_CHEMOKINE_SIGNALING_PATHWAY	KEGG_PRION_DISEASES, KEGG_PRION_DISEASES	Dendritic_cells	FALSE	FALSE	FALSE	FALSE	FALSE	FALSE	CCR1|PRNP	2
Dendritic_cells	Dendritic_cells	FCGRT	CD300E	1	8.06224e-07	3.11684e-07	0.804112	0.778234	Both			Dendritic_cells	FALSE	FALSE	FALSE	FALSE	FALSE	FALSE	FCGRT|CD300E	4
Dendritic_cells	Dendritic_cells	LILRB2	CD33	1	8.06224e-07	3.11684e-07	0.806581	0.896601	Both		KEGG_HEMATOPOIETIC_CELL_LINEAGE	Dendritic_cells	FALSE	FALSE	FALSE	FALSE	FALSE	FALSE	LILRB2|CD33	2
Dendritic_cells	Dendritic_cells	LGALS9	CD44	5	8.06224e-07	3.11684e-07	0.922492	0.880627	Both		KEGG_ECM_RECEPTOR_INTERACTION, KEGG_HEMATOPOIETIC_CELL_LINEAGE	Dendritic_cells	FALSE	FALSE	FALSE	FALSE	FALSE	FALSE	LGALS9|CD44	14
Dendritic_cells	Dendritic_cells	HLA-DMB	CD74	2	8.06224e-07	3.11684e-07	0.959735	0.73032	Both	KEGG_ASTHMA, KEGG_CELL_ADHESION_MOLECULES_CAMS, KEGG_LEISHMANIA_INFECTION, KEGG_VIRAL_MYOCARDITIS, KEGG_ANTIGEN_PROCESSING_AND_PRESENTATION, KEGG_ALLOGRAFT_REJECTION, KEGG_SYSTEMIC_LUPUS_ERYTHEMATOSUS, KEGG_TYPE_I_DIABETES_MELLITUS, KEGG_AUTOIMMUNE_THYROID_DISEASE, KEGG_GRAFT_VERSUS_HOST_DISEASE, KEGG_INTESTINAL_IMMUNE_NETWORK_FOR_IGA_PRODUCTION	KEGG_ANTIGEN_PROCESSING_AND_PRESENTATION	Dendritic_cells	FALSE	FALSE	FALSE	FALSE	FALSE	FALSE	HLA-DMB|CD74	12
Dendritic_cells	Dendritic_cells	LGALS1	PTPRC	5	8.06224e-07	3.97876e-07	0.928409	0.797806	Both		KEGG_CELL_ADHESION_MOLECULES_CAMS, KEGG_PRIMARY_IMMUNODEFICIENCY, KEGG_FC_GAMMA_R_MEDIATED_PHAGOCYTOSIS, KEGG_T_CELL_RECEPTOR_SIGNALING_PATHWAY	Dendritic_cells	FALSE	FALSE	FALSE	FALSE	FALSE	FALSE	LGALS1|PTPRC	36
Dendritic_cells	Dendritic_cells	S100A8	CD68	1	8.06224e-07	6.28721e-06	0.924424	0.809174	Both		KEGG_LYSOSOME	Dendritic_cells	FALSE	FALSE	FALSE	FALSE	FALSE	FALSE	S100A8|CD68	9
Dendritic_cells	Dendritic_cells	S100A9	CD68	1	8.06224e-07	3.11684e-07	0.900441	0.906013	Both		KEGG_LYSOSOME	Dendritic_cells	FALSE	FALSE	FALSE	FALSE	FALSE	FALSE	S100A9|CD68	9
Dendritic_cells	Dendritic_cells	GRN	TNFRSF1B	4	8.06224e-07	3.11684e-07	0.934261	0.832653	Both		KEGG_ADIPOCYTOKINE_SIGNALING_PATHWAY, KEGG_CYTOKINE_CYTOKINE_RECEPTOR_INTERACTION, KEGG_AMYOTROPHIC_LATERAL_SCLEROSIS_ALS	Dendritic_cells	FALSE	FALSE	FALSE	FALSE	FALSE	FALSE	GRN|TNFRSF1B	28
Dendritic_cells	Neutrophils	CD14	ITGB2	3	8.06224e-07	3.11684e-07	0.911466	0.771877	Both	KEGG_MAPK_SIGNALING_PATHWAY, KEGG_REGULATION_OF_ACTIN_CYTOSKELETON, KEGG_TOLL_LIKE_RECEPTOR_SIGNALING_PATHWAY, KEGG_HEMATOPOIETIC_CELL_LINEAGE, KEGG_PATHOGENIC_ESCHERICHIA_COLI_INFECTION	KEGG_CELL_ADHESION_MOLECULES_CAMS, KEGG_VIRAL_MYOCARDITIS, KEGG_REGULATION_OF_ACTIN_CYTOSKELETON, KEGG_NATURAL_KILLER_CELL_MEDIATED_CYTOTOXICITY, KEGG_LEISHMANIA_INFECTION, KEGG_LEUKOCYTE_TRANSENDOTHELIAL_MIGRATION	Neutrophils	FALSE	FALSE	FALSE	FALSE	FALSE	FALSE	CD14|ITGB2	7
Dendritic_cells	Erythroid_precursors	ADAM10	TSPAN5	4	8.06224e-07	3.11684e-07	0.75407	0.929612	Both	KEGG_EPITHELIAL_CELL_SIGNALING_IN_HELICOBACTER_PYLORI_INFECTION, KEGG_ALZHEIMERS_DISEASE		Erythroid_precursors	FALSE	FALSE	FALSE	FALSE	FALSE	FALSE	ADAM10|TSPAN5	10
Dendritic_cells	Erythroid_precursors	CD14	ITGA4	6	8.06224e-07	3.11684e-07	0.838459	0.911241	Both	KEGG_MAPK_SIGNALING_PATHWAY, KEGG_REGULATION_OF_ACTIN_CYTOSKELETON, KEGG_TOLL_LIKE_RECEPTOR_SIGNALING_PATHWAY, KEGG_HEMATOPOIETIC_CELL_LINEAGE, KEGG_PATHOGENIC_ESCHERICHIA_COLI_INFECTION	KEGG_CELL_ADHESION_MOLECULES_CAMS, KEGG_REGULATION_OF_ACTIN_CYTOSKELETON, KEGG_ECM_RECEPTOR_INTERACTION, KEGG_HEMATOPOIETIC_CELL_LINEAGE, KEGG_FOCAL_ADHESION, KEGG_DILATED_CARDIOMYOPATHY, KEGG_LEISHMANIA_INFECTION, KEGG_HYPERTROPHIC_CARDIOMYOPATHY_HCM, KEGG_LEUKOCYTE_TRANSENDOTHELIAL_MIGRATION, KEGG_ARRHYTHMOGENIC_RIGHT_VENTRICULAR_CARDIOMYOPATHY_ARVC, KEGG_INTESTINAL_IMMUNE_NETWORK_FOR_IGA_PRODU…	Erythroid_precursors	FALSE	FALSE	FALSE	FALSE	FALSE	FALSE	CD14|ITGA4	5
Dendritic_cells	Erythroid_precursors	VCAN	ITGA4	4	8.06224e-07	3.11684e-07	0.929336	0.903737	Both	KEGG_CELL_ADHESION_MOLECULES_CAMS	KEGG_CELL_ADHESION_MOLECULES_CAMS, KEGG_REGULATION_OF_ACTIN_CYTOSKELETON, KEGG_ECM_RECEPTOR_INTERACTION, KEGG_HEMATOPOIETIC_CELL_LINEAGE, KEGG_FOCAL_ADHESION, KEGG_DILATED_CARDIOMYOPATHY, KEGG_LEISHMANIA_INFECTION, KEGG_HYPERTROPHIC_CARDIOMYOPATHY_HCM, KEGG_LEUKOCYTE_TRANSENDOTHELIAL_MIGRATION, KEGG_ARRHYTHMOGENIC_RIGHT_VENTRICULAR_CARDIOMYOPATHY_ARVC, KEGG_INTESTINAL_IMMUNE_NETWORK_FOR_IGA_PRODU…	Erythroid_precursors	FALSE	FALSE	FALSE	FALSE	FALSE	FALSE	VCAN|ITGA4	15
Dendritic_cells	Erythroid_precursors	TNFSF13B	TFRC	1	8.06224e-07	2.98967e-07	0.854378	0.802875	Both	KEGG_CYTOKINE_CYTOKINE_RECEPTOR_INTERACTION, KEGG_INTESTINAL_IMMUNE_NETWORK_FOR_IGA_PRODUCTION	KEGG_HEMATOPOIETIC_CELL_LINEAGE, KEGG_ENDOCYTOSIS	Erythroid_precursors	FALSE	FALSE	FALSE	FALSE	FALSE	FALSE	TNFSF13B|TFRC	3
Dendritic_cells	Erythroid_precursors	B2M	TFRC	2	8.06224e-07	3.11684e-07	0.83603	0.87818	Both	KEGG_ANTIGEN_PROCESSING_AND_PRESENTATION	KEGG_HEMATOPOIETIC_CELL_LINEAGE, KEGG_ENDOCYTOSIS	Erythroid_precursors	FALSE	FALSE	FALSE	FALSE	FALSE	FALSE	B2M|TFRC	11
Dendritic_cells	Granulocytes	TYROBP	TREM1	4	8.06224e-07	3.11684e-07	0.941905	0.720225	Both	KEGG_NATURAL_KILLER_CELL_MEDIATED_CYTOTOXICITY		Granulocytes	FALSE	FALSE	FALSE	FALSE	FALSE	FALSE	TYROBP|TREM1	10
Dendritic_cells	Granulocytes	ANXA1	FPR1	17	8.06224e-07	3.11684e-07	0.908246	0.891962	Both		KEGG_NEUROACTIVE_LIGAND_RECEPTOR_INTERACTION	Granulocytes	FALSE	FALSE	FALSE	FALSE	FALSE	FALSE	ANXA1|FPR1	15
Dendritic_cells	Granulocytes	CD74	CXCR2	1	8.06224e-07	3.11684e-07	0.810169	0.885449	Both	KEGG_ANTIGEN_PROCESSING_AND_PRESENTATION	KEGG_CHEMOKINE_SIGNALING_PATHWAY, KEGG_EPITHELIAL_CELL_SIGNALING_IN_HELICOBACTER_PYLORI_INFECTION, KEGG_CYTOKINE_CYTOKINE_RECEPTOR_INTERACTION, KEGG_ENDOCYTOSIS	Granulocytes	FALSE	FALSE	FALSE	FALSE	FALSE	FALSE	CD74|CXCR2	6
Dendritic_cells	Granulocytes	ANXA2	TLR2	1	8.06224e-07	3.11684e-07	0.832172	0.72183	Both		KEGG_TOLL_LIKE_RECEPTOR_SIGNALING_PATHWAY, KEGG_LEISHMANIA_INFECTION	Granulocytes	FALSE	FALSE	FALSE	FALSE	FALSE	FALSE	ANXA2|TLR2	10
Dendritic_cells	Granulocytes	CD14	TLR4	5	8.06224e-07	3.11684e-07	0.789052	0.801644	Both	KEGG_MAPK_SIGNALING_PATHWAY, KEGG_REGULATION_OF_ACTIN_CYTOSKELETON, KEGG_TOLL_LIKE_RECEPTOR_SIGNALING_PATHWAY, KEGG_HEMATOPOIETIC_CELL_LINEAGE, KEGG_PATHOGENIC_ESCHERICHIA_COLI_INFECTION	KEGG_TOLL_LIKE_RECEPTOR_SIGNALING_PATHWAY, KEGG_LEISHMANIA_INFECTION, KEGG_PATHOGENIC_ESCHERICHIA_COLI_INFECTION	Granulocytes	FALSE	FALSE	FALSE	FALSE	FALSE	FALSE	CD14|TLR4	3
Dendritic_cells	Granulocytes	CD14	TLR2	7	8.06224e-07	3.11684e-07	0.885555	0.805463	Both	KEGG_MAPK_SIGNALING_PATHWAY, KEGG_REGULATION_OF_ACTIN_CYTOSKELETON, KEGG_TOLL_LIKE_RECEPTOR_SIGNALING_PATHWAY, KEGG_HEMATOPOIETIC_CELL_LINEAGE, KEGG_PATHOGENIC_ESCHERICHIA_COLI_INFECTION	KEGG_TOLL_LIKE_RECEPTOR_SIGNALING_PATHWAY, KEGG_LEISHMANIA_INFECTION	Granulocytes	FALSE	FALSE	FALSE	FALSE	FALSE	FALSE	CD14|TLR2	2
Dendritic_cells	Granulocytes	CD14	ITGB2	3	8.06224e-07	3.11684e-07	0.810737	0.81539	Both	KEGG_MAPK_SIGNALING_PATHWAY, KEGG_REGULATION_OF_ACTIN_CYTOSKELETON, KEGG_TOLL_LIKE_RECEPTOR_SIGNALING_PATHWAY, KEGG_HEMATOPOIETIC_CELL_LINEAGE, KEGG_PATHOGENIC_ESCHERICHIA_COLI_INFECTION	KEGG_CELL_ADHESION_MOLECULES_CAMS, KEGG_VIRAL_MYOCARDITIS, KEGG_REGULATION_OF_ACTIN_CYTOSKELETON, KEGG_NATURAL_KILLER_CELL_MEDIATED_CYTOTOXICITY, KEGG_LEISHMANIA_INFECTION, KEGG_LEUKOCYTE_TRANSENDOTHELIAL_MIGRATION	Granulocytes	FALSE	FALSE	FALSE	FALSE	FALSE	FALSE	CD14|ITGB2	7
Dendritic_cells	Granulocytes	CD14	TLR1	1	8.06224e-07	3.11684e-07	0.772084	0.729149	Both	KEGG_MAPK_SIGNALING_PATHWAY, KEGG_REGULATION_OF_ACTIN_CYTOSKELETON, KEGG_TOLL_LIKE_RECEPTOR_SIGNALING_PATHWAY, KEGG_HEMATOPOIETIC_CELL_LINEAGE, KEGG_PATHOGENIC_ESCHERICHIA_COLI_INFECTION	KEGG_TOLL_LIKE_RECEPTOR_SIGNALING_PATHWAY	Granulocytes	FALSE	FALSE	FALSE	FALSE	FALSE	FALSE	CD14|TLR1	1
Dendritic_cells	Granulocytes	FCGR1A	LILRB3	1	8.06224e-07	3.11684e-07	0.914464	0.914936	Both	KEGG_LEISHMANIA_INFECTION, KEGG_SYSTEMIC_LUPUS_ERYTHEMATOSUS, KEGG_FC_GAMMA_R_MEDIATED_PHAGOCYTOSIS, KEGG_HEMATOPOIETIC_CELL_LINEAGE	KEGG_B_CELL_RECEPTOR_SIGNALING_PATHWAY	Granulocytes	FALSE	FALSE	FALSE	FALSE	FALSE	FALSE	FCGR1A|LILRB3	3
Dendritic_cells	Granulocytes	VCAN	TLR2	7	8.06224e-07	3.11684e-07	0.715171	0.958294	Both	KEGG_CELL_ADHESION_MOLECULES_CAMS	KEGG_TOLL_LIKE_RECEPTOR_SIGNALING_PATHWAY, KEGG_LEISHMANIA_INFECTION	Granulocytes	FALSE	FALSE	FALSE	FALSE	FALSE	FALSE	VCAN|TLR2	6
Dendritic_cells	Granulocytes	VCAN	SELL	5	8.06224e-07	3.11684e-07	0.8059	0.953566	Both	KEGG_CELL_ADHESION_MOLECULES_CAMS	KEGG_CELL_ADHESION_MOLECULES_CAMS	Granulocytes	FALSE	FALSE	FALSE	FALSE	FALSE	FALSE	VCAN|SELL	15
Dendritic_cells	Granulocytes	VCAN	SELPLG	3	8.06224e-07	3.11684e-07	0.825211	0.892034	Both	KEGG_CELL_ADHESION_MOLECULES_CAMS	KEGG_CELL_ADHESION_MOLECULES_CAMS	Granulocytes	FALSE	FALSE	FALSE	FALSE	FALSE	FALSE	VCAN|SELPLG	6
Dendritic_cells	Granulocytes	VCAN	TLR1	1	8.06224e-07	3.11684e-07	0.865709	0.880731	Both	KEGG_CELL_ADHESION_MOLECULES_CAMS	KEGG_TOLL_LIKE_RECEPTOR_SIGNALING_PATHWAY	Granulocytes	FALSE	FALSE	FALSE	FALSE	FALSE	FALSE	VCAN|TLR1	3
Dendritic_cells	Granulocytes	CD1D	LILRB2	4	8.06224e-07	3.23349e-07	0.793674	0.75657	Both	KEGG_HEMATOPOIETIC_CELL_LINEAGE		Granulocytes	FALSE	FALSE	FALSE	FALSE	FALSE	FALSE	CD1D|LILRB2	2
Dendritic_cells	Granulocytes	CD33	IFNGR1	1	8.06224e-07	3.11684e-07	0.805507	0.951292	Both	KEGG_HEMATOPOIETIC_CELL_LINEAGE	KEGG_NATURAL_KILLER_CELL_MEDIATED_CYTOTOXICITY, KEGG_CYTOKINE_CYTOKINE_RECEPTOR_INTERACTION, KEGG_LEISHMANIA_INFECTION, KEGG_JAK_STAT_SIGNALING_PATHWAY	Granulocytes	FALSE	FALSE	FALSE	FALSE	FALSE	FALSE	CD33|IFNGR1	5
Dendritic_cells	Granulocytes	LGALS9	PTPRC	2	8.06224e-07	3.11684e-07	0.749554	0.768399	Both		KEGG_CELL_ADHESION_MOLECULES_CAMS, KEGG_PRIMARY_IMMUNODEFICIENCY, KEGG_FC_GAMMA_R_MEDIATED_PHAGOCYTOSIS, KEGG_T_CELL_RECEPTOR_SIGNALING_PATHWAY	Granulocytes	FALSE	FALSE	FALSE	FALSE	FALSE	FALSE	LGALS9|PTPRC	12
Dendritic_cells	Granulocytes	LGALS1	PTPRC	5	8.06224e-07	3.11684e-07	0.752499	0.912741	Both		KEGG_CELL_ADHESION_MOLECULES_CAMS, KEGG_PRIMARY_IMMUNODEFICIENCY, KEGG_FC_GAMMA_R_MEDIATED_PHAGOCYTOSIS, KEGG_T_CELL_RECEPTOR_SIGNALING_PATHWAY	Granulocytes	FALSE	FALSE	FALSE	FALSE	FALSE	FALSE	LGALS1|PTPRC	36
Dendritic_cells	Granulocytes	GRN	TNFRSF1B	4	8.06224e-07	3.11684e-07	0.80158	0.734087	Both		KEGG_ADIPOCYTOKINE_SIGNALING_PATHWAY, KEGG_CYTOKINE_CYTOKINE_RECEPTOR_INTERACTION, KEGG_AMYOTROPHIC_LATERAL_SCLEROSIS_ALS	Granulocytes	FALSE	FALSE	FALSE	FALSE	FALSE	FALSE	GRN|TNFRSF1B	28
Dendritic_cells	CD8+NKT-like_cells	PRNP	TNFRSF25	1	8.06224e-07		0.875225		Young	KEGG_PRION_DISEASES, KEGG_PRION_DISEASES	KEGG_CYTOKINE_CYTOKINE_RECEPTOR_INTERACTION	CD8+NKT-like_cells	FALSE	FALSE	FALSE	FALSE	FALSE	FALSE	PRNP|TNFRSF25	4
Dendritic_cells	CD8+NKT-like_cells	PRNP	TNFRSF25	1	8.06224e-07		0.875225		Young	KEGG_PRION_DISEASES, KEGG_PRION_DISEASES	KEGG_CYTOKINE_CYTOKINE_RECEPTOR_INTERACTION	CD8+NKT-like_cells	FALSE	FALSE	FALSE	FALSE	FALSE	FALSE	PRNP|TNFRSF25	4
Dendritic_cells	CD8+NKT-like_cells	TYROBP	KLRD1	1	8.06224e-07	3.11684e-07	0.89091	0.802304	Both	KEGG_NATURAL_KILLER_CELL_MEDIATED_CYTOTOXICITY	KEGG_NATURAL_KILLER_CELL_MEDIATED_CYTOTOXICITY, KEGG_ANTIGEN_PROCESSING_AND_PRESENTATION, KEGG_GRAFT_VERSUS_HOST_DISEASE	CD8+NKT-like_cells	FALSE	FALSE	FALSE	FALSE	FALSE	FALSE	TYROBP|KLRD1	5
Dendritic_cells	CD8+NKT-like_cells	TNFSF13	TNFRSF14	6	8.06224e-07	3.91319e-07	0.85894	0.854621	Both	KEGG_CYTOKINE_CYTOKINE_RECEPTOR_INTERACTION, KEGG_INTESTINAL_IMMUNE_NETWORK_FOR_IGA_PRODUCTION	KEGG_CYTOKINE_CYTOKINE_RECEPTOR_INTERACTION	CD8+NKT-like_cells	FALSE	FALSE	FALSE	FALSE	FALSE	FALSE	TNFSF13|TNFRSF14	5
Dendritic_cells	CD8+NKT-like_cells	CD4	CD28	1	8.06224e-07		0.850935		Young	KEGG_CELL_ADHESION_MOLECULES_CAMS, KEGG_ANTIGEN_PROCESSING_AND_PRESENTATION, KEGG_PRIMARY_IMMUNODEFICIENCY, KEGG_HEMATOPOIETIC_CELL_LINEAGE, KEGG_T_CELL_RECEPTOR_SIGNALING_PATHWAY	KEGG_CELL_ADHESION_MOLECULES_CAMS, KEGG_VIRAL_MYOCARDITIS, KEGG_ALLOGRAFT_REJECTION, KEGG_SYSTEMIC_LUPUS_ERYTHEMATOSUS, KEGG_GRAFT_VERSUS_HOST_DISEASE, KEGG_TYPE_I_DIABETES_MELLITUS, KEGG_AUTOIMMUNE_THYROID_DISEASE, KEGG_T_CELL_RECEPTOR_SIGNALING_PATHWAY, KEGG_INTESTINAL_IMMUNE_NETWORK_FOR_IGA_PRODUCTION	CD8+NKT-like_cells	FALSE	FALSE	FALSE	FALSE	FALSE	FALSE	CD4|CD28	4
Dendritic_cells	CD8+NKT-like_cells	HLA-B	CD8A	2	8.06224e-07	1.04189e-06	0.733853	0.820978	Both	KEGG_CELL_ADHESION_MOLECULES_CAMS, KEGG_VIRAL_MYOCARDITIS, KEGG_NATURAL_KILLER_CELL_MEDIATED_CYTOTOXICITY, KEGG_ALLOGRAFT_REJECTION, KEGG_ENDOCYTOSIS, KEGG_GRAFT_VERSUS_HOST_DISEASE, KEGG_ANTIGEN_PROCESSING_AND_PRESENTATION, KEGG_TYPE_I_DIABETES_MELLITUS, KEGG_AUTOIMMUNE_THYROID_DISEASE	KEGG_CELL_ADHESION_MOLECULES_CAMS, KEGG_ANTIGEN_PROCESSING_AND_PRESENTATION, KEGG_PRIMARY_IMMUNODEFICIENCY, KEGG_HEMATOPOIETIC_CELL_LINEAGE, KEGG_T_CELL_RECEPTOR_SIGNALING_PATHWAY	CD8+NKT-like_cells	FALSE	FALSE	FALSE	FALSE	FALSE	FALSE	HLA-B|CD8A	11
Dendritic_cells	CD8+NKT-like_cells	HLA-B	CD3D	1	8.06224e-07	3.11684e-07	0.772996	0.897332	Both	KEGG_CELL_ADHESION_MOLECULES_CAMS, KEGG_VIRAL_MYOCARDITIS, KEGG_NATURAL_KILLER_CELL_MEDIATED_CYTOTOXICITY, KEGG_ALLOGRAFT_REJECTION, KEGG_ENDOCYTOSIS, KEGG_GRAFT_VERSUS_HOST_DISEASE, KEGG_ANTIGEN_PROCESSING_AND_PRESENTATION, KEGG_TYPE_I_DIABETES_MELLITUS, KEGG_AUTOIMMUNE_THYROID_DISEASE	KEGG_PRIMARY_IMMUNODEFICIENCY, KEGG_HEMATOPOIETIC_CELL_LINEAGE, KEGG_T_CELL_RECEPTOR_SIGNALING_PATHWAY	CD8+NKT-like_cells	FALSE	FALSE	FALSE	FALSE	FALSE	FALSE	HLA-B|CD3D	11
Dendritic_cells	CD8+NKT-like_cells	HLA-B	CD3G	1	8.06224e-07	3.11684e-07	0.821611	0.867201	Both	KEGG_CELL_ADHESION_MOLECULES_CAMS, KEGG_VIRAL_MYOCARDITIS, KEGG_NATURAL_KILLER_CELL_MEDIATED_CYTOTOXICITY, KEGG_ALLOGRAFT_REJECTION, KEGG_ENDOCYTOSIS, KEGG_GRAFT_VERSUS_HOST_DISEASE, KEGG_ANTIGEN_PROCESSING_AND_PRESENTATION, KEGG_TYPE_I_DIABETES_MELLITUS, KEGG_AUTOIMMUNE_THYROID_DISEASE	KEGG_HEMATOPOIETIC_CELL_LINEAGE, KEGG_T_CELL_RECEPTOR_SIGNALING_PATHWAY	CD8+NKT-like_cells	FALSE	FALSE	FALSE	FALSE	FALSE	FALSE	HLA-B|CD3G	11
Dendritic_cells	CD8+NKT-like_cells	HLA-B	KLRD1	6	8.06224e-07	3.11684e-07	0.868522	0.850499	Both	KEGG_CELL_ADHESION_MOLECULES_CAMS, KEGG_VIRAL_MYOCARDITIS, KEGG_NATURAL_KILLER_CELL_MEDIATED_CYTOTOXICITY, KEGG_ALLOGRAFT_REJECTION, KEGG_ENDOCYTOSIS, KEGG_GRAFT_VERSUS_HOST_DISEASE, KEGG_ANTIGEN_PROCESSING_AND_PRESENTATION, KEGG_TYPE_I_DIABETES_MELLITUS, KEGG_AUTOIMMUNE_THYROID_DISEASE	KEGG_NATURAL_KILLER_CELL_MEDIATED_CYTOTOXICITY, KEGG_ANTIGEN_PROCESSING_AND_PRESENTATION, KEGG_GRAFT_VERSUS_HOST_DISEASE	CD8+NKT-like_cells	FALSE	FALSE	FALSE	FALSE	FALSE	FALSE	HLA-B|KLRD1	11
Dendritic_cells	CD8+NKT-like_cells	HLA-DRA	CD53	2	8.06224e-07	3.11684e-07	0.967816	0.938536	Both	KEGG_ASTHMA, KEGG_CELL_ADHESION_MOLECULES_CAMS, KEGG_LEISHMANIA_INFECTION, KEGG_VIRAL_MYOCARDITIS, KEGG_ANTIGEN_PROCESSING_AND_PRESENTATION, KEGG_ALLOGRAFT_REJECTION, KEGG_SYSTEMIC_LUPUS_ERYTHEMATOSUS, KEGG_HEMATOPOIETIC_CELL_LINEAGE, KEGG_TYPE_I_DIABETES_MELLITUS, KEGG_AUTOIMMUNE_THYROID_DISEASE, KEGG_GRAFT_VERSUS_HOST_DISEASE, KEGG_INTESTINAL_IMMUNE_NETWORK_FOR_IGA_PRODUCTION		CD8+NKT-like_cells	FALSE	FALSE	FALSE	FALSE	FALSE	FALSE	HLA-DRA|CD53	18
Dendritic_cells	CD8+NKT-like_cells	HLA-DRB1	CD53	2	8.06224e-07	3.11684e-07	0.829609	0.962309	Both	KEGG_CELL_ADHESION_MOLECULES_CAMS, KEGG_VIRAL_MYOCARDITIS, KEGG_ALLOGRAFT_REJECTION, KEGG_SYSTEMIC_LUPUS_ERYTHEMATOSUS, KEGG_HEMATOPOIETIC_CELL_LINEAGE, KEGG_GRAFT_VERSUS_HOST_DISEASE, KEGG_ASTHMA, KEGG_LEISHMANIA_INFECTION, KEGG_ANTIGEN_PROCESSING_AND_PRESENTATION, KEGG_TYPE_I_DIABETES_MELLITUS, KEGG_AUTOIMMUNE_THYROID_DISEASE, KEGG_INTESTINAL_IMMUNE_NETWORK_FOR_IGA_PRODUCTION		CD8+NKT-like_cells	FALSE	FALSE	FALSE	FALSE	FALSE	FALSE	HLA-DRB1|CD53	24
Dendritic_cells	CD8+NKT-like_cells	HLA-A	CD8A	5	8.06224e-07	5.82037e-07	0.816097	0.81796	Both	KEGG_CELL_ADHESION_MOLECULES_CAMS, KEGG_VIRAL_MYOCARDITIS, KEGG_NATURAL_KILLER_CELL_MEDIATED_CYTOTOXICITY, KEGG_ALLOGRAFT_REJECTION, KEGG_ENDOCYTOSIS, KEGG_GRAFT_VERSUS_HOST_DISEASE, KEGG_ANTIGEN_PROCESSING_AND_PRESENTATION, KEGG_TYPE_I_DIABETES_MELLITUS, KEGG_AUTOIMMUNE_THYROID_DISEASE	KEGG_CELL_ADHESION_MOLECULES_CAMS, KEGG_ANTIGEN_PROCESSING_AND_PRESENTATION, KEGG_PRIMARY_IMMUNODEFICIENCY, KEGG_HEMATOPOIETIC_CELL_LINEAGE, KEGG_T_CELL_RECEPTOR_SIGNALING_PATHWAY	CD8+NKT-like_cells	FALSE	FALSE	FALSE	FALSE	FALSE	FALSE	HLA-A|CD8A	11
Dendritic_cells	CD8+NKT-like_cells	HLA-A	CD3D	1	8.06224e-07	3.11684e-07	0.870486	0.824064	Both	KEGG_CELL_ADHESION_MOLECULES_CAMS, KEGG_VIRAL_MYOCARDITIS, KEGG_NATURAL_KILLER_CELL_MEDIATED_CYTOTOXICITY, KEGG_ALLOGRAFT_REJECTION, KEGG_ENDOCYTOSIS, KEGG_GRAFT_VERSUS_HOST_DISEASE, KEGG_ANTIGEN_PROCESSING_AND_PRESENTATION, KEGG_TYPE_I_DIABETES_MELLITUS, KEGG_AUTOIMMUNE_THYROID_DISEASE	KEGG_PRIMARY_IMMUNODEFICIENCY, KEGG_HEMATOPOIETIC_CELL_LINEAGE, KEGG_T_CELL_RECEPTOR_SIGNALING_PATHWAY	CD8+NKT-like_cells	FALSE	FALSE	FALSE	FALSE	FALSE	FALSE	HLA-A|CD3D	11
Dendritic_cells	CD8+NKT-like_cells	HLA-A	CD3G	1	8.06224e-07	3.11684e-07	0.960377	0.871482	Both	KEGG_CELL_ADHESION_MOLECULES_CAMS, KEGG_VIRAL_MYOCARDITIS, KEGG_NATURAL_KILLER_CELL_MEDIATED_CYTOTOXICITY, KEGG_ALLOGRAFT_REJECTION, KEGG_ENDOCYTOSIS, KEGG_GRAFT_VERSUS_HOST_DISEASE, KEGG_ANTIGEN_PROCESSING_AND_PRESENTATION, KEGG_TYPE_I_DIABETES_MELLITUS, KEGG_AUTOIMMUNE_THYROID_DISEASE	KEGG_HEMATOPOIETIC_CELL_LINEAGE, KEGG_T_CELL_RECEPTOR_SIGNALING_PATHWAY	CD8+NKT-like_cells	FALSE	FALSE	FALSE	FALSE	FALSE	FALSE	HLA-A|CD3G	11
Dendritic_cells	CD8+NKT-like_cells	HLA-A	KLRD1	2	8.06224e-07	3.11684e-07	0.902013	0.953859	Both	KEGG_CELL_ADHESION_MOLECULES_CAMS, KEGG_VIRAL_MYOCARDITIS, KEGG_NATURAL_KILLER_CELL_MEDIATED_CYTOTOXICITY, KEGG_ALLOGRAFT_REJECTION, KEGG_ENDOCYTOSIS, KEGG_GRAFT_VERSUS_HOST_DISEASE, KEGG_ANTIGEN_PROCESSING_AND_PRESENTATION, KEGG_TYPE_I_DIABETES_MELLITUS, KEGG_AUTOIMMUNE_THYROID_DISEASE	KEGG_NATURAL_KILLER_CELL_MEDIATED_CYTOTOXICITY, KEGG_ANTIGEN_PROCESSING_AND_PRESENTATION, KEGG_GRAFT_VERSUS_HOST_DISEASE	CD8+NKT-like_cells	FALSE	FALSE	FALSE	FALSE	FALSE	FALSE	HLA-A|KLRD1	11
Dendritic_cells	CD8+NKT-like_cells	ITGB2	CD226	1	8.06224e-07		0.872834		Young	KEGG_CELL_ADHESION_MOLECULES_CAMS, KEGG_VIRAL_MYOCARDITIS, KEGG_REGULATION_OF_ACTIN_CYTOSKELETON, KEGG_NATURAL_KILLER_CELL_MEDIATED_CYTOTOXICITY, KEGG_LEISHMANIA_INFECTION, KEGG_LEUKOCYTE_TRANSENDOTHELIAL_MIGRATION	KEGG_CELL_ADHESION_MOLECULES_CAMS	CD8+NKT-like_cells	FALSE	FALSE	FALSE	FALSE	FALSE	FALSE	ITGB2|CD226	7
Dendritic_cells	CD8+NKT-like_cells	CD14	ITGB2	3	8.06224e-07	3.11684e-07	0.945284	0.967667	Both	KEGG_MAPK_SIGNALING_PATHWAY, KEGG_REGULATION_OF_ACTIN_CYTOSKELETON, KEGG_TOLL_LIKE_RECEPTOR_SIGNALING_PATHWAY, KEGG_HEMATOPOIETIC_CELL_LINEAGE, KEGG_PATHOGENIC_ESCHERICHIA_COLI_INFECTION	KEGG_CELL_ADHESION_MOLECULES_CAMS, KEGG_VIRAL_MYOCARDITIS, KEGG_REGULATION_OF_ACTIN_CYTOSKELETON, KEGG_NATURAL_KILLER_CELL_MEDIATED_CYTOTOXICITY, KEGG_LEISHMANIA_INFECTION, KEGG_LEUKOCYTE_TRANSENDOTHELIAL_MIGRATION	CD8+NKT-like_cells	FALSE	FALSE	FALSE	FALSE	FALSE	FALSE	CD14|ITGB2	7
Dendritic_cells	CD8+NKT-like_cells	CD14	ITGB1	6	8.06224e-07	3.11684e-07	0.88982	0.970846	Both	KEGG_MAPK_SIGNALING_PATHWAY, KEGG_REGULATION_OF_ACTIN_CYTOSKELETON, KEGG_TOLL_LIKE_RECEPTOR_SIGNALING_PATHWAY, KEGG_HEMATOPOIETIC_CELL_LINEAGE, KEGG_PATHOGENIC_ESCHERICHIA_COLI_INFECTION	KEGG_CELL_ADHESION_MOLECULES_CAMS, KEGG_REGULATION_OF_ACTIN_CYTOSKELETON, KEGG_ECM_RECEPTOR_INTERACTION, KEGG_AXON_GUIDANCE, KEGG_FOCAL_ADHESION, KEGG_DILATED_CARDIOMYOPATHY, KEGG_SMALL_CELL_LUNG_CANCER, KEGG_LEISHMANIA_INFECTION, KEGG_HYPERTROPHIC_CARDIOMYOPATHY_HCM, KEGG_LEUKOCYTE_TRANSENDOTHELIAL_MIGRATION, KEGG_PATHOGENIC_ESCHERICHIA_COLI_INFECTION, KEGG_ARRHYTHMOGENIC_RIGHT_VENTRICULAR_CARDI…	CD8+NKT-like_cells	FALSE	FALSE	FALSE	FALSE	FALSE	FALSE	CD14|ITGB1	7
Dendritic_cells	CD8+NKT-like_cells	CD14	ITGA4	6	8.06224e-07	3.11684e-07	0.857583	0.948622	Both	KEGG_MAPK_SIGNALING_PATHWAY, KEGG_REGULATION_OF_ACTIN_CYTOSKELETON, KEGG_TOLL_LIKE_RECEPTOR_SIGNALING_PATHWAY, KEGG_HEMATOPOIETIC_CELL_LINEAGE, KEGG_PATHOGENIC_ESCHERICHIA_COLI_INFECTION	KEGG_CELL_ADHESION_MOLECULES_CAMS, KEGG_REGULATION_OF_ACTIN_CYTOSKELETON, KEGG_ECM_RECEPTOR_INTERACTION, KEGG_HEMATOPOIETIC_CELL_LINEAGE, KEGG_FOCAL_ADHESION, KEGG_DILATED_CARDIOMYOPATHY, KEGG_LEISHMANIA_INFECTION, KEGG_HYPERTROPHIC_CARDIOMYOPATHY_HCM, KEGG_LEUKOCYTE_TRANSENDOTHELIAL_MIGRATION, KEGG_ARRHYTHMOGENIC_RIGHT_VENTRICULAR_CARDIOMYOPATHY_ARVC, KEGG_INTESTINAL_IMMUNE_NETWORK_FOR_IGA_PRODU…	CD8+NKT-like_cells	FALSE	FALSE	FALSE	FALSE	FALSE	FALSE	CD14|ITGA4	5
Dendritic_cells	CD8+NKT-like_cells	PTPRC	CD247	2	8.06224e-07	3.11684e-07	0.978155	0.963938	Both	KEGG_CELL_ADHESION_MOLECULES_CAMS, KEGG_PRIMARY_IMMUNODEFICIENCY, KEGG_FC_GAMMA_R_MEDIATED_PHAGOCYTOSIS, KEGG_T_CELL_RECEPTOR_SIGNALING_PATHWAY	KEGG_NATURAL_KILLER_CELL_MEDIATED_CYTOTOXICITY, KEGG_T_CELL_RECEPTOR_SIGNALING_PATHWAY	CD8+NKT-like_cells	FALSE	FALSE	FALSE	FALSE	FALSE	FALSE	PTPRC|CD247	6
Dendritic_cells	CD8+NKT-like_cells	CD48	CD2	6	8.06224e-07	3.11684e-07	0.976602	0.967471	Both	KEGG_NATURAL_KILLER_CELL_MEDIATED_CYTOTOXICITY	KEGG_CELL_ADHESION_MOLECULES_CAMS, KEGG_HEMATOPOIETIC_CELL_LINEAGE	CD8+NKT-like_cells	FALSE	FALSE	FALSE	FALSE	FALSE	FALSE	CD48|CD2	4
Dendritic_cells	CD8+NKT-like_cells	HLA-C	CD8A	2	8.06224e-07	1.21566e-06	0.906902	0.732207	Both	KEGG_CELL_ADHESION_MOLECULES_CAMS, KEGG_VIRAL_MYOCARDITIS, KEGG_NATURAL_KILLER_CELL_MEDIATED_CYTOTOXICITY, KEGG_ANTIGEN_PROCESSING_AND_PRESENTATION, KEGG_ALLOGRAFT_REJECTION, KEGG_ENDOCYTOSIS, KEGG_TYPE_I_DIABETES_MELLITUS, KEGG_AUTOIMMUNE_THYROID_DISEASE, KEGG_GRAFT_VERSUS_HOST_DISEASE	KEGG_CELL_ADHESION_MOLECULES_CAMS, KEGG_ANTIGEN_PROCESSING_AND_PRESENTATION, KEGG_PRIMARY_IMMUNODEFICIENCY, KEGG_HEMATOPOIETIC_CELL_LINEAGE, KEGG_T_CELL_RECEPTOR_SIGNALING_PATHWAY	CD8+NKT-like_cells	FALSE	FALSE	FALSE	FALSE	FALSE	FALSE	HLA-C|CD8A	11
Dendritic_cells	CD8+NKT-like_cells	HLA-C	CD3D	1	8.06224e-07	3.11684e-07	0.846239	0.746315	Both	KEGG_CELL_ADHESION_MOLECULES_CAMS, KEGG_VIRAL_MYOCARDITIS, KEGG_NATURAL_KILLER_CELL_MEDIATED_CYTOTOXICITY, KEGG_ANTIGEN_PROCESSING_AND_PRESENTATION, KEGG_ALLOGRAFT_REJECTION, KEGG_ENDOCYTOSIS, KEGG_TYPE_I_DIABETES_MELLITUS, KEGG_AUTOIMMUNE_THYROID_DISEASE, KEGG_GRAFT_VERSUS_HOST_DISEASE	KEGG_PRIMARY_IMMUNODEFICIENCY, KEGG_HEMATOPOIETIC_CELL_LINEAGE, KEGG_T_CELL_RECEPTOR_SIGNALING_PATHWAY	CD8+NKT-like_cells	FALSE	FALSE	FALSE	FALSE	FALSE	FALSE	HLA-C|CD3D	11
Dendritic_cells	CD8+NKT-like_cells	HLA-C	CD3G	1	8.06224e-07	3.11684e-07	0.883087	0.723847	Both	KEGG_CELL_ADHESION_MOLECULES_CAMS, KEGG_VIRAL_MYOCARDITIS, KEGG_NATURAL_KILLER_CELL_MEDIATED_CYTOTOXICITY, KEGG_ANTIGEN_PROCESSING_AND_PRESENTATION, KEGG_ALLOGRAFT_REJECTION, KEGG_ENDOCYTOSIS, KEGG_TYPE_I_DIABETES_MELLITUS, KEGG_AUTOIMMUNE_THYROID_DISEASE, KEGG_GRAFT_VERSUS_HOST_DISEASE	KEGG_HEMATOPOIETIC_CELL_LINEAGE, KEGG_T_CELL_RECEPTOR_SIGNALING_PATHWAY	CD8+NKT-like_cells	FALSE	FALSE	FALSE	FALSE	FALSE	FALSE	HLA-C|CD3G	11
Dendritic_cells	CD8+NKT-like_cells	FCGR2A	TIGIT	1	8.06224e-07	3.11684e-07	0.79253	0.88146	Both	KEGG_LEISHMANIA_INFECTION, KEGG_SYSTEMIC_LUPUS_ERYTHEMATOSUS, KEGG_FC_GAMMA_R_MEDIATED_PHAGOCYTOSIS		CD8+NKT-like_cells	FALSE	FALSE	FALSE	FALSE	FALSE	FALSE	FCGR2A|TIGIT	3
Dendritic_cells	CD8+NKT-like_cells	VCAN	ITGB1	5	8.06224e-07	3.77103e-06	0.821169	0.753629	Both	KEGG_CELL_ADHESION_MOLECULES_CAMS	KEGG_CELL_ADHESION_MOLECULES_CAMS, KEGG_REGULATION_OF_ACTIN_CYTOSKELETON, KEGG_ECM_RECEPTOR_INTERACTION, KEGG_AXON_GUIDANCE, KEGG_FOCAL_ADHESION, KEGG_DILATED_CARDIOMYOPATHY, KEGG_SMALL_CELL_LUNG_CANCER, KEGG_LEISHMANIA_INFECTION, KEGG_HYPERTROPHIC_CARDIOMYOPATHY_HCM, KEGG_LEUKOCYTE_TRANSENDOTHELIAL_MIGRATION, KEGG_PATHOGENIC_ESCHERICHIA_COLI_INFECTION, KEGG_ARRHYTHMOGENIC_RIGHT_VENTRICULAR_CARDI…	CD8+NKT-like_cells	FALSE	FALSE	FALSE	FALSE	FALSE	FALSE	VCAN|ITGB1	21
Dendritic_cells	CD8+NKT-like_cells	VCAN	ITGA4	4	8.06224e-07	5.9923e-07	0.879168	0.93624	Both	KEGG_CELL_ADHESION_MOLECULES_CAMS	KEGG_CELL_ADHESION_MOLECULES_CAMS, KEGG_REGULATION_OF_ACTIN_CYTOSKELETON, KEGG_ECM_RECEPTOR_INTERACTION, KEGG_HEMATOPOIETIC_CELL_LINEAGE, KEGG_FOCAL_ADHESION, KEGG_DILATED_CARDIOMYOPATHY, KEGG_LEISHMANIA_INFECTION, KEGG_HYPERTROPHIC_CARDIOMYOPATHY_HCM, KEGG_LEUKOCYTE_TRANSENDOTHELIAL_MIGRATION, KEGG_ARRHYTHMOGENIC_RIGHT_VENTRICULAR_CARDIOMYOPATHY_ARVC, KEGG_INTESTINAL_IMMUNE_NETWORK_FOR_IGA_PRODU…	CD8+NKT-like_cells	FALSE	FALSE	FALSE	FALSE	FALSE	FALSE	VCAN|ITGA4	15
Dendritic_cells	CD8+NKT-like_cells	VCAN	CD44	10	8.06224e-07	4.43874e-07	0.790068	0.771169	Both	KEGG_CELL_ADHESION_MOLECULES_CAMS	KEGG_ECM_RECEPTOR_INTERACTION, KEGG_HEMATOPOIETIC_CELL_LINEAGE	CD8+NKT-like_cells	FALSE	FALSE	FALSE	FALSE	FALSE	FALSE	VCAN|CD44	21
Dendritic_cells	CD8+NKT-like_cells	VCAN	SELPLG	3	8.06224e-07		0.908149		Young	KEGG_CELL_ADHESION_MOLECULES_CAMS	KEGG_CELL_ADHESION_MOLECULES_CAMS	CD8+NKT-like_cells	FALSE	FALSE	FALSE	FALSE	FALSE	FALSE	VCAN|SELPLG	3
Dendritic_cells	CD8+NKT-like_cells	HLA-E	CD8A	1	8.06224e-07	2.36887e-06	0.893782	0.90894	Both	KEGG_CELL_ADHESION_MOLECULES_CAMS, KEGG_VIRAL_MYOCARDITIS, KEGG_NATURAL_KILLER_CELL_MEDIATED_CYTOTOXICITY, KEGG_ALLOGRAFT_REJECTION, KEGG_ENDOCYTOSIS, KEGG_GRAFT_VERSUS_HOST_DISEASE, KEGG_ANTIGEN_PROCESSING_AND_PRESENTATION, KEGG_TYPE_I_DIABETES_MELLITUS, KEGG_AUTOIMMUNE_THYROID_DISEASE	KEGG_CELL_ADHESION_MOLECULES_CAMS, KEGG_ANTIGEN_PROCESSING_AND_PRESENTATION, KEGG_PRIMARY_IMMUNODEFICIENCY, KEGG_HEMATOPOIETIC_CELL_LINEAGE, KEGG_T_CELL_RECEPTOR_SIGNALING_PATHWAY	CD8+NKT-like_cells	FALSE	FALSE	FALSE	FALSE	FALSE	FALSE	HLA-E|CD8A	10
Dendritic_cells	CD8+NKT-like_cells	HLA-E	KLRD1	17	8.06224e-07	3.11684e-07	0.929125	0.835479	Both	KEGG_CELL_ADHESION_MOLECULES_CAMS, KEGG_VIRAL_MYOCARDITIS, KEGG_NATURAL_KILLER_CELL_MEDIATED_CYTOTOXICITY, KEGG_ALLOGRAFT_REJECTION, KEGG_ENDOCYTOSIS, KEGG_GRAFT_VERSUS_HOST_DISEASE, KEGG_ANTIGEN_PROCESSING_AND_PRESENTATION, KEGG_TYPE_I_DIABETES_MELLITUS, KEGG_AUTOIMMUNE_THYROID_DISEASE	KEGG_NATURAL_KILLER_CELL_MEDIATED_CYTOTOXICITY, KEGG_ANTIGEN_PROCESSING_AND_PRESENTATION, KEGG_GRAFT_VERSUS_HOST_DISEASE	CD8+NKT-like_cells	FALSE	FALSE	FALSE	FALSE	FALSE	FALSE	HLA-E|KLRD1	10
Dendritic_cells	CD8+NKT-like_cells	CD58	CD2	11	8.06224e-07	3.11684e-07	0.879475	0.940104	Both	KEGG_CELL_ADHESION_MOLECULES_CAMS	KEGG_CELL_ADHESION_MOLECULES_CAMS, KEGG_HEMATOPOIETIC_CELL_LINEAGE	CD8+NKT-like_cells	FALSE	FALSE	FALSE	FALSE	FALSE	FALSE	CD58|CD2	2
Dendritic_cells	CD8+NKT-like_cells	CD86	CD28	16	8.06224e-07		0.809698		Young	KEGG_CELL_ADHESION_MOLECULES_CAMS, KEGG_VIRAL_MYOCARDITIS, KEGG_ALLOGRAFT_REJECTION, KEGG_SYSTEMIC_LUPUS_ERYTHEMATOSUS, KEGG_TOLL_LIKE_RECEPTOR_SIGNALING_PATHWAY, KEGG_GRAFT_VERSUS_HOST_DISEASE, KEGG_TYPE_I_DIABETES_MELLITUS, KEGG_AUTOIMMUNE_THYROID_DISEASE, KEGG_INTESTINAL_IMMUNE_NETWORK_FOR_IGA_PRODUCTION	KEGG_CELL_ADHESION_MOLECULES_CAMS, KEGG_VIRAL_MYOCARDITIS, KEGG_ALLOGRAFT_REJECTION, KEGG_SYSTEMIC_LUPUS_ERYTHEMATOSUS, KEGG_GRAFT_VERSUS_HOST_DISEASE, KEGG_TYPE_I_DIABETES_MELLITUS, KEGG_AUTOIMMUNE_THYROID_DISEASE, KEGG_T_CELL_RECEPTOR_SIGNALING_PATHWAY, KEGG_INTESTINAL_IMMUNE_NETWORK_FOR_IGA_PRODUCTION	CD8+NKT-like_cells	FALSE	FALSE	FALSE	FALSE	FALSE	FALSE	CD86|CD28	1
Dendritic_cells	CD8+NKT-like_cells	SIRPA	TIGIT	1	8.06224e-07	3.11684e-07	0.811109	0.945819	Both			CD8+NKT-like_cells	FALSE	FALSE	FALSE	FALSE	FALSE	FALSE	SIRPA|TIGIT	2
Dendritic_cells	CD8+NKT-like_cells	IL10RB	IL10RA	3	8.06224e-07	3.11684e-07	0.872874	0.96566	Both	KEGG_JAK_STAT_SIGNALING_PATHWAY, KEGG_CYTOKINE_CYTOKINE_RECEPTOR_INTERACTION	KEGG_JAK_STAT_SIGNALING_PATHWAY, KEGG_CYTOKINE_CYTOKINE_RECEPTOR_INTERACTION	CD8+NKT-like_cells	FALSE	FALSE	FALSE	FALSE	FALSE	FALSE	IL10RB|IL10RA	4
Dendritic_cells	CD8+NKT-like_cells	LILRB2	HLA-F	2	8.06224e-07	3.11684e-07	0.909671	0.906696	Both		KEGG_CELL_ADHESION_MOLECULES_CAMS, KEGG_VIRAL_MYOCARDITIS, KEGG_ANTIGEN_PROCESSING_AND_PRESENTATION, KEGG_ALLOGRAFT_REJECTION, KEGG_ENDOCYTOSIS, KEGG_TYPE_I_DIABETES_MELLITUS, KEGG_AUTOIMMUNE_THYROID_DISEASE, KEGG_GRAFT_VERSUS_HOST_DISEASE	CD8+NKT-like_cells	FALSE	FALSE	FALSE	FALSE	FALSE	FALSE	LILRB2|HLA-F	10
Dendritic_cells	CD8+NKT-like_cells	LILRB1	HLA-F	3	8.06224e-07	3.11684e-07	0.827887	0.719025	Both		KEGG_CELL_ADHESION_MOLECULES_CAMS, KEGG_VIRAL_MYOCARDITIS, KEGG_ANTIGEN_PROCESSING_AND_PRESENTATION, KEGG_ALLOGRAFT_REJECTION, KEGG_ENDOCYTOSIS, KEGG_TYPE_I_DIABETES_MELLITUS, KEGG_AUTOIMMUNE_THYROID_DISEASE, KEGG_GRAFT_VERSUS_HOST_DISEASE	CD8+NKT-like_cells	FALSE	FALSE	FALSE	FALSE	FALSE	FALSE	LILRB1|HLA-F	5
Dendritic_cells	CD8+NKT-like_cells	TNFRSF14	CD160	2	8.06224e-07	3.11684e-07	0.85787	0.835458	Both	KEGG_CYTOKINE_CYTOKINE_RECEPTOR_INTERACTION		CD8+NKT-like_cells	FALSE	FALSE	FALSE	FALSE	FALSE	FALSE	TNFRSF14|CD160	5
Dendritic_cells	CD8+NKT-like_cells	PILRA	BTN3A2	1	8.06224e-07	3.11684e-07	0.914621	0.851377	Both			CD8+NKT-like_cells	FALSE	FALSE	FALSE	FALSE	FALSE	FALSE	PILRA|BTN3A2	8
Dendritic_cells	CD8+NKT-like_cells	LGALS9	PTPRC	2	8.06224e-07	3.11684e-07	0.913831	0.811173	Both		KEGG_CELL_ADHESION_MOLECULES_CAMS, KEGG_PRIMARY_IMMUNODEFICIENCY, KEGG_FC_GAMMA_R_MEDIATED_PHAGOCYTOSIS, KEGG_T_CELL_RECEPTOR_SIGNALING_PATHWAY	CD8+NKT-like_cells	FALSE	FALSE	FALSE	FALSE	FALSE	FALSE	LGALS9|PTPRC	12
Dendritic_cells	CD8+NKT-like_cells	B2M	CD3D	1	8.06224e-07	3.11684e-07	0.857611	0.881533	Both	KEGG_ANTIGEN_PROCESSING_AND_PRESENTATION	KEGG_PRIMARY_IMMUNODEFICIENCY, KEGG_HEMATOPOIETIC_CELL_LINEAGE, KEGG_T_CELL_RECEPTOR_SIGNALING_PATHWAY	CD8+NKT-like_cells	FALSE	FALSE	FALSE	FALSE	FALSE	FALSE	B2M|CD3D	11
Dendritic_cells	CD8+NKT-like_cells	B2M	CD3G	1	8.06224e-07	3.11684e-07	0.840229	0.951676	Both	KEGG_ANTIGEN_PROCESSING_AND_PRESENTATION	KEGG_HEMATOPOIETIC_CELL_LINEAGE, KEGG_T_CELL_RECEPTOR_SIGNALING_PATHWAY	CD8+NKT-like_cells	FALSE	FALSE	FALSE	FALSE	FALSE	FALSE	B2M|CD3G	11
Dendritic_cells	CD8+NKT-like_cells	LGALS1	ITGB1	6	8.06224e-07	1.06155e-06	0.772493	0.750359	Both		KEGG_CELL_ADHESION_MOLECULES_CAMS, KEGG_REGULATION_OF_ACTIN_CYTOSKELETON, KEGG_ECM_RECEPTOR_INTERACTION, KEGG_AXON_GUIDANCE, KEGG_FOCAL_ADHESION, KEGG_DILATED_CARDIOMYOPATHY, KEGG_SMALL_CELL_LUNG_CANCER, KEGG_LEISHMANIA_INFECTION, KEGG_HYPERTROPHIC_CARDIOMYOPATHY_HCM, KEGG_LEUKOCYTE_TRANSENDOTHELIAL_MIGRATION, KEGG_PATHOGENIC_ESCHERICHIA_COLI_INFECTION, KEGG_ARRHYTHMOGENIC_RIGHT_VENTRICULAR_CARDI…	CD8+NKT-like_cells	FALSE	FALSE	FALSE	FALSE	FALSE	FALSE	LGALS1|ITGB1	42
Dendritic_cells	CD8+NKT-like_cells	LGALS1	PTPRC	5	8.06224e-07	3.11684e-07	0.816772	0.943629	Both		KEGG_CELL_ADHESION_MOLECULES_CAMS, KEGG_PRIMARY_IMMUNODEFICIENCY, KEGG_FC_GAMMA_R_MEDIATED_PHAGOCYTOSIS, KEGG_T_CELL_RECEPTOR_SIGNALING_PATHWAY	CD8+NKT-like_cells	FALSE	FALSE	FALSE	FALSE	FALSE	FALSE	LGALS1|PTPRC	36
Dendritic_cells	Monocytes	CD14	ITGB2	3	8.06224e-07	3.11684e-07	0.778954	0.750939	Both	KEGG_MAPK_SIGNALING_PATHWAY, KEGG_REGULATION_OF_ACTIN_CYTOSKELETON, KEGG_TOLL_LIKE_RECEPTOR_SIGNALING_PATHWAY, KEGG_HEMATOPOIETIC_CELL_LINEAGE, KEGG_PATHOGENIC_ESCHERICHIA_COLI_INFECTION	KEGG_CELL_ADHESION_MOLECULES_CAMS, KEGG_VIRAL_MYOCARDITIS, KEGG_REGULATION_OF_ACTIN_CYTOSKELETON, KEGG_NATURAL_KILLER_CELL_MEDIATED_CYTOTOXICITY, KEGG_LEISHMANIA_INFECTION, KEGG_LEUKOCYTE_TRANSENDOTHELIAL_MIGRATION	Monocytes	FALSE	FALSE	FALSE	FALSE	FALSE	FALSE	CD14|ITGB2	7
Dendritic_cells	Monocytes	VCAN	SELL	5	8.06224e-07	3.11684e-07	0.96124	0.823913	Both	KEGG_CELL_ADHESION_MOLECULES_CAMS	KEGG_CELL_ADHESION_MOLECULES_CAMS	Monocytes	FALSE	FALSE	FALSE	FALSE	FALSE	FALSE	VCAN|SELL	15
Dendritic_cells	Monocytes	VCAN	CD44	10	8.06224e-07	1.60855e-06	0.846622	0.799748	Both	KEGG_CELL_ADHESION_MOLECULES_CAMS	KEGG_ECM_RECEPTOR_INTERACTION, KEGG_HEMATOPOIETIC_CELL_LINEAGE	Monocytes	FALSE	FALSE	FALSE	FALSE	FALSE	FALSE	VCAN|CD44	21
Dendritic_cells	Monocytes	LGALS1	PTPRC	5	8.06224e-07	4.17617e-07	0.78338	0.777792	Both		KEGG_CELL_ADHESION_MOLECULES_CAMS, KEGG_PRIMARY_IMMUNODEFICIENCY, KEGG_FC_GAMMA_R_MEDIATED_PHAGOCYTOSIS, KEGG_T_CELL_RECEPTOR_SIGNALING_PATHWAY	Monocytes	FALSE	FALSE	FALSE	FALSE	FALSE	FALSE	LGALS1|PTPRC	36
Dendritic_cells	Plasma_Cells	TNFSF13	TNFRSF13B	11	8.06224e-07	3.11684e-07	0.771339	0.877643	Both	KEGG_CYTOKINE_CYTOKINE_RECEPTOR_INTERACTION, KEGG_INTESTINAL_IMMUNE_NETWORK_FOR_IGA_PRODUCTION	KEGG_PRIMARY_IMMUNODEFICIENCY, KEGG_CYTOKINE_CYTOKINE_RECEPTOR_INTERACTION, KEGG_INTESTINAL_IMMUNE_NETWORK_FOR_IGA_PRODUCTION	Plasma_Cells	FALSE	FALSE	FALSE	FALSE	FALSE	FALSE	TNFSF13|TNFRSF13B	1
Dendritic_cells	Plasma_Cells	TNFSF13	TNFRSF17	13	8.06224e-07	3.11684e-07	0.981449	0.90672	Both	KEGG_CYTOKINE_CYTOKINE_RECEPTOR_INTERACTION, KEGG_INTESTINAL_IMMUNE_NETWORK_FOR_IGA_PRODUCTION	KEGG_CYTOKINE_CYTOKINE_RECEPTOR_INTERACTION, KEGG_INTESTINAL_IMMUNE_NETWORK_FOR_IGA_PRODUCTION	Plasma_Cells	FALSE	FALSE	FALSE	FALSE	FALSE	FALSE	TNFSF13|TNFRSF17	1
Dendritic_cells	Plasma_Cells	ITGB1	SDC1	1	8.06224e-07	1.79231e-06	0.878814	0.857059	Both	KEGG_CELL_ADHESION_MOLECULES_CAMS, KEGG_REGULATION_OF_ACTIN_CYTOSKELETON, KEGG_ECM_RECEPTOR_INTERACTION, KEGG_AXON_GUIDANCE, KEGG_FOCAL_ADHESION, KEGG_DILATED_CARDIOMYOPATHY, KEGG_SMALL_CELL_LUNG_CANCER, KEGG_LEISHMANIA_INFECTION, KEGG_HYPERTROPHIC_CARDIOMYOPATHY_HCM, KEGG_LEUKOCYTE_TRANSENDOTHELIAL_MIGRATION, KEGG_PATHOGENIC_ESCHERICHIA_COLI_INFECTION, KEGG_ARRHYTHMOGENIC_RIGHT_VENTRICULAR_CARDI…	KEGG_CELL_ADHESION_MOLECULES_CAMS, KEGG_ECM_RECEPTOR_INTERACTION	Plasma_Cells	FALSE	FALSE	FALSE	FALSE	FALSE	FALSE	ITGB1|SDC1	7
Dendritic_cells	Plasma_Cells	THBS1	SDC1	6	8.06224e-07		0.946431		Young	KEGG_ECM_RECEPTOR_INTERACTION, KEGG_TGF_BETA_SIGNALING_PATHWAY, KEGG_FOCAL_ADHESION, KEGG_BLADDER_CANCER, KEGG_P53_SIGNALING_PATHWAY	KEGG_CELL_ADHESION_MOLECULES_CAMS, KEGG_ECM_RECEPTOR_INTERACTION	Plasma_Cells	FALSE	FALSE	FALSE	FALSE	FALSE	FALSE	THBS1|SDC1	1
Dendritic_cells	Plasma_Cells	CD14	ITGA4	6	8.06224e-07	3.11684e-07	0.820403	0.899653	Both	KEGG_MAPK_SIGNALING_PATHWAY, KEGG_REGULATION_OF_ACTIN_CYTOSKELETON, KEGG_TOLL_LIKE_RECEPTOR_SIGNALING_PATHWAY, KEGG_HEMATOPOIETIC_CELL_LINEAGE, KEGG_PATHOGENIC_ESCHERICHIA_COLI_INFECTION	KEGG_CELL_ADHESION_MOLECULES_CAMS, KEGG_REGULATION_OF_ACTIN_CYTOSKELETON, KEGG_ECM_RECEPTOR_INTERACTION, KEGG_HEMATOPOIETIC_CELL_LINEAGE, KEGG_FOCAL_ADHESION, KEGG_DILATED_CARDIOMYOPATHY, KEGG_LEISHMANIA_INFECTION, KEGG_HYPERTROPHIC_CARDIOMYOPATHY_HCM, KEGG_LEUKOCYTE_TRANSENDOTHELIAL_MIGRATION, KEGG_ARRHYTHMOGENIC_RIGHT_VENTRICULAR_CARDIOMYOPATHY_ARVC, KEGG_INTESTINAL_IMMUNE_NETWORK_FOR_IGA_PRODU…	Plasma_Cells	FALSE	FALSE	FALSE	FALSE	FALSE	FALSE	CD14|ITGA4	5
Dendritic_cells	Plasma_Cells	TNFSF13B	TNFRSF13B	21	8.06224e-07	3.11684e-07	0.859133	0.877405	Both	KEGG_CYTOKINE_CYTOKINE_RECEPTOR_INTERACTION, KEGG_INTESTINAL_IMMUNE_NETWORK_FOR_IGA_PRODUCTION	KEGG_PRIMARY_IMMUNODEFICIENCY, KEGG_CYTOKINE_CYTOKINE_RECEPTOR_INTERACTION, KEGG_INTESTINAL_IMMUNE_NETWORK_FOR_IGA_PRODUCTION	Plasma_Cells	FALSE	FALSE	FALSE	FALSE	FALSE	FALSE	TNFSF13B|TNFRSF13B	3
Dendritic_cells	Plasma_Cells	TNFSF13B	TNFRSF17	24	8.06224e-07	1.27286e-07	0.87853	0.83964	Both	KEGG_CYTOKINE_CYTOKINE_RECEPTOR_INTERACTION, KEGG_INTESTINAL_IMMUNE_NETWORK_FOR_IGA_PRODUCTION	KEGG_CYTOKINE_CYTOKINE_RECEPTOR_INTERACTION, KEGG_INTESTINAL_IMMUNE_NETWORK_FOR_IGA_PRODUCTION	Plasma_Cells	FALSE	FALSE	FALSE	FALSE	FALSE	FALSE	TNFSF13B|TNFRSF17	3
Dendritic_cells	ProB_Cells	HLA-DRA	CD37	1	8.06224e-07	3.11684e-07	0.977474	0.846492	Both	KEGG_ASTHMA, KEGG_CELL_ADHESION_MOLECULES_CAMS, KEGG_LEISHMANIA_INFECTION, KEGG_VIRAL_MYOCARDITIS, KEGG_ANTIGEN_PROCESSING_AND_PRESENTATION, KEGG_ALLOGRAFT_REJECTION, KEGG_SYSTEMIC_LUPUS_ERYTHEMATOSUS, KEGG_HEMATOPOIETIC_CELL_LINEAGE, KEGG_TYPE_I_DIABETES_MELLITUS, KEGG_AUTOIMMUNE_THYROID_DISEASE, KEGG_GRAFT_VERSUS_HOST_DISEASE, KEGG_INTESTINAL_IMMUNE_NETWORK_FOR_IGA_PRODUCTION	KEGG_HEMATOPOIETIC_CELL_LINEAGE	ProB_Cells	FALSE	FALSE	FALSE	FALSE	FALSE	FALSE	HLA-DRA|CD37	21
Dendritic_cells	ProB_Cells	HLA-DRA	CD19	1	8.06224e-07	5.90848e-08	0.975874	0.784862	Both	KEGG_ASTHMA, KEGG_CELL_ADHESION_MOLECULES_CAMS, KEGG_LEISHMANIA_INFECTION, KEGG_VIRAL_MYOCARDITIS, KEGG_ANTIGEN_PROCESSING_AND_PRESENTATION, KEGG_ALLOGRAFT_REJECTION, KEGG_SYSTEMIC_LUPUS_ERYTHEMATOSUS, KEGG_HEMATOPOIETIC_CELL_LINEAGE, KEGG_TYPE_I_DIABETES_MELLITUS, KEGG_AUTOIMMUNE_THYROID_DISEASE, KEGG_GRAFT_VERSUS_HOST_DISEASE, KEGG_INTESTINAL_IMMUNE_NETWORK_FOR_IGA_PRODUCTION	KEGG_PRIMARY_IMMUNODEFICIENCY, KEGG_HEMATOPOIETIC_CELL_LINEAGE, KEGG_B_CELL_RECEPTOR_SIGNALING_PATHWAY	ProB_Cells	FALSE	FALSE	FALSE	FALSE	FALSE	FALSE	HLA-DRA|CD19	3
Dendritic_cells	ProB_Cells	HLA-DRA	CD53	2	8.06224e-07	3.11684e-07	0.86817	0.853373	Both	KEGG_ASTHMA, KEGG_CELL_ADHESION_MOLECULES_CAMS, KEGG_LEISHMANIA_INFECTION, KEGG_VIRAL_MYOCARDITIS, KEGG_ANTIGEN_PROCESSING_AND_PRESENTATION, KEGG_ALLOGRAFT_REJECTION, KEGG_SYSTEMIC_LUPUS_ERYTHEMATOSUS, KEGG_HEMATOPOIETIC_CELL_LINEAGE, KEGG_TYPE_I_DIABETES_MELLITUS, KEGG_AUTOIMMUNE_THYROID_DISEASE, KEGG_GRAFT_VERSUS_HOST_DISEASE, KEGG_INTESTINAL_IMMUNE_NETWORK_FOR_IGA_PRODUCTION		ProB_Cells	FALSE	FALSE	FALSE	FALSE	FALSE	FALSE	HLA-DRA|CD53	18
Dendritic_cells	ProB_Cells	HLA-DRA	CD81	1	8.06224e-07	3.11684e-07	0.805862	0.875875	Both	KEGG_ASTHMA, KEGG_CELL_ADHESION_MOLECULES_CAMS, KEGG_LEISHMANIA_INFECTION, KEGG_VIRAL_MYOCARDITIS, KEGG_ANTIGEN_PROCESSING_AND_PRESENTATION, KEGG_ALLOGRAFT_REJECTION, KEGG_SYSTEMIC_LUPUS_ERYTHEMATOSUS, KEGG_HEMATOPOIETIC_CELL_LINEAGE, KEGG_TYPE_I_DIABETES_MELLITUS, KEGG_AUTOIMMUNE_THYROID_DISEASE, KEGG_GRAFT_VERSUS_HOST_DISEASE, KEGG_INTESTINAL_IMMUNE_NETWORK_FOR_IGA_PRODUCTION	KEGG_B_CELL_RECEPTOR_SIGNALING_PATHWAY	ProB_Cells	FALSE	FALSE	FALSE	FALSE	FALSE	FALSE	HLA-DRA|CD81	12
Dendritic_cells	ProB_Cells	HLA-DRB1	CD37	1	8.06224e-07	3.11684e-07	0.757136	0.763146	Both	KEGG_CELL_ADHESION_MOLECULES_CAMS, KEGG_VIRAL_MYOCARDITIS, KEGG_ALLOGRAFT_REJECTION, KEGG_SYSTEMIC_LUPUS_ERYTHEMATOSUS, KEGG_HEMATOPOIETIC_CELL_LINEAGE, KEGG_GRAFT_VERSUS_HOST_DISEASE, KEGG_ASTHMA, KEGG_LEISHMANIA_INFECTION, KEGG_ANTIGEN_PROCESSING_AND_PRESENTATION, KEGG_TYPE_I_DIABETES_MELLITUS, KEGG_AUTOIMMUNE_THYROID_DISEASE, KEGG_INTESTINAL_IMMUNE_NETWORK_FOR_IGA_PRODUCTION	KEGG_HEMATOPOIETIC_CELL_LINEAGE	ProB_Cells	FALSE	FALSE	FALSE	FALSE	FALSE	FALSE	HLA-DRB1|CD37	28
Dendritic_cells	ProB_Cells	HLA-DRB1	CD19	1	8.06224e-07	4.12253e-08	0.79781	0.870905	Both	KEGG_CELL_ADHESION_MOLECULES_CAMS, KEGG_VIRAL_MYOCARDITIS, KEGG_ALLOGRAFT_REJECTION, KEGG_SYSTEMIC_LUPUS_ERYTHEMATOSUS, KEGG_HEMATOPOIETIC_CELL_LINEAGE, KEGG_GRAFT_VERSUS_HOST_DISEASE, KEGG_ASTHMA, KEGG_LEISHMANIA_INFECTION, KEGG_ANTIGEN_PROCESSING_AND_PRESENTATION, KEGG_TYPE_I_DIABETES_MELLITUS, KEGG_AUTOIMMUNE_THYROID_DISEASE, KEGG_INTESTINAL_IMMUNE_NETWORK_FOR_IGA_PRODUCTION	KEGG_PRIMARY_IMMUNODEFICIENCY, KEGG_HEMATOPOIETIC_CELL_LINEAGE, KEGG_B_CELL_RECEPTOR_SIGNALING_PATHWAY	ProB_Cells	FALSE	FALSE	FALSE	FALSE	FALSE	FALSE	HLA-DRB1|CD19	4
Dendritic_cells	ProB_Cells	HLA-DRB1	CD53	2	8.06224e-07	3.11684e-07	0.747697	0.722517	Both	KEGG_CELL_ADHESION_MOLECULES_CAMS, KEGG_VIRAL_MYOCARDITIS, KEGG_ALLOGRAFT_REJECTION, KEGG_SYSTEMIC_LUPUS_ERYTHEMATOSUS, KEGG_HEMATOPOIETIC_CELL_LINEAGE, KEGG_GRAFT_VERSUS_HOST_DISEASE, KEGG_ASTHMA, KEGG_LEISHMANIA_INFECTION, KEGG_ANTIGEN_PROCESSING_AND_PRESENTATION, KEGG_TYPE_I_DIABETES_MELLITUS, KEGG_AUTOIMMUNE_THYROID_DISEASE, KEGG_INTESTINAL_IMMUNE_NETWORK_FOR_IGA_PRODUCTION		ProB_Cells	FALSE	FALSE	FALSE	FALSE	FALSE	FALSE	HLA-DRB1|CD53	24
Dendritic_cells	ProB_Cells	HLA-DRB1	CD81	1	8.06224e-07	3.11684e-07	0.855868	0.699472	Both	KEGG_CELL_ADHESION_MOLECULES_CAMS, KEGG_VIRAL_MYOCARDITIS, KEGG_ALLOGRAFT_REJECTION, KEGG_SYSTEMIC_LUPUS_ERYTHEMATOSUS, KEGG_HEMATOPOIETIC_CELL_LINEAGE, KEGG_GRAFT_VERSUS_HOST_DISEASE, KEGG_ASTHMA, KEGG_LEISHMANIA_INFECTION, KEGG_ANTIGEN_PROCESSING_AND_PRESENTATION, KEGG_TYPE_I_DIABETES_MELLITUS, KEGG_AUTOIMMUNE_THYROID_DISEASE, KEGG_INTESTINAL_IMMUNE_NETWORK_FOR_IGA_PRODUCTION	KEGG_B_CELL_RECEPTOR_SIGNALING_PATHWAY	ProB_Cells	FALSE	FALSE	FALSE	FALSE	FALSE	FALSE	HLA-DRB1|CD81	16
Dendritic_cells	ProB_Cells	CD14	ITGA4	6	8.06224e-07	3.11684e-07	0.854621	0.717936	Both	KEGG_MAPK_SIGNALING_PATHWAY, KEGG_REGULATION_OF_ACTIN_CYTOSKELETON, KEGG_TOLL_LIKE_RECEPTOR_SIGNALING_PATHWAY, KEGG_HEMATOPOIETIC_CELL_LINEAGE, KEGG_PATHOGENIC_ESCHERICHIA_COLI_INFECTION	KEGG_CELL_ADHESION_MOLECULES_CAMS, KEGG_REGULATION_OF_ACTIN_CYTOSKELETON, KEGG_ECM_RECEPTOR_INTERACTION, KEGG_HEMATOPOIETIC_CELL_LINEAGE, KEGG_FOCAL_ADHESION, KEGG_DILATED_CARDIOMYOPATHY, KEGG_LEISHMANIA_INFECTION, KEGG_HYPERTROPHIC_CARDIOMYOPATHY_HCM, KEGG_LEUKOCYTE_TRANSENDOTHELIAL_MIGRATION, KEGG_ARRHYTHMOGENIC_RIGHT_VENTRICULAR_CARDIOMYOPATHY_ARVC, KEGG_INTESTINAL_IMMUNE_NETWORK_FOR_IGA_PRODU…	ProB_Cells	FALSE	FALSE	FALSE	FALSE	FALSE	FALSE	CD14|ITGA4	5
Dendritic_cells	ProB_Cells	PTPRC	CD22	4	8.06224e-07	3.11684e-07	0.962981	0.756614	Both	KEGG_CELL_ADHESION_MOLECULES_CAMS, KEGG_PRIMARY_IMMUNODEFICIENCY, KEGG_FC_GAMMA_R_MEDIATED_PHAGOCYTOSIS, KEGG_T_CELL_RECEPTOR_SIGNALING_PATHWAY	KEGG_CELL_ADHESION_MOLECULES_CAMS, KEGG_HEMATOPOIETIC_CELL_LINEAGE, KEGG_B_CELL_RECEPTOR_SIGNALING_PATHWAY	ProB_Cells	FALSE	FALSE	FALSE	FALSE	FALSE	FALSE	PTPRC|CD22	6
Dendritic_cells	ProB_Cells	VCAN	ITGA4	4	8.06224e-07	8.88957e-07	0.801489	0.800271	Both	KEGG_CELL_ADHESION_MOLECULES_CAMS	KEGG_CELL_ADHESION_MOLECULES_CAMS, KEGG_REGULATION_OF_ACTIN_CYTOSKELETON, KEGG_ECM_RECEPTOR_INTERACTION, KEGG_HEMATOPOIETIC_CELL_LINEAGE, KEGG_FOCAL_ADHESION, KEGG_DILATED_CARDIOMYOPATHY, KEGG_LEISHMANIA_INFECTION, KEGG_HYPERTROPHIC_CARDIOMYOPATHY_HCM, KEGG_LEUKOCYTE_TRANSENDOTHELIAL_MIGRATION, KEGG_ARRHYTHMOGENIC_RIGHT_VENTRICULAR_CARDIOMYOPATHY_ARVC, KEGG_INTESTINAL_IMMUNE_NETWORK_FOR_IGA_PRODU…	ProB_Cells	FALSE	FALSE	FALSE	FALSE	FALSE	FALSE	VCAN|ITGA4	15
Dendritic_cells	ProB_Cells	CD53	CD37	1	8.06224e-07	3.11684e-07	0.864383	0.970612	Both		KEGG_HEMATOPOIETIC_CELL_LINEAGE	ProB_Cells	FALSE	FALSE	FALSE	FALSE	FALSE	FALSE	CD53|CD37	42
Dendritic_cells	ProB_Cells	TNFSF13B	CD40	1	8.06224e-07	3.11684e-07	0.84962	0.847355	Both	KEGG_CYTOKINE_CYTOKINE_RECEPTOR_INTERACTION, KEGG_INTESTINAL_IMMUNE_NETWORK_FOR_IGA_PRODUCTION	KEGG_CELL_ADHESION_MOLECULES_CAMS, KEGG_VIRAL_MYOCARDITIS, KEGG_PRIMARY_IMMUNODEFICIENCY, KEGG_ALLOGRAFT_REJECTION, KEGG_SYSTEMIC_LUPUS_ERYTHEMATOSUS, KEGG_CYTOKINE_CYTOKINE_RECEPTOR_INTERACTION, KEGG_TOLL_LIKE_RECEPTOR_SIGNALING_PATHWAY, KEGG_ASTHMA, KEGG_AUTOIMMUNE_THYROID_DISEASE, KEGG_INTESTINAL_IMMUNE_NETWORK_FOR_IGA_PRODUCTION	ProB_Cells	FALSE	FALSE	FALSE	FALSE	FALSE	FALSE	TNFSF13B|CD40	3
Dendritic_cells	ProB_Cells	TNFSF13B	TNFRSF13C	20	8.06224e-07	3.11684e-07	0.82013	0.862188	Both	KEGG_CYTOKINE_CYTOKINE_RECEPTOR_INTERACTION, KEGG_INTESTINAL_IMMUNE_NETWORK_FOR_IGA_PRODUCTION	KEGG_CYTOKINE_CYTOKINE_RECEPTOR_INTERACTION, KEGG_INTESTINAL_IMMUNE_NETWORK_FOR_IGA_PRODUCTION, KEGG_PRIMARY_IMMUNODEFICIENCY	ProB_Cells	FALSE	FALSE	FALSE	FALSE	FALSE	FALSE	TNFSF13B|TNFRSF13C	3
Dendritic_cells	ProB_Cells	HLA-DMA	CD74	2	8.06224e-07	3.11684e-07	0.850094	0.875935	Both	KEGG_ASTHMA, KEGG_CELL_ADHESION_MOLECULES_CAMS, KEGG_LEISHMANIA_INFECTION, KEGG_VIRAL_MYOCARDITIS, KEGG_ANTIGEN_PROCESSING_AND_PRESENTATION, KEGG_ALLOGRAFT_REJECTION, KEGG_SYSTEMIC_LUPUS_ERYTHEMATOSUS, KEGG_TYPE_I_DIABETES_MELLITUS, KEGG_AUTOIMMUNE_THYROID_DISEASE, KEGG_GRAFT_VERSUS_HOST_DISEASE, KEGG_INTESTINAL_IMMUNE_NETWORK_FOR_IGA_PRODUCTION	KEGG_ANTIGEN_PROCESSING_AND_PRESENTATION	ProB_Cells	FALSE	FALSE	FALSE	FALSE	FALSE	FALSE	HLA-DMA|CD74	18
Dendritic_cells	ProB_Cells	HLA-DMB	CD74	2	8.06224e-07	3.11684e-07	0.958628	0.815362	Both	KEGG_ASTHMA, KEGG_CELL_ADHESION_MOLECULES_CAMS, KEGG_LEISHMANIA_INFECTION, KEGG_VIRAL_MYOCARDITIS, KEGG_ANTIGEN_PROCESSING_AND_PRESENTATION, KEGG_ALLOGRAFT_REJECTION, KEGG_SYSTEMIC_LUPUS_ERYTHEMATOSUS, KEGG_TYPE_I_DIABETES_MELLITUS, KEGG_AUTOIMMUNE_THYROID_DISEASE, KEGG_GRAFT_VERSUS_HOST_DISEASE, KEGG_INTESTINAL_IMMUNE_NETWORK_FOR_IGA_PRODUCTION	KEGG_ANTIGEN_PROCESSING_AND_PRESENTATION	ProB_Cells	FALSE	FALSE	FALSE	FALSE	FALSE	FALSE	HLA-DMB|CD74	12
Dendritic_cells	ProB_Cells	CXCL8	CD79A	1	8.06224e-07	3.11684e-07	0.814282	0.803032	Both	KEGG_EPITHELIAL_CELL_SIGNALING_IN_HELICOBACTER_PYLORI_INFECTION, KEGG_CYTOKINE_CYTOKINE_RECEPTOR_INTERACTION, KEGG_TOLL_LIKE_RECEPTOR_SIGNALING_PATHWAY, KEGG_NOD_LIKE_RECEPTOR_SIGNALING_PATHWAY, KEGG_RIG_I_LIKE_RECEPTOR_SIGNALING_PATHWAY, KEGG_CHEMOKINE_SIGNALING_PATHWAY, KEGG_BLADDER_CANCER, KEGG_PATHWAYS_IN_CANCER	KEGG_PRIMARY_IMMUNODEFICIENCY, KEGG_B_CELL_RECEPTOR_SIGNALING_PATHWAY	ProB_Cells	FALSE	FALSE	FALSE	FALSE	FALSE	FALSE	CXCL8|CD79A	4
Dendritic_cells	Platelets	HLA-DRA	CD63	2	8.06224e-07	3.11684e-07	0.804445	0.925703	Both	KEGG_ASTHMA, KEGG_CELL_ADHESION_MOLECULES_CAMS, KEGG_LEISHMANIA_INFECTION, KEGG_VIRAL_MYOCARDITIS, KEGG_ANTIGEN_PROCESSING_AND_PRESENTATION, KEGG_ALLOGRAFT_REJECTION, KEGG_SYSTEMIC_LUPUS_ERYTHEMATOSUS, KEGG_HEMATOPOIETIC_CELL_LINEAGE, KEGG_TYPE_I_DIABETES_MELLITUS, KEGG_AUTOIMMUNE_THYROID_DISEASE, KEGG_GRAFT_VERSUS_HOST_DISEASE, KEGG_INTESTINAL_IMMUNE_NETWORK_FOR_IGA_PRODUCTION	KEGG_LYSOSOME	Platelets	FALSE	FALSE	FALSE	FALSE	FALSE	FALSE	HLA-DRA|CD63	30
Dendritic_cells	Platelets	ANXA1	ADRA2A	1	8.06224e-07		0.875639		Young		KEGG_NEUROACTIVE_LIGAND_RECEPTOR_INTERACTION	Platelets	FALSE	FALSE	FALSE	FALSE	FALSE	FALSE	ANXA1|ADRA2A	5
Dendritic_cells	Platelets	ITGB2	ICAM2	2	8.06224e-07	3.11684e-07	0.933771	0.869609	Both	KEGG_CELL_ADHESION_MOLECULES_CAMS, KEGG_VIRAL_MYOCARDITIS, KEGG_REGULATION_OF_ACTIN_CYTOSKELETON, KEGG_NATURAL_KILLER_CELL_MEDIATED_CYTOTOXICITY, KEGG_LEISHMANIA_INFECTION, KEGG_LEUKOCYTE_TRANSENDOTHELIAL_MIGRATION	KEGG_CELL_ADHESION_MOLECULES_CAMS, KEGG_NATURAL_KILLER_CELL_MEDIATED_CYTOTOXICITY	Platelets	FALSE	FALSE	FALSE	FALSE	FALSE	FALSE	ITGB2|ICAM2	35
Dendritic_cells	Platelets	ITGB2	CD226	1	8.06224e-07	3.11684e-07	0.937929	0.919125	Both	KEGG_CELL_ADHESION_MOLECULES_CAMS, KEGG_VIRAL_MYOCARDITIS, KEGG_REGULATION_OF_ACTIN_CYTOSKELETON, KEGG_NATURAL_KILLER_CELL_MEDIATED_CYTOTOXICITY, KEGG_LEISHMANIA_INFECTION, KEGG_LEUKOCYTE_TRANSENDOTHELIAL_MIGRATION	KEGG_CELL_ADHESION_MOLECULES_CAMS	Platelets	FALSE	FALSE	FALSE	FALSE	FALSE	FALSE	ITGB2|CD226	7
Dendritic_cells	Platelets	CSF1R	LY6G6F	1	8.06224e-07	3.11684e-07	0.943391	0.931811	Both	KEGG_CYTOKINE_CYTOKINE_RECEPTOR_INTERACTION, KEGG_HEMATOPOIETIC_CELL_LINEAGE, KEGG_ENDOCYTOSIS, KEGG_PATHWAYS_IN_CANCER		Platelets	FALSE	FALSE	FALSE	FALSE	FALSE	FALSE	CSF1R|LY6G6F	1
Dendritic_cells	Platelets	THBS1	ITGB3	6	8.06224e-07		0.938738		Young	KEGG_ECM_RECEPTOR_INTERACTION, KEGG_TGF_BETA_SIGNALING_PATHWAY, KEGG_FOCAL_ADHESION, KEGG_BLADDER_CANCER, KEGG_P53_SIGNALING_PATHWAY	KEGG_REGULATION_OF_ACTIN_CYTOSKELETON, KEGG_ECM_RECEPTOR_INTERACTION, KEGG_HEMATOPOIETIC_CELL_LINEAGE, KEGG_FOCAL_ADHESION, KEGG_DILATED_CARDIOMYOPATHY, KEGG_HYPERTROPHIC_CARDIOMYOPATHY_HCM, KEGG_ARRHYTHMOGENIC_RIGHT_VENTRICULAR_CARDIOMYOPATHY_ARVC	Platelets	FALSE	FALSE	FALSE	FALSE	FALSE	FALSE	THBS1|ITGB3	1
Dendritic_cells	Platelets	THBS1	GP1BA	1	8.06224e-07		0.940186		Young	KEGG_ECM_RECEPTOR_INTERACTION, KEGG_TGF_BETA_SIGNALING_PATHWAY, KEGG_FOCAL_ADHESION, KEGG_BLADDER_CANCER, KEGG_P53_SIGNALING_PATHWAY	KEGG_ECM_RECEPTOR_INTERACTION, KEGG_HEMATOPOIETIC_CELL_LINEAGE	Platelets	FALSE	FALSE	FALSE	FALSE	FALSE	FALSE	THBS1|GP1BA	1
Dendritic_cells	Platelets	THBS1	ITGA2B	5	8.06224e-07		0.935288		Young	KEGG_ECM_RECEPTOR_INTERACTION, KEGG_TGF_BETA_SIGNALING_PATHWAY, KEGG_FOCAL_ADHESION, KEGG_BLADDER_CANCER, KEGG_P53_SIGNALING_PATHWAY	KEGG_REGULATION_OF_ACTIN_CYTOSKELETON, KEGG_ECM_RECEPTOR_INTERACTION, KEGG_HYPERTROPHIC_CARDIOMYOPATHY_HCM, KEGG_HEMATOPOIETIC_CELL_LINEAGE, KEGG_FOCAL_ADHESION, KEGG_DILATED_CARDIOMYOPATHY, KEGG_ARRHYTHMOGENIC_RIGHT_VENTRICULAR_CARDIOMYOPATHY_ARVC, KEGG_SMALL_CELL_LUNG_CANCER, KEGG_PATHWAYS_IN_CANCER	Platelets	FALSE	FALSE	FALSE	FALSE	FALSE	FALSE	THBS1|ITGA2B	1
Dendritic_cells	Platelets	THBS1	GP1BB	1	8.06224e-07		0.968782		Young	KEGG_ECM_RECEPTOR_INTERACTION, KEGG_TGF_BETA_SIGNALING_PATHWAY, KEGG_FOCAL_ADHESION, KEGG_BLADDER_CANCER, KEGG_P53_SIGNALING_PATHWAY	KEGG_ECM_RECEPTOR_INTERACTION, KEGG_HEMATOPOIETIC_CELL_LINEAGE	Platelets	FALSE	FALSE	FALSE	FALSE	FALSE	FALSE	THBS1|GP1BB	1
Dendritic_cells	Platelets	THBS1	GP9	1	8.06224e-07		0.944621		Young	KEGG_ECM_RECEPTOR_INTERACTION, KEGG_TGF_BETA_SIGNALING_PATHWAY, KEGG_FOCAL_ADHESION, KEGG_BLADDER_CANCER, KEGG_P53_SIGNALING_PATHWAY	KEGG_HEMATOPOIETIC_CELL_LINEAGE, KEGG_ECM_RECEPTOR_INTERACTION	Platelets	FALSE	FALSE	FALSE	FALSE	FALSE	FALSE	THBS1|GP9	1
Dendritic_cells	Platelets	CD14	ITGB1	6	8.06224e-07	3.11684e-07	0.959356	0.896777	Both	KEGG_MAPK_SIGNALING_PATHWAY, KEGG_REGULATION_OF_ACTIN_CYTOSKELETON, KEGG_TOLL_LIKE_RECEPTOR_SIGNALING_PATHWAY, KEGG_HEMATOPOIETIC_CELL_LINEAGE, KEGG_PATHOGENIC_ESCHERICHIA_COLI_INFECTION	KEGG_CELL_ADHESION_MOLECULES_CAMS, KEGG_REGULATION_OF_ACTIN_CYTOSKELETON, KEGG_ECM_RECEPTOR_INTERACTION, KEGG_AXON_GUIDANCE, KEGG_FOCAL_ADHESION, KEGG_DILATED_CARDIOMYOPATHY, KEGG_SMALL_CELL_LUNG_CANCER, KEGG_LEISHMANIA_INFECTION, KEGG_HYPERTROPHIC_CARDIOMYOPATHY_HCM, KEGG_LEUKOCYTE_TRANSENDOTHELIAL_MIGRATION, KEGG_PATHOGENIC_ESCHERICHIA_COLI_INFECTION, KEGG_ARRHYTHMOGENIC_RIGHT_VENTRICULAR_CARDI…	Platelets	FALSE	FALSE	FALSE	FALSE	FALSE	FALSE	CD14|ITGB1	7
Dendritic_cells	Platelets	IL6R	GP6	1	8.06224e-07	3.11684e-07	0.953935	0.850558	Both	KEGG_CYTOKINE_CYTOKINE_RECEPTOR_INTERACTION, KEGG_HEMATOPOIETIC_CELL_LINEAGE, KEGG_JAK_STAT_SIGNALING_PATHWAY	KEGG_ECM_RECEPTOR_INTERACTION	Platelets	FALSE	FALSE	FALSE	FALSE	FALSE	FALSE	IL6R|GP6	3
Dendritic_cells	Platelets	FCGR2A	LAT	2	8.06224e-07	3.11684e-07	0.941029	0.961715	Both	KEGG_LEISHMANIA_INFECTION, KEGG_SYSTEMIC_LUPUS_ERYTHEMATOSUS, KEGG_FC_GAMMA_R_MEDIATED_PHAGOCYTOSIS	KEGG_NATURAL_KILLER_CELL_MEDIATED_CYTOTOXICITY, KEGG_FC_GAMMA_R_MEDIATED_PHAGOCYTOSIS, KEGG_FC_EPSILON_RI_SIGNALING_PATHWAY, KEGG_T_CELL_RECEPTOR_SIGNALING_PATHWAY	Platelets	FALSE	FALSE	FALSE	FALSE	FALSE	FALSE	FCGR2A|LAT	6
Dendritic_cells	Platelets	VCAN	ITGB1	5	8.06224e-07	1.15213e-06	0.924219	0.813289	Both	KEGG_CELL_ADHESION_MOLECULES_CAMS	KEGG_CELL_ADHESION_MOLECULES_CAMS, KEGG_REGULATION_OF_ACTIN_CYTOSKELETON, KEGG_ECM_RECEPTOR_INTERACTION, KEGG_AXON_GUIDANCE, KEGG_FOCAL_ADHESION, KEGG_DILATED_CARDIOMYOPATHY, KEGG_SMALL_CELL_LUNG_CANCER, KEGG_LEISHMANIA_INFECTION, KEGG_HYPERTROPHIC_CARDIOMYOPATHY_HCM, KEGG_LEUKOCYTE_TRANSENDOTHELIAL_MIGRATION, KEGG_PATHOGENIC_ESCHERICHIA_COLI_INFECTION, KEGG_ARRHYTHMOGENIC_RIGHT_VENTRICULAR_CARDI…	Platelets	FALSE	FALSE	FALSE	FALSE	FALSE	FALSE	VCAN|ITGB1	21
Dendritic_cells	Platelets	CALR	ITGA2B	3	8.06224e-07	3.11684e-07	0.85558	0.95733	Both	KEGG_ANTIGEN_PROCESSING_AND_PRESENTATION	KEGG_REGULATION_OF_ACTIN_CYTOSKELETON, KEGG_ECM_RECEPTOR_INTERACTION, KEGG_HYPERTROPHIC_CARDIOMYOPATHY_HCM, KEGG_HEMATOPOIETIC_CELL_LINEAGE, KEGG_FOCAL_ADHESION, KEGG_DILATED_CARDIOMYOPATHY, KEGG_ARRHYTHMOGENIC_RIGHT_VENTRICULAR_CARDIOMYOPATHY_ARVC, KEGG_SMALL_CELL_LUNG_CANCER, KEGG_PATHWAYS_IN_CANCER	Platelets	FALSE	FALSE	FALSE	FALSE	FALSE	FALSE	CALR|ITGA2B	8
Dendritic_cells	Platelets	ADAM17	GP1BA	1	8.06224e-07	3.11684e-07	0.782692	0.984681	Both	KEGG_EPITHELIAL_CELL_SIGNALING_IN_HELICOBACTER_PYLORI_INFECTION, KEGG_ALZHEIMERS_DISEASE, KEGG_NOTCH_SIGNALING_PATHWAY	KEGG_ECM_RECEPTOR_INTERACTION, KEGG_HEMATOPOIETIC_CELL_LINEAGE	Platelets	FALSE	FALSE	FALSE	FALSE	FALSE	FALSE	ADAM17|GP1BA	3
Dendritic_cells	Platelets	PLAUR	ITGB3	1	8.06224e-07	3.11684e-07	0.838167	0.859103	Both	KEGG_COMPLEMENT_AND_COAGULATION_CASCADES	KEGG_REGULATION_OF_ACTIN_CYTOSKELETON, KEGG_ECM_RECEPTOR_INTERACTION, KEGG_HEMATOPOIETIC_CELL_LINEAGE, KEGG_FOCAL_ADHESION, KEGG_DILATED_CARDIOMYOPATHY, KEGG_HYPERTROPHIC_CARDIOMYOPATHY_HCM, KEGG_ARRHYTHMOGENIC_RIGHT_VENTRICULAR_CARDIOMYOPATHY_ARVC	Platelets	FALSE	FALSE	FALSE	FALSE	FALSE	FALSE	PLAUR|ITGB3	3
Dendritic_cells	Platelets	PTPRJ	LAT	5	8.06224e-07	3.11684e-07	0.862284	0.77546	Both	KEGG_ADHERENS_JUNCTION	KEGG_NATURAL_KILLER_CELL_MEDIATED_CYTOTOXICITY, KEGG_FC_GAMMA_R_MEDIATED_PHAGOCYTOSIS, KEGG_FC_EPSILON_RI_SIGNALING_PATHWAY, KEGG_T_CELL_RECEPTOR_SIGNALING_PATHWAY	Platelets	FALSE	FALSE	FALSE	FALSE	FALSE	FALSE	PTPRJ|LAT	2
Dendritic_cells	Platelets	SELPLG	SELP	33	8.06224e-07	3.11684e-07	0.89737	0.85017	Both	KEGG_CELL_ADHESION_MOLECULES_CAMS	KEGG_CELL_ADHESION_MOLECULES_CAMS	Platelets	FALSE	FALSE	FALSE	FALSE	FALSE	FALSE	SELPLG|SELP	2
Dendritic_cells	Platelets	PILRA	GP6	1	8.06224e-07	3.11684e-07	0.95047	0.845527	Both		KEGG_ECM_RECEPTOR_INTERACTION	Platelets	FALSE	FALSE	FALSE	FALSE	FALSE	FALSE	PILRA|GP6	2
Dendritic_cells	Platelets	TGFB1	ITGB3	9	8.06224e-07	3.11684e-07	0.928243	0.95498	Both	KEGG_PANCREATIC_CANCER, KEGG_CYTOKINE_CYTOKINE_RECEPTOR_INTERACTION, KEGG_TGF_BETA_SIGNALING_PATHWAY, KEGG_CHRONIC_MYELOID_LEUKEMIA, KEGG_HYPERTROPHIC_CARDIOMYOPATHY_HCM, KEGG_PATHWAYS_IN_CANCER, KEGG_CELL_CYCLE, KEGG_COLORECTAL_CANCER, KEGG_DILATED_CARDIOMYOPATHY, KEGG_MAPK_SIGNALING_PATHWAY, KEGG_LEISHMANIA_INFECTION, KEGG_INTESTINAL_IMMUNE_NETWORK_FOR_IGA_PRODUCTION, KEGG_RENAL_CELL_CARCINOMA	KEGG_REGULATION_OF_ACTIN_CYTOSKELETON, KEGG_ECM_RECEPTOR_INTERACTION, KEGG_HEMATOPOIETIC_CELL_LINEAGE, KEGG_FOCAL_ADHESION, KEGG_DILATED_CARDIOMYOPATHY, KEGG_HYPERTROPHIC_CARDIOMYOPATHY_HCM, KEGG_ARRHYTHMOGENIC_RIGHT_VENTRICULAR_CARDIOMYOPATHY_ARVC	Platelets	FALSE	FALSE	FALSE	FALSE	FALSE	FALSE	TGFB1|ITGB3	7
Dendritic_cells	Platelets	LGALS1	ITGB1	6	8.06224e-07	3.11684e-07	0.851208	0.983812	Both		KEGG_CELL_ADHESION_MOLECULES_CAMS, KEGG_REGULATION_OF_ACTIN_CYTOSKELETON, KEGG_ECM_RECEPTOR_INTERACTION, KEGG_AXON_GUIDANCE, KEGG_FOCAL_ADHESION, KEGG_DILATED_CARDIOMYOPATHY, KEGG_SMALL_CELL_LUNG_CANCER, KEGG_LEISHMANIA_INFECTION, KEGG_HYPERTROPHIC_CARDIOMYOPATHY_HCM, KEGG_LEUKOCYTE_TRANSENDOTHELIAL_MIGRATION, KEGG_PATHOGENIC_ESCHERICHIA_COLI_INFECTION, KEGG_ARRHYTHMOGENIC_RIGHT_VENTRICULAR_CARDI…	Platelets	FALSE	FALSE	FALSE	FALSE	FALSE	FALSE	LGALS1|ITGB1	42
Dendritic_cells	Platelets	IGFBP7	MPIG6B	1	8.06224e-07		0.919105		Young			Platelets	FALSE	FALSE	FALSE	FALSE	FALSE	FALSE	IGFBP7|MPIG6B	1
Dendritic_cells	EC	ADAM10	APP	4	8.06224e-07	3.11684e-07	0.924955	0.763137	Both	KEGG_EPITHELIAL_CELL_SIGNALING_IN_HELICOBACTER_PYLORI_INFECTION, KEGG_ALZHEIMERS_DISEASE	KEGG_ALZHEIMERS_DISEASE	EC	FALSE	TRUE	FALSE	FALSE	FALSE	TRUE	ADAM10|APP	25
Dendritic_cells	EC	TLR2	CD36	1	8.06224e-07	3.11684e-07	0.941663	0.861182	Both	KEGG_TOLL_LIKE_RECEPTOR_SIGNALING_PATHWAY, KEGG_LEISHMANIA_INFECTION	KEGG_ADIPOCYTOKINE_SIGNALING_PATHWAY, KEGG_ECM_RECEPTOR_INTERACTION, KEGG_HEMATOPOIETIC_CELL_LINEAGE, KEGG_PPAR_SIGNALING_PATHWAY	EC	FALSE	TRUE	FALSE	FALSE	FALSE	TRUE	TLR2|CD36	8
Dendritic_cells	EC	HLA-DRA	CD81	1	8.06224e-07	3.11684e-07	0.891978	0.969843	Both	KEGG_ASTHMA, KEGG_CELL_ADHESION_MOLECULES_CAMS, KEGG_LEISHMANIA_INFECTION, KEGG_VIRAL_MYOCARDITIS, KEGG_ANTIGEN_PROCESSING_AND_PRESENTATION, KEGG_ALLOGRAFT_REJECTION, KEGG_SYSTEMIC_LUPUS_ERYTHEMATOSUS, KEGG_HEMATOPOIETIC_CELL_LINEAGE, KEGG_TYPE_I_DIABETES_MELLITUS, KEGG_AUTOIMMUNE_THYROID_DISEASE, KEGG_GRAFT_VERSUS_HOST_DISEASE, KEGG_INTESTINAL_IMMUNE_NETWORK_FOR_IGA_PRODUCTION	KEGG_B_CELL_RECEPTOR_SIGNALING_PATHWAY	EC	FALSE	TRUE	FALSE	FALSE	FALSE	TRUE	HLA-DRA|CD81	12
Dendritic_cells	EC	HLA-DRB1	CD81	1	8.06224e-07	3.11684e-07	0.940607	0.910962	Both	KEGG_CELL_ADHESION_MOLECULES_CAMS, KEGG_VIRAL_MYOCARDITIS, KEGG_ALLOGRAFT_REJECTION, KEGG_SYSTEMIC_LUPUS_ERYTHEMATOSUS, KEGG_HEMATOPOIETIC_CELL_LINEAGE, KEGG_GRAFT_VERSUS_HOST_DISEASE, KEGG_ASTHMA, KEGG_LEISHMANIA_INFECTION, KEGG_ANTIGEN_PROCESSING_AND_PRESENTATION, KEGG_TYPE_I_DIABETES_MELLITUS, KEGG_AUTOIMMUNE_THYROID_DISEASE, KEGG_INTESTINAL_IMMUNE_NETWORK_FOR_IGA_PRODUCTION	KEGG_B_CELL_RECEPTOR_SIGNALING_PATHWAY	EC	FALSE	TRUE	FALSE	FALSE	FALSE	TRUE	HLA-DRB1|CD81	16
Dendritic_cells	EC	APP	FLT1	1	8.06224e-07	4.15909e-07	0.921422	0.900626	Both	KEGG_ALZHEIMERS_DISEASE	KEGG_CYTOKINE_CYTOKINE_RECEPTOR_INTERACTION, KEGG_ENDOCYTOSIS, KEGG_FOCAL_ADHESION	EC	FALSE	TRUE	FALSE	FALSE	FALSE	TRUE	APP|FLT1	5
Dendritic_cells	EC	ITGB2	ICAM1	7	8.06224e-07		0.865679		Young	KEGG_CELL_ADHESION_MOLECULES_CAMS, KEGG_VIRAL_MYOCARDITIS, KEGG_REGULATION_OF_ACTIN_CYTOSKELETON, KEGG_NATURAL_KILLER_CELL_MEDIATED_CYTOTOXICITY, KEGG_LEISHMANIA_INFECTION, KEGG_LEUKOCYTE_TRANSENDOTHELIAL_MIGRATION	KEGG_CELL_ADHESION_MOLECULES_CAMS, KEGG_VIRAL_MYOCARDITIS, KEGG_NATURAL_KILLER_CELL_MEDIATED_CYTOTOXICITY, KEGG_LEUKOCYTE_TRANSENDOTHELIAL_MIGRATION	EC	FALSE	TRUE	FALSE	FALSE	FALSE	TRUE	ITGB2|ICAM1	7
Dendritic_cells	EC	ITGB2	ICAM2	2	8.06224e-07	3.11684e-07	0.817105	0.952759	Both	KEGG_CELL_ADHESION_MOLECULES_CAMS, KEGG_VIRAL_MYOCARDITIS, KEGG_REGULATION_OF_ACTIN_CYTOSKELETON, KEGG_NATURAL_KILLER_CELL_MEDIATED_CYTOTOXICITY, KEGG_LEISHMANIA_INFECTION, KEGG_LEUKOCYTE_TRANSENDOTHELIAL_MIGRATION	KEGG_CELL_ADHESION_MOLECULES_CAMS, KEGG_NATURAL_KILLER_CELL_MEDIATED_CYTOTOXICITY	EC	FALSE	TRUE	FALSE	FALSE	FALSE	TRUE	ITGB2|ICAM2	35
Dendritic_cells	EC	CSF1R	CSF1	10	8.06224e-07		0.950328		Young	KEGG_CYTOKINE_CYTOKINE_RECEPTOR_INTERACTION, KEGG_HEMATOPOIETIC_CELL_LINEAGE, KEGG_ENDOCYTOSIS, KEGG_PATHWAYS_IN_CANCER	KEGG_CYTOKINE_CYTOKINE_RECEPTOR_INTERACTION, KEGG_HEMATOPOIETIC_CELL_LINEAGE	EC	FALSE	TRUE	FALSE	FALSE	FALSE	TRUE	CSF1R|CSF1	1
Dendritic_cells	EC	CSF1R	TEK	1	8.06224e-07	3.11684e-07	0.970651	0.893933	Both	KEGG_CYTOKINE_CYTOKINE_RECEPTOR_INTERACTION, KEGG_HEMATOPOIETIC_CELL_LINEAGE, KEGG_ENDOCYTOSIS, KEGG_PATHWAYS_IN_CANCER		EC	FALSE	TRUE	FALSE	FALSE	FALSE	TRUE	CSF1R|TEK	1
Dendritic_cells	EC	ANXA2	ROBO4	1	8.06224e-07	3.11684e-07	0.938898	0.887662	Both			EC	FALSE	TRUE	FALSE	FALSE	FALSE	TRUE	ANXA2|ROBO4	5
Dendritic_cells	EC	THBS1	LRP5	4	8.06224e-07		0.941363		Young	KEGG_ECM_RECEPTOR_INTERACTION, KEGG_TGF_BETA_SIGNALING_PATHWAY, KEGG_FOCAL_ADHESION, KEGG_BLADDER_CANCER, KEGG_P53_SIGNALING_PATHWAY	KEGG_WNT_SIGNALING_PATHWAY	EC	FALSE	TRUE	FALSE	FALSE	FALSE	TRUE	THBS1|LRP5	1
Dendritic_cells	EC	THBS1	CD36	16	8.06224e-07		0.927629		Young	KEGG_ECM_RECEPTOR_INTERACTION, KEGG_TGF_BETA_SIGNALING_PATHWAY, KEGG_FOCAL_ADHESION, KEGG_BLADDER_CANCER, KEGG_P53_SIGNALING_PATHWAY	KEGG_ADIPOCYTOKINE_SIGNALING_PATHWAY, KEGG_ECM_RECEPTOR_INTERACTION, KEGG_HEMATOPOIETIC_CELL_LINEAGE, KEGG_PPAR_SIGNALING_PATHWAY	EC	FALSE	TRUE	FALSE	FALSE	FALSE	TRUE	THBS1|CD36	4
Dendritic_cells	EC	CD14	TLR4	5	8.06224e-07	3.11684e-07	0.875857	0.895093	Both	KEGG_MAPK_SIGNALING_PATHWAY, KEGG_REGULATION_OF_ACTIN_CYTOSKELETON, KEGG_TOLL_LIKE_RECEPTOR_SIGNALING_PATHWAY, KEGG_HEMATOPOIETIC_CELL_LINEAGE, KEGG_PATHOGENIC_ESCHERICHIA_COLI_INFECTION	KEGG_TOLL_LIKE_RECEPTOR_SIGNALING_PATHWAY, KEGG_LEISHMANIA_INFECTION, KEGG_PATHOGENIC_ESCHERICHIA_COLI_INFECTION	EC	FALSE	TRUE	FALSE	FALSE	FALSE	TRUE	CD14|TLR4	3
Dendritic_cells	EC	CD14	ITGB1	6	8.06224e-07	3.11684e-07	0.823269	0.800701	Both	KEGG_MAPK_SIGNALING_PATHWAY, KEGG_REGULATION_OF_ACTIN_CYTOSKELETON, KEGG_TOLL_LIKE_RECEPTOR_SIGNALING_PATHWAY, KEGG_HEMATOPOIETIC_CELL_LINEAGE, KEGG_PATHOGENIC_ESCHERICHIA_COLI_INFECTION	KEGG_CELL_ADHESION_MOLECULES_CAMS, KEGG_REGULATION_OF_ACTIN_CYTOSKELETON, KEGG_ECM_RECEPTOR_INTERACTION, KEGG_AXON_GUIDANCE, KEGG_FOCAL_ADHESION, KEGG_DILATED_CARDIOMYOPATHY, KEGG_SMALL_CELL_LUNG_CANCER, KEGG_LEISHMANIA_INFECTION, KEGG_HYPERTROPHIC_CARDIOMYOPATHY_HCM, KEGG_LEUKOCYTE_TRANSENDOTHELIAL_MIGRATION, KEGG_PATHOGENIC_ESCHERICHIA_COLI_INFECTION, KEGG_ARRHYTHMOGENIC_RIGHT_VENTRICULAR_CARDI…	EC	FALSE	TRUE	FALSE	FALSE	FALSE	TRUE	CD14|ITGB1	7
Dendritic_cells	EC	PTPRC	CD4	1	8.06224e-07	5.35243e-07	0.815874	0.729771	Both	KEGG_CELL_ADHESION_MOLECULES_CAMS, KEGG_PRIMARY_IMMUNODEFICIENCY, KEGG_FC_GAMMA_R_MEDIATED_PHAGOCYTOSIS, KEGG_T_CELL_RECEPTOR_SIGNALING_PATHWAY	KEGG_CELL_ADHESION_MOLECULES_CAMS, KEGG_ANTIGEN_PROCESSING_AND_PRESENTATION, KEGG_PRIMARY_IMMUNODEFICIENCY, KEGG_HEMATOPOIETIC_CELL_LINEAGE, KEGG_T_CELL_RECEPTOR_SIGNALING_PATHWAY	EC	FALSE	TRUE	FALSE	FALSE	FALSE	TRUE	PTPRC|CD4	18
Dendritic_cells	EC	PTPRC	MRC1	6	8.06224e-07	3.11684e-07	0.905637	0.85618	Both	KEGG_CELL_ADHESION_MOLECULES_CAMS, KEGG_PRIMARY_IMMUNODEFICIENCY, KEGG_FC_GAMMA_R_MEDIATED_PHAGOCYTOSIS, KEGG_T_CELL_RECEPTOR_SIGNALING_PATHWAY		EC	FALSE	TRUE	FALSE	FALSE	FALSE	TRUE	PTPRC|MRC1	6
Dendritic_cells	EC	IL6R	IL6ST	13	8.06224e-07	3.11684e-07	0.837148	0.753107	Both	KEGG_CYTOKINE_CYTOKINE_RECEPTOR_INTERACTION, KEGG_HEMATOPOIETIC_CELL_LINEAGE, KEGG_JAK_STAT_SIGNALING_PATHWAY	KEGG_CYTOKINE_CYTOKINE_RECEPTOR_INTERACTION, KEGG_JAK_STAT_SIGNALING_PATHWAY	EC	FALSE	TRUE	FALSE	FALSE	FALSE	TRUE	IL6R|IL6ST	6
Dendritic_cells	EC	IL6R	BTNL9	1	8.06224e-07	3.11684e-07	0.908622	0.749938	Both	KEGG_CYTOKINE_CYTOKINE_RECEPTOR_INTERACTION, KEGG_HEMATOPOIETIC_CELL_LINEAGE, KEGG_JAK_STAT_SIGNALING_PATHWAY		EC	FALSE	TRUE	FALSE	FALSE	FALSE	TRUE	IL6R|BTNL9	3
Dendritic_cells	EC	HLA-C	NOTCH4	1	8.06224e-07	3.23702e-07	0.854201	0.806483	Both	KEGG_CELL_ADHESION_MOLECULES_CAMS, KEGG_VIRAL_MYOCARDITIS, KEGG_NATURAL_KILLER_CELL_MEDIATED_CYTOTOXICITY, KEGG_ANTIGEN_PROCESSING_AND_PRESENTATION, KEGG_ALLOGRAFT_REJECTION, KEGG_ENDOCYTOSIS, KEGG_TYPE_I_DIABETES_MELLITUS, KEGG_AUTOIMMUNE_THYROID_DISEASE, KEGG_GRAFT_VERSUS_HOST_DISEASE	KEGG_DORSO_VENTRAL_AXIS_FORMATION, KEGG_NOTCH_SIGNALING_PATHWAY	EC	FALSE	TRUE	FALSE	FALSE	FALSE	TRUE	HLA-C|NOTCH4	11
Dendritic_cells	EC	VCAN	ITGB1	5	8.06224e-07	3.48776e-07	0.869926	0.675278	Both	KEGG_CELL_ADHESION_MOLECULES_CAMS	KEGG_CELL_ADHESION_MOLECULES_CAMS, KEGG_REGULATION_OF_ACTIN_CYTOSKELETON, KEGG_ECM_RECEPTOR_INTERACTION, KEGG_AXON_GUIDANCE, KEGG_FOCAL_ADHESION, KEGG_DILATED_CARDIOMYOPATHY, KEGG_SMALL_CELL_LUNG_CANCER, KEGG_LEISHMANIA_INFECTION, KEGG_HYPERTROPHIC_CARDIOMYOPATHY_HCM, KEGG_LEUKOCYTE_TRANSENDOTHELIAL_MIGRATION, KEGG_PATHOGENIC_ESCHERICHIA_COLI_INFECTION, KEGG_ARRHYTHMOGENIC_RIGHT_VENTRICULAR_CARDI…	EC	FALSE	TRUE	FALSE	FALSE	FALSE	TRUE	VCAN|ITGB1	21
Dendritic_cells	EC	SELL	PODXL	4	8.06224e-07	3.11684e-07	0.842516	0.705007	Both	KEGG_CELL_ADHESION_MOLECULES_CAMS		EC	FALSE	TRUE	FALSE	FALSE	FALSE	TRUE	SELL|PODXL	5
Dendritic_cells	EC	SELL	CD34	5	8.06224e-07	3.11684e-07	0.862077	0.733133	Both	KEGG_CELL_ADHESION_MOLECULES_CAMS	KEGG_CELL_ADHESION_MOLECULES_CAMS, KEGG_HEMATOPOIETIC_CELL_LINEAGE	EC	FALSE	TRUE	FALSE	FALSE	FALSE	TRUE	SELL|CD34	5
Dendritic_cells	EC	PECAM1	EFNB2	1	8.06224e-07	4.64134e-07	0.828407	0.699471	Both	KEGG_CELL_ADHESION_MOLECULES_CAMS, KEGG_LEUKOCYTE_TRANSENDOTHELIAL_MIGRATION	KEGG_AXON_GUIDANCE	EC	FALSE	TRUE	FALSE	FALSE	FALSE	TRUE	PECAM1|EFNB2	10
Dendritic_cells	EC	ADAM17	APP	3	8.06224e-07	3.11684e-07	0.800518	0.745437	Both	KEGG_EPITHELIAL_CELL_SIGNALING_IN_HELICOBACTER_PYLORI_INFECTION, KEGG_ALZHEIMERS_DISEASE, KEGG_NOTCH_SIGNALING_PATHWAY	KEGG_ALZHEIMERS_DISEASE	EC	FALSE	TRUE	FALSE	FALSE	FALSE	TRUE	ADAM17|APP	15
Dendritic_cells	EC	NOTCH2	DLL4	1	8.06224e-07		0.914118		Young	KEGG_DORSO_VENTRAL_AXIS_FORMATION, KEGG_NOTCH_SIGNALING_PATHWAY	KEGG_NOTCH_SIGNALING_PATHWAY	EC	FALSE	TRUE	FALSE	FALSE	FALSE	TRUE	NOTCH2|DLL4	2
Dendritic_cells	EC	LRP1	APP	4	8.06224e-07	3.11684e-07	0.791303	0.860192	Both	KEGG_ALZHEIMERS_DISEASE	KEGG_ALZHEIMERS_DISEASE	EC	FALSE	TRUE	FALSE	FALSE	FALSE	TRUE	LRP1|APP	10
Dendritic_cells	EC	PTPRJ	INSR	4	8.06224e-07	1.48748e-06	0.858156	0.94606	Both	KEGG_ADHERENS_JUNCTION	KEGG_INSULIN_SIGNALING_PATHWAY, KEGG_TYPE_II_DIABETES_MELLITUS, KEGG_ADHERENS_JUNCTION, KEGG_ALDOSTERONE_REGULATED_SODIUM_REABSORPTION	EC	FALSE	TRUE	FALSE	FALSE	FALSE	TRUE	PTPRJ|INSR	2
Dendritic_cells	EC	PTPRJ	FLT1	3	8.06224e-07	3.11684e-07	0.914216	0.925016	Both	KEGG_ADHERENS_JUNCTION	KEGG_CYTOKINE_CYTOKINE_RECEPTOR_INTERACTION, KEGG_ENDOCYTOSIS, KEGG_FOCAL_ADHESION	EC	FALSE	TRUE	FALSE	FALSE	FALSE	TRUE	PTPRJ|FLT1	1
Dendritic_cells	EC	PTPRJ	KDR	5	8.06224e-07	3.11684e-07	0.885809	0.850203	Both	KEGG_ADHERENS_JUNCTION	KEGG_VEGF_SIGNALING_PATHWAY, KEGG_CYTOKINE_CYTOKINE_RECEPTOR_INTERACTION, KEGG_ENDOCYTOSIS, KEGG_FOCAL_ADHESION	EC	FALSE	TRUE	FALSE	FALSE	FALSE	TRUE	PTPRJ|KDR	1
Dendritic_cells	EC	SELPLG	ESAM	1	8.06224e-07	3.11684e-07	0.831741	0.945075	Both	KEGG_CELL_ADHESION_MOLECULES_CAMS	KEGG_CELL_ADHESION_MOLECULES_CAMS, KEGG_LEUKOCYTE_TRANSENDOTHELIAL_MIGRATION	EC	FALSE	TRUE	FALSE	FALSE	FALSE	TRUE	SELPLG|ESAM	4
Dendritic_cells	EC	JAML	CXADR	4	8.06224e-07	3.11684e-07	0.822915	0.916574	Both		KEGG_VIRAL_MYOCARDITIS	EC	FALSE	TRUE	FALSE	FALSE	FALSE	TRUE	JAML|CXADR	3
Dendritic_cells	EC	CD300LF	CD300LG	1	8.06224e-07	3.11684e-07	0.768751	0.798005	Both			EC	FALSE	TRUE	FALSE	FALSE	FALSE	TRUE	CD300LF|CD300LG	1
Dendritic_cells	EC	HLA-DQB1	CD4	2	8.06224e-07	3.11684e-07	0.890479	0.903122	Both	KEGG_ASTHMA, KEGG_CELL_ADHESION_MOLECULES_CAMS, KEGG_LEISHMANIA_INFECTION, KEGG_VIRAL_MYOCARDITIS, KEGG_ANTIGEN_PROCESSING_AND_PRESENTATION, KEGG_ALLOGRAFT_REJECTION, KEGG_SYSTEMIC_LUPUS_ERYTHEMATOSUS, KEGG_TYPE_I_DIABETES_MELLITUS, KEGG_AUTOIMMUNE_THYROID_DISEASE, KEGG_GRAFT_VERSUS_HOST_DISEASE, KEGG_INTESTINAL_IMMUNE_NETWORK_FOR_IGA_PRODUCTION	KEGG_CELL_ADHESION_MOLECULES_CAMS, KEGG_ANTIGEN_PROCESSING_AND_PRESENTATION, KEGG_PRIMARY_IMMUNODEFICIENCY, KEGG_HEMATOPOIETIC_CELL_LINEAGE, KEGG_T_CELL_RECEPTOR_SIGNALING_PATHWAY	EC	FALSE	TRUE	FALSE	FALSE	FALSE	TRUE	HLA-DQB1|CD4	9
Dendritic_cells	EC	HLA-DPA1	CD4	2	8.06224e-07	3.11684e-07	0.850792	0.920581	Both	KEGG_ASTHMA, KEGG_CELL_ADHESION_MOLECULES_CAMS, KEGG_LEISHMANIA_INFECTION, KEGG_VIRAL_MYOCARDITIS, KEGG_ANTIGEN_PROCESSING_AND_PRESENTATION, KEGG_ALLOGRAFT_REJECTION, KEGG_SYSTEMIC_LUPUS_ERYTHEMATOSUS, KEGG_TYPE_I_DIABETES_MELLITUS, KEGG_AUTOIMMUNE_THYROID_DISEASE, KEGG_GRAFT_VERSUS_HOST_DISEASE, KEGG_INTESTINAL_IMMUNE_NETWORK_FOR_IGA_PRODUCTION	KEGG_CELL_ADHESION_MOLECULES_CAMS, KEGG_ANTIGEN_PROCESSING_AND_PRESENTATION, KEGG_PRIMARY_IMMUNODEFICIENCY, KEGG_HEMATOPOIETIC_CELL_LINEAGE, KEGG_T_CELL_RECEPTOR_SIGNALING_PATHWAY	EC	FALSE	TRUE	FALSE	FALSE	FALSE	TRUE	HLA-DPA1|CD4	12
Dendritic_cells	EC	TNFSF10	TNFRSF10D	16	8.06224e-07		0.914763		Young	KEGG_NATURAL_KILLER_CELL_MEDIATED_CYTOTOXICITY, KEGG_CYTOKINE_CYTOKINE_RECEPTOR_INTERACTION, KEGG_APOPTOSIS	KEGG_CYTOKINE_CYTOKINE_RECEPTOR_INTERACTION, KEGG_APOPTOSIS, KEGG_NATURAL_KILLER_CELL_MEDIATED_CYTOTOXICITY	EC	FALSE	TRUE	FALSE	FALSE	FALSE	TRUE	TNFSF10|TNFRSF10D	6
Dendritic_cells	EC	TGFB1	ENG	9	8.06224e-07	3.11684e-07	0.88426	0.934279	Both	KEGG_PANCREATIC_CANCER, KEGG_CYTOKINE_CYTOKINE_RECEPTOR_INTERACTION, KEGG_TGF_BETA_SIGNALING_PATHWAY, KEGG_CHRONIC_MYELOID_LEUKEMIA, KEGG_HYPERTROPHIC_CARDIOMYOPATHY_HCM, KEGG_PATHWAYS_IN_CANCER, KEGG_CELL_CYCLE, KEGG_COLORECTAL_CANCER, KEGG_DILATED_CARDIOMYOPATHY, KEGG_MAPK_SIGNALING_PATHWAY, KEGG_LEISHMANIA_INFECTION, KEGG_INTESTINAL_IMMUNE_NETWORK_FOR_IGA_PRODUCTION, KEGG_RENAL_CELL_CARCINOMA		EC	FALSE	TRUE	FALSE	FALSE	FALSE	TRUE	TGFB1|ENG	14
Dendritic_cells	EC	TGFB1	TGFBR3	19	8.06224e-07	1.13303e-06	0.842839	0.810994	Both	KEGG_PANCREATIC_CANCER, KEGG_CYTOKINE_CYTOKINE_RECEPTOR_INTERACTION, KEGG_TGF_BETA_SIGNALING_PATHWAY, KEGG_CHRONIC_MYELOID_LEUKEMIA, KEGG_HYPERTROPHIC_CARDIOMYOPATHY_HCM, KEGG_PATHWAYS_IN_CANCER, KEGG_CELL_CYCLE, KEGG_COLORECTAL_CANCER, KEGG_DILATED_CARDIOMYOPATHY, KEGG_MAPK_SIGNALING_PATHWAY, KEGG_LEISHMANIA_INFECTION, KEGG_INTESTINAL_IMMUNE_NETWORK_FOR_IGA_PRODUCTION, KEGG_RENAL_CELL_CARCINOMA		EC	FALSE	TRUE	FALSE	FALSE	FALSE	TRUE	TGFB1|TGFBR3	14
Dendritic_cells	EC	LGALS1	ITGB1	6	8.06224e-07	3.11684e-07	0.822548	0.729177	Both		KEGG_CELL_ADHESION_MOLECULES_CAMS, KEGG_REGULATION_OF_ACTIN_CYTOSKELETON, KEGG_ECM_RECEPTOR_INTERACTION, KEGG_AXON_GUIDANCE, KEGG_FOCAL_ADHESION, KEGG_DILATED_CARDIOMYOPATHY, KEGG_SMALL_CELL_LUNG_CANCER, KEGG_LEISHMANIA_INFECTION, KEGG_HYPERTROPHIC_CARDIOMYOPATHY_HCM, KEGG_LEUKOCYTE_TRANSENDOTHELIAL_MIGRATION, KEGG_PATHOGENIC_ESCHERICHIA_COLI_INFECTION, KEGG_ARRHYTHMOGENIC_RIGHT_VENTRICULAR_CARDI…	EC	FALSE	TRUE	FALSE	FALSE	FALSE	TRUE	LGALS1|ITGB1	42
Dendritic_cells	EC	S100A8	CD36	1	8.06224e-07	6.01476e-07	0.824734	0.941586	Both		KEGG_ADIPOCYTOKINE_SIGNALING_PATHWAY, KEGG_ECM_RECEPTOR_INTERACTION, KEGG_HEMATOPOIETIC_CELL_LINEAGE, KEGG_PPAR_SIGNALING_PATHWAY	EC	FALSE	TRUE	FALSE	FALSE	FALSE	TRUE	S100A8|CD36	36
Dendritic_cells	EC	S100A9	CD36	1	8.06224e-07	4.14631e-07	0.75573	0.854394	Both		KEGG_ADIPOCYTOKINE_SIGNALING_PATHWAY, KEGG_ECM_RECEPTOR_INTERACTION, KEGG_HEMATOPOIETIC_CELL_LINEAGE, KEGG_PPAR_SIGNALING_PATHWAY	EC	FALSE	TRUE	FALSE	FALSE	FALSE	TRUE	S100A9|CD36	36
Dendritic_cells	EC	CXCL8	KDR	1	8.06224e-07	3.11684e-07	0.812588	0.974744	Both	KEGG_EPITHELIAL_CELL_SIGNALING_IN_HELICOBACTER_PYLORI_INFECTION, KEGG_CYTOKINE_CYTOKINE_RECEPTOR_INTERACTION, KEGG_TOLL_LIKE_RECEPTOR_SIGNALING_PATHWAY, KEGG_NOD_LIKE_RECEPTOR_SIGNALING_PATHWAY, KEGG_RIG_I_LIKE_RECEPTOR_SIGNALING_PATHWAY, KEGG_CHEMOKINE_SIGNALING_PATHWAY, KEGG_BLADDER_CANCER, KEGG_PATHWAYS_IN_CANCER	KEGG_VEGF_SIGNALING_PATHWAY, KEGG_CYTOKINE_CYTOKINE_RECEPTOR_INTERACTION, KEGG_ENDOCYTOSIS, KEGG_FOCAL_ADHESION	EC	FALSE	TRUE	FALSE	FALSE	FALSE	TRUE	CXCL8|KDR	2
Dendritic_cells	EC	LGALS3	ENG	2	8.06224e-07	3.11684e-07	0.945563	0.9094	Both			EC	FALSE	TRUE	FALSE	FALSE	FALSE	TRUE	LGALS3|ENG	12
Dendritic_cells	EC	GRN	TNFRSF1A	5	8.06224e-07	3.11684e-07	0.845918	0.821209	Both		KEGG_ADIPOCYTOKINE_SIGNALING_PATHWAY, KEGG_CYTOKINE_CYTOKINE_RECEPTOR_INTERACTION, KEGG_APOPTOSIS, KEGG_ALZHEIMERS_DISEASE, KEGG_MAPK_SIGNALING_PATHWAY, KEGG_AMYOTROPHIC_LATERAL_SCLEROSIS_ALS	EC	FALSE	TRUE	FALSE	FALSE	FALSE	TRUE	GRN|TNFRSF1A	28
Dendritic_cells	EC	GRN	CLEC4M	1	8.06224e-07		0.907353		Young			EC	FALSE	TRUE	FALSE	FALSE	FALSE	TRUE	GRN|CLEC4M	7
Dendritic_cells	EC	S100A12	CD36	1	8.06224e-07	2.42118e-06	0.976961	0.815332	Both		KEGG_ADIPOCYTOKINE_SIGNALING_PATHWAY, KEGG_ECM_RECEPTOR_INTERACTION, KEGG_HEMATOPOIETIC_CELL_LINEAGE, KEGG_PPAR_SIGNALING_PATHWAY	EC	FALSE	TRUE	FALSE	FALSE	FALSE	TRUE	S100A12|CD36	16
Dendritic_cells	EC	IL16	CD4	16	8.06224e-07	1.12401e-06	0.901622	0.797094	Both		KEGG_CELL_ADHESION_MOLECULES_CAMS, KEGG_ANTIGEN_PROCESSING_AND_PRESENTATION, KEGG_PRIMARY_IMMUNODEFICIENCY, KEGG_HEMATOPOIETIC_CELL_LINEAGE, KEGG_T_CELL_RECEPTOR_SIGNALING_PATHWAY	EC	FALSE	TRUE	FALSE	FALSE	FALSE	TRUE	IL16|CD4	8
Dendritic_cells	EC	CTSD	APP	9	8.06224e-07	3.11684e-07	0.865362	0.8423	Both	KEGG_LYSOSOME	KEGG_ALZHEIMERS_DISEASE	EC	FALSE	TRUE	FALSE	FALSE	FALSE	TRUE	CTSD|APP	35
Dendritic_cells	MSC	ADAM10	NOTCH3	5	8.06224e-07	3.11684e-07	0.848953	0.918211	Both	KEGG_EPITHELIAL_CELL_SIGNALING_IN_HELICOBACTER_PYLORI_INFECTION, KEGG_ALZHEIMERS_DISEASE	KEGG_DORSO_VENTRAL_AXIS_FORMATION, KEGG_NOTCH_SIGNALING_PATHWAY	MSC	FALSE	FALSE	FALSE	TRUE	FALSE	TRUE	ADAM10|NOTCH3	5
Dendritic_cells	MSC	TNFSF13	TNFRSF1A	6	8.06224e-07	3.11684e-07	0.854405	0.75071	Both	KEGG_CYTOKINE_CYTOKINE_RECEPTOR_INTERACTION, KEGG_INTESTINAL_IMMUNE_NETWORK_FOR_IGA_PRODUCTION	KEGG_ADIPOCYTOKINE_SIGNALING_PATHWAY, KEGG_CYTOKINE_CYTOKINE_RECEPTOR_INTERACTION, KEGG_APOPTOSIS, KEGG_ALZHEIMERS_DISEASE, KEGG_MAPK_SIGNALING_PATHWAY, KEGG_AMYOTROPHIC_LATERAL_SCLEROSIS_ALS	MSC	FALSE	FALSE	FALSE	TRUE	FALSE	TRUE	TNFSF13|TNFRSF1A	4
Dendritic_cells	MSC	HLA-DRA	CD81	1	8.06224e-07	3.11684e-07	0.916333	0.698111	Both	KEGG_ASTHMA, KEGG_CELL_ADHESION_MOLECULES_CAMS, KEGG_LEISHMANIA_INFECTION, KEGG_VIRAL_MYOCARDITIS, KEGG_ANTIGEN_PROCESSING_AND_PRESENTATION, KEGG_ALLOGRAFT_REJECTION, KEGG_SYSTEMIC_LUPUS_ERYTHEMATOSUS, KEGG_HEMATOPOIETIC_CELL_LINEAGE, KEGG_TYPE_I_DIABETES_MELLITUS, KEGG_AUTOIMMUNE_THYROID_DISEASE, KEGG_GRAFT_VERSUS_HOST_DISEASE, KEGG_INTESTINAL_IMMUNE_NETWORK_FOR_IGA_PRODUCTION	KEGG_B_CELL_RECEPTOR_SIGNALING_PATHWAY	MSC	FALSE	FALSE	FALSE	TRUE	FALSE	TRUE	HLA-DRA|CD81	12
Dendritic_cells	MSC	HLA-DRB1	CD81	1	8.06224e-07	3.11684e-07	0.869848	0.799708	Both	KEGG_CELL_ADHESION_MOLECULES_CAMS, KEGG_VIRAL_MYOCARDITIS, KEGG_ALLOGRAFT_REJECTION, KEGG_SYSTEMIC_LUPUS_ERYTHEMATOSUS, KEGG_HEMATOPOIETIC_CELL_LINEAGE, KEGG_GRAFT_VERSUS_HOST_DISEASE, KEGG_ASTHMA, KEGG_LEISHMANIA_INFECTION, KEGG_ANTIGEN_PROCESSING_AND_PRESENTATION, KEGG_TYPE_I_DIABETES_MELLITUS, KEGG_AUTOIMMUNE_THYROID_DISEASE, KEGG_INTESTINAL_IMMUNE_NETWORK_FOR_IGA_PRODUCTION	KEGG_B_CELL_RECEPTOR_SIGNALING_PATHWAY	MSC	FALSE	FALSE	FALSE	TRUE	FALSE	TRUE	HLA-DRB1|CD81	16
Dendritic_cells	MSC	ANXA1	EGFR	12	8.06224e-07	3.11684e-07	0.870292	0.95517	Both		KEGG_PANCREATIC_CANCER, KEGG_REGULATION_OF_ACTIN_CYTOSKELETON, KEGG_GNRH_SIGNALING_PATHWAY, KEGG_GLIOMA, KEGG_EPITHELIAL_CELL_SIGNALING_IN_HELICOBACTER_PYLORI_INFECTION, KEGG_CYTOKINE_CYTOKINE_RECEPTOR_INTERACTION, KEGG_DORSO_VENTRAL_AXIS_FORMATION, KEGG_ENDOCYTOSIS, KEGG_FOCAL_ADHESION, KEGG_MELANOMA, KEGG_ENDOMETRIAL_CANCER, KEGG_MAPK_SIGNALING_PATHWAY, KEGG_PROSTATE_CANCER, KEGG_GAP_JUNCTION, …	MSC	FALSE	FALSE	FALSE	TRUE	FALSE	TRUE	ANXA1|EGFR	5
Dendritic_cells	MSC	ITGB2	THY1	2	8.06224e-07	3.11684e-07	0.839477	0.843507	Both	KEGG_CELL_ADHESION_MOLECULES_CAMS, KEGG_VIRAL_MYOCARDITIS, KEGG_REGULATION_OF_ACTIN_CYTOSKELETON, KEGG_NATURAL_KILLER_CELL_MEDIATED_CYTOTOXICITY, KEGG_LEISHMANIA_INFECTION, KEGG_LEUKOCYTE_TRANSENDOTHELIAL_MIGRATION	KEGG_LEUKOCYTE_TRANSENDOTHELIAL_MIGRATION	MSC	FALSE	FALSE	FALSE	TRUE	FALSE	TRUE	ITGB2|THY1	7
Dendritic_cells	MSC	CSF1R	CSF1	10	8.06224e-07	3.11684e-07	0.889387	0.84356	Both	KEGG_CYTOKINE_CYTOKINE_RECEPTOR_INTERACTION, KEGG_HEMATOPOIETIC_CELL_LINEAGE, KEGG_ENDOCYTOSIS, KEGG_PATHWAYS_IN_CANCER	KEGG_CYTOKINE_CYTOKINE_RECEPTOR_INTERACTION, KEGG_HEMATOPOIETIC_CELL_LINEAGE	MSC	FALSE	FALSE	FALSE	TRUE	FALSE	TRUE	CSF1R|CSF1	1
Dendritic_cells	MSC	ANXA2	EGFR	1	8.06224e-07	3.11684e-07	0.84937	0.741473	Both		KEGG_PANCREATIC_CANCER, KEGG_REGULATION_OF_ACTIN_CYTOSKELETON, KEGG_GNRH_SIGNALING_PATHWAY, KEGG_GLIOMA, KEGG_EPITHELIAL_CELL_SIGNALING_IN_HELICOBACTER_PYLORI_INFECTION, KEGG_CYTOKINE_CYTOKINE_RECEPTOR_INTERACTION, KEGG_DORSO_VENTRAL_AXIS_FORMATION, KEGG_ENDOCYTOSIS, KEGG_FOCAL_ADHESION, KEGG_MELANOMA, KEGG_ENDOMETRIAL_CANCER, KEGG_MAPK_SIGNALING_PATHWAY, KEGG_PROSTATE_CANCER, KEGG_GAP_JUNCTION, …	MSC	FALSE	FALSE	FALSE	TRUE	FALSE	TRUE	ANXA2|EGFR	5
Dendritic_cells	MSC	THBS1	LRP1	15	8.06224e-07		0.966661		Young	KEGG_ECM_RECEPTOR_INTERACTION, KEGG_TGF_BETA_SIGNALING_PATHWAY, KEGG_FOCAL_ADHESION, KEGG_BLADDER_CANCER, KEGG_P53_SIGNALING_PATHWAY	KEGG_ALZHEIMERS_DISEASE	MSC	FALSE	FALSE	FALSE	TRUE	FALSE	TRUE	THBS1|LRP1	2
Dendritic_cells	MSC	CD14	TLR3	2	8.06224e-07		0.964322		Young	KEGG_MAPK_SIGNALING_PATHWAY, KEGG_REGULATION_OF_ACTIN_CYTOSKELETON, KEGG_TOLL_LIKE_RECEPTOR_SIGNALING_PATHWAY, KEGG_HEMATOPOIETIC_CELL_LINEAGE, KEGG_PATHOGENIC_ESCHERICHIA_COLI_INFECTION	KEGG_TOLL_LIKE_RECEPTOR_SIGNALING_PATHWAY	MSC	FALSE	FALSE	FALSE	TRUE	FALSE	TRUE	CD14|TLR3	2
Dendritic_cells	MSC	CD14	ITGB1	6	8.06224e-07	3.11684e-07	0.976501	0.723442	Both	KEGG_MAPK_SIGNALING_PATHWAY, KEGG_REGULATION_OF_ACTIN_CYTOSKELETON, KEGG_TOLL_LIKE_RECEPTOR_SIGNALING_PATHWAY, KEGG_HEMATOPOIETIC_CELL_LINEAGE, KEGG_PATHOGENIC_ESCHERICHIA_COLI_INFECTION	KEGG_CELL_ADHESION_MOLECULES_CAMS, KEGG_REGULATION_OF_ACTIN_CYTOSKELETON, KEGG_ECM_RECEPTOR_INTERACTION, KEGG_AXON_GUIDANCE, KEGG_FOCAL_ADHESION, KEGG_DILATED_CARDIOMYOPATHY, KEGG_SMALL_CELL_LUNG_CANCER, KEGG_LEISHMANIA_INFECTION, KEGG_HYPERTROPHIC_CARDIOMYOPATHY_HCM, KEGG_LEUKOCYTE_TRANSENDOTHELIAL_MIGRATION, KEGG_PATHOGENIC_ESCHERICHIA_COLI_INFECTION, KEGG_ARRHYTHMOGENIC_RIGHT_VENTRICULAR_CARDI…	MSC	FALSE	FALSE	FALSE	TRUE	FALSE	TRUE	CD14|ITGB1	7
Dendritic_cells	MSC	CD14	PLXND1	1	8.06224e-07	3.11684e-07	0.839011	0.897146	Both	KEGG_MAPK_SIGNALING_PATHWAY, KEGG_REGULATION_OF_ACTIN_CYTOSKELETON, KEGG_TOLL_LIKE_RECEPTOR_SIGNALING_PATHWAY, KEGG_HEMATOPOIETIC_CELL_LINEAGE, KEGG_PATHOGENIC_ESCHERICHIA_COLI_INFECTION		MSC	FALSE	FALSE	FALSE	TRUE	FALSE	TRUE	CD14|PLXND1	2
Dendritic_cells	MSC	IL6R	IL6ST	13	8.06224e-07	3.11684e-07	0.908994	0.881695	Both	KEGG_CYTOKINE_CYTOKINE_RECEPTOR_INTERACTION, KEGG_HEMATOPOIETIC_CELL_LINEAGE, KEGG_JAK_STAT_SIGNALING_PATHWAY	KEGG_CYTOKINE_CYTOKINE_RECEPTOR_INTERACTION, KEGG_JAK_STAT_SIGNALING_PATHWAY	MSC	FALSE	FALSE	FALSE	TRUE	FALSE	TRUE	IL6R|IL6ST	6
Dendritic_cells	MSC	FCGR2A	PDGFRB	1	8.06224e-07	3.11684e-07	0.890144	0.79921	Both	KEGG_LEISHMANIA_INFECTION, KEGG_SYSTEMIC_LUPUS_ERYTHEMATOSUS, KEGG_FC_GAMMA_R_MEDIATED_PHAGOCYTOSIS	KEGG_REGULATION_OF_ACTIN_CYTOSKELETON, KEGG_GLIOMA, KEGG_CYTOKINE_CYTOKINE_RECEPTOR_INTERACTION, KEGG_FOCAL_ADHESION, KEGG_MELANOMA, KEGG_MAPK_SIGNALING_PATHWAY, KEGG_PROSTATE_CANCER, KEGG_GAP_JUNCTION, KEGG_CALCIUM_SIGNALING_PATHWAY, KEGG_PATHWAYS_IN_CANCER	MSC	FALSE	FALSE	FALSE	TRUE	FALSE	TRUE	FCGR2A|PDGFRB	3
Dendritic_cells	MSC	VCAN	TLR3	1	8.06224e-07		0.931025		Young	KEGG_CELL_ADHESION_MOLECULES_CAMS	KEGG_TOLL_LIKE_RECEPTOR_SIGNALING_PATHWAY	MSC	FALSE	FALSE	FALSE	TRUE	FALSE	TRUE	VCAN|TLR3	3
Dendritic_cells	MSC	VCAN	EGFR	7	8.06224e-07	3.11684e-07	0.922131	0.897901	Both	KEGG_CELL_ADHESION_MOLECULES_CAMS	KEGG_PANCREATIC_CANCER, KEGG_REGULATION_OF_ACTIN_CYTOSKELETON, KEGG_GNRH_SIGNALING_PATHWAY, KEGG_GLIOMA, KEGG_EPITHELIAL_CELL_SIGNALING_IN_HELICOBACTER_PYLORI_INFECTION, KEGG_CYTOKINE_CYTOKINE_RECEPTOR_INTERACTION, KEGG_DORSO_VENTRAL_AXIS_FORMATION, KEGG_ENDOCYTOSIS, KEGG_FOCAL_ADHESION, KEGG_MELANOMA, KEGG_ENDOMETRIAL_CANCER, KEGG_MAPK_SIGNALING_PATHWAY, KEGG_PROSTATE_CANCER, KEGG_GAP_JUNCTION, …	MSC	FALSE	FALSE	FALSE	TRUE	FALSE	TRUE	VCAN|EGFR	3
Dendritic_cells	MSC	VCAN	ITGB1	5	8.06224e-07	3.11684e-07	0.784773	0.918404	Both	KEGG_CELL_ADHESION_MOLECULES_CAMS	KEGG_CELL_ADHESION_MOLECULES_CAMS, KEGG_REGULATION_OF_ACTIN_CYTOSKELETON, KEGG_ECM_RECEPTOR_INTERACTION, KEGG_AXON_GUIDANCE, KEGG_FOCAL_ADHESION, KEGG_DILATED_CARDIOMYOPATHY, KEGG_SMALL_CELL_LUNG_CANCER, KEGG_LEISHMANIA_INFECTION, KEGG_HYPERTROPHIC_CARDIOMYOPATHY_HCM, KEGG_LEUKOCYTE_TRANSENDOTHELIAL_MIGRATION, KEGG_PATHOGENIC_ESCHERICHIA_COLI_INFECTION, KEGG_ARRHYTHMOGENIC_RIGHT_VENTRICULAR_CARDI…	MSC	FALSE	FALSE	FALSE	TRUE	FALSE	TRUE	VCAN|ITGB1	21
Dendritic_cells	MSC	ITGA4	VCAM1	3	8.06224e-07	3.11684e-07	0.7293	0.93102	Both	KEGG_CELL_ADHESION_MOLECULES_CAMS, KEGG_REGULATION_OF_ACTIN_CYTOSKELETON, KEGG_ECM_RECEPTOR_INTERACTION, KEGG_HEMATOPOIETIC_CELL_LINEAGE, KEGG_FOCAL_ADHESION, KEGG_DILATED_CARDIOMYOPATHY, KEGG_LEISHMANIA_INFECTION, KEGG_HYPERTROPHIC_CARDIOMYOPATHY_HCM, KEGG_LEUKOCYTE_TRANSENDOTHELIAL_MIGRATION, KEGG_ARRHYTHMOGENIC_RIGHT_VENTRICULAR_CARDIOMYOPATHY_ARVC, KEGG_INTESTINAL_IMMUNE_NETWORK_FOR_IGA_PRODU…	KEGG_CELL_ADHESION_MOLECULES_CAMS, KEGG_LEUKOCYTE_TRANSENDOTHELIAL_MIGRATION	MSC	FALSE	FALSE	FALSE	TRUE	FALSE	TRUE	ITGA4|VCAM1	10
Dendritic_cells	MSC	CD33	IFNGR1	1	8.06224e-07	3.11684e-07	0.898139	0.964142	Both	KEGG_HEMATOPOIETIC_CELL_LINEAGE	KEGG_NATURAL_KILLER_CELL_MEDIATED_CYTOTOXICITY, KEGG_CYTOKINE_CYTOKINE_RECEPTOR_INTERACTION, KEGG_LEISHMANIA_INFECTION, KEGG_JAK_STAT_SIGNALING_PATHWAY	MSC	FALSE	FALSE	FALSE	TRUE	FALSE	TRUE	CD33|IFNGR1	5
Dendritic_cells	MSC	TNFRSF1B	TNFRSF1A	1	8.06224e-07	3.11684e-07	0.888234	0.958623	Both	KEGG_ADIPOCYTOKINE_SIGNALING_PATHWAY, KEGG_CYTOKINE_CYTOKINE_RECEPTOR_INTERACTION, KEGG_AMYOTROPHIC_LATERAL_SCLEROSIS_ALS	KEGG_ADIPOCYTOKINE_SIGNALING_PATHWAY, KEGG_CYTOKINE_CYTOKINE_RECEPTOR_INTERACTION, KEGG_APOPTOSIS, KEGG_ALZHEIMERS_DISEASE, KEGG_MAPK_SIGNALING_PATHWAY, KEGG_AMYOTROPHIC_LATERAL_SCLEROSIS_ALS	MSC	FALSE	FALSE	FALSE	TRUE	FALSE	TRUE	TNFRSF1B|TNFRSF1A	16
Dendritic_cells	MSC	CALR	LRP1	11	8.06224e-07	3.11684e-07	0.931417	0.957108	Both	KEGG_ANTIGEN_PROCESSING_AND_PRESENTATION	KEGG_ALZHEIMERS_DISEASE	MSC	FALSE	FALSE	FALSE	TRUE	FALSE	TRUE	CALR|LRP1	16
Dendritic_cells	MSC	NOTCH2	JAG1	6	8.06224e-07	9.16016e-07	0.889129	0.933153	Both	KEGG_DORSO_VENTRAL_AXIS_FORMATION, KEGG_NOTCH_SIGNALING_PATHWAY	KEGG_NOTCH_SIGNALING_PATHWAY	MSC	FALSE	FALSE	FALSE	TRUE	FALSE	TRUE	NOTCH2|JAG1	2
Dendritic_cells	MSC	LRP1	APP	4	8.06224e-07	1.93202e-06	0.905468	0.941339	Both	KEGG_ALZHEIMERS_DISEASE	KEGG_ALZHEIMERS_DISEASE	MSC	FALSE	FALSE	FALSE	TRUE	FALSE	TRUE	LRP1|APP	10
Dendritic_cells	MSC	PTPRJ	EGFR	7	8.06224e-07	8.44592e-07	0.945599	0.752236	Both	KEGG_ADHERENS_JUNCTION	KEGG_PANCREATIC_CANCER, KEGG_REGULATION_OF_ACTIN_CYTOSKELETON, KEGG_GNRH_SIGNALING_PATHWAY, KEGG_GLIOMA, KEGG_EPITHELIAL_CELL_SIGNALING_IN_HELICOBACTER_PYLORI_INFECTION, KEGG_CYTOKINE_CYTOKINE_RECEPTOR_INTERACTION, KEGG_DORSO_VENTRAL_AXIS_FORMATION, KEGG_ENDOCYTOSIS, KEGG_FOCAL_ADHESION, KEGG_MELANOMA, KEGG_ENDOMETRIAL_CANCER, KEGG_MAPK_SIGNALING_PATHWAY, KEGG_PROSTATE_CANCER, KEGG_GAP_JUNCTION, …	MSC	FALSE	FALSE	FALSE	TRUE	FALSE	TRUE	PTPRJ|EGFR	1
Dendritic_cells	MSC	PTPRJ	PDGFRB	15	8.06224e-07	3.11684e-07	0.737626	0.95593	Both	KEGG_ADHERENS_JUNCTION	KEGG_REGULATION_OF_ACTIN_CYTOSKELETON, KEGG_GLIOMA, KEGG_CYTOKINE_CYTOKINE_RECEPTOR_INTERACTION, KEGG_FOCAL_ADHESION, KEGG_MELANOMA, KEGG_MAPK_SIGNALING_PATHWAY, KEGG_PROSTATE_CANCER, KEGG_GAP_JUNCTION, KEGG_CALCIUM_SIGNALING_PATHWAY, KEGG_PATHWAYS_IN_CANCER	MSC	FALSE	FALSE	FALSE	TRUE	FALSE	TRUE	PTPRJ|PDGFRB	1
Dendritic_cells	MSC	LGALS9	MRC2	1	8.06224e-07	3.62038e-07	0.889084	0.787085	Both			MSC	FALSE	FALSE	FALSE	TRUE	FALSE	TRUE	LGALS9|MRC2	2
Dendritic_cells	MSC	LGALS1	ITGB1	6	8.06224e-07	3.11684e-07	0.800544	0.878388	Both		KEGG_CELL_ADHESION_MOLECULES_CAMS, KEGG_REGULATION_OF_ACTIN_CYTOSKELETON, KEGG_ECM_RECEPTOR_INTERACTION, KEGG_AXON_GUIDANCE, KEGG_FOCAL_ADHESION, KEGG_DILATED_CARDIOMYOPATHY, KEGG_SMALL_CELL_LUNG_CANCER, KEGG_LEISHMANIA_INFECTION, KEGG_HYPERTROPHIC_CARDIOMYOPATHY_HCM, KEGG_LEUKOCYTE_TRANSENDOTHELIAL_MIGRATION, KEGG_PATHOGENIC_ESCHERICHIA_COLI_INFECTION, KEGG_ARRHYTHMOGENIC_RIGHT_VENTRICULAR_CARDI…	MSC	FALSE	FALSE	FALSE	TRUE	FALSE	TRUE	LGALS1|ITGB1	42
Dendritic_cells	MSC	SERPINA1	LRP1	10	8.06224e-07	3.11684e-07	0.832079	0.929453	Both	KEGG_COMPLEMENT_AND_COAGULATION_CASCADES	KEGG_ALZHEIMERS_DISEASE	MSC	FALSE	FALSE	FALSE	TRUE	FALSE	TRUE	SERPINA1|LRP1	8
Dendritic_cells	MSC	IL1RN	IL1R1	22	8.06224e-07	3.11684e-07	0.85107	0.82333	Both		KEGG_MAPK_SIGNALING_PATHWAY, KEGG_CYTOKINE_CYTOKINE_RECEPTOR_INTERACTION, KEGG_APOPTOSIS, KEGG_HEMATOPOIETIC_CELL_LINEAGE	MSC	FALSE	FALSE	FALSE	TRUE	FALSE	TRUE	IL1RN|IL1R1	2
Dendritic_cells	MSC	S100A4	EGFR	7	8.06224e-07	3.11684e-07	0.83143	0.818293	Both		KEGG_PANCREATIC_CANCER, KEGG_REGULATION_OF_ACTIN_CYTOSKELETON, KEGG_GNRH_SIGNALING_PATHWAY, KEGG_GLIOMA, KEGG_EPITHELIAL_CELL_SIGNALING_IN_HELICOBACTER_PYLORI_INFECTION, KEGG_CYTOKINE_CYTOKINE_RECEPTOR_INTERACTION, KEGG_DORSO_VENTRAL_AXIS_FORMATION, KEGG_ENDOCYTOSIS, KEGG_FOCAL_ADHESION, KEGG_MELANOMA, KEGG_ENDOMETRIAL_CANCER, KEGG_MAPK_SIGNALING_PATHWAY, KEGG_PROSTATE_CANCER, KEGG_GAP_JUNCTION, …	MSC	FALSE	FALSE	FALSE	TRUE	FALSE	TRUE	S100A4|EGFR	9
Dendritic_cells	MSC	GRN	EGFR	1	8.06224e-07	3.11684e-07	0.727295	0.959957	Both		KEGG_PANCREATIC_CANCER, KEGG_REGULATION_OF_ACTIN_CYTOSKELETON, KEGG_GNRH_SIGNALING_PATHWAY, KEGG_GLIOMA, KEGG_EPITHELIAL_CELL_SIGNALING_IN_HELICOBACTER_PYLORI_INFECTION, KEGG_CYTOKINE_CYTOKINE_RECEPTOR_INTERACTION, KEGG_DORSO_VENTRAL_AXIS_FORMATION, KEGG_ENDOCYTOSIS, KEGG_FOCAL_ADHESION, KEGG_MELANOMA, KEGG_ENDOMETRIAL_CANCER, KEGG_MAPK_SIGNALING_PATHWAY, KEGG_PROSTATE_CANCER, KEGG_GAP_JUNCTION, …	MSC	FALSE	FALSE	FALSE	TRUE	FALSE	TRUE	GRN|EGFR	7
Dendritic_cells	MSC	GRN	TNFRSF1A	5	8.06224e-07	3.11684e-07	0.961415	0.896054	Both		KEGG_ADIPOCYTOKINE_SIGNALING_PATHWAY, KEGG_CYTOKINE_CYTOKINE_RECEPTOR_INTERACTION, KEGG_APOPTOSIS, KEGG_ALZHEIMERS_DISEASE, KEGG_MAPK_SIGNALING_PATHWAY, KEGG_AMYOTROPHIC_LATERAL_SCLEROSIS_ALS	MSC	FALSE	FALSE	FALSE	TRUE	FALSE	TRUE	GRN|TNFRSF1A	28
Dendritic_cells	MSC	CTSD	APP	9	8.06224e-07	3.11684e-07	0.802322	0.917624	Both	KEGG_LYSOSOME	KEGG_ALZHEIMERS_DISEASE	MSC	FALSE	FALSE	FALSE	TRUE	FALSE	TRUE	CTSD|APP	35
Neutrophils	Dendritic_cells	FCAR	CD33	1	8.06224e-07		0.809228		Young		KEGG_HEMATOPOIETIC_CELL_LINEAGE	Dendritic_cells	FALSE	FALSE	FALSE	FALSE	FALSE	FALSE	FCAR|CD33	3
Neutrophils	Dendritic_cells	SLPI	CD4	1	8.06224e-07	3.11684e-07	0.85856	0.918512	Both		KEGG_CELL_ADHESION_MOLECULES_CAMS, KEGG_ANTIGEN_PROCESSING_AND_PRESENTATION, KEGG_PRIMARY_IMMUNODEFICIENCY, KEGG_HEMATOPOIETIC_CELL_LINEAGE, KEGG_T_CELL_RECEPTOR_SIGNALING_PATHWAY	Dendritic_cells	FALSE	FALSE	FALSE	FALSE	FALSE	FALSE	SLPI|CD4	6
Neutrophils	Dendritic_cells	HP	ITGB2	5	8.06224e-07	3.11684e-07	0.853157	0.748856	Both		KEGG_CELL_ADHESION_MOLECULES_CAMS, KEGG_VIRAL_MYOCARDITIS, KEGG_REGULATION_OF_ACTIN_CYTOSKELETON, KEGG_NATURAL_KILLER_CELL_MEDIATED_CYTOTOXICITY, KEGG_LEISHMANIA_INFECTION, KEGG_LEUKOCYTE_TRANSENDOTHELIAL_MIGRATION	Dendritic_cells	FALSE	FALSE	FALSE	FALSE	FALSE	FALSE	HP|ITGB2	14
Neutrophils	Dendritic_cells	HP	ASGR1	1	8.06224e-07	3.11684e-07	0.898542	0.744183	Both			Dendritic_cells	FALSE	FALSE	FALSE	FALSE	FALSE	FALSE	HP|ASGR1	2
Neutrophils	Dendritic_cells	HP	CD163	3	8.06224e-07	3.11684e-07	0.897939	0.917017	Both			Dendritic_cells	FALSE	FALSE	FALSE	FALSE	FALSE	FALSE	HP|CD163	2
Neutrophils	Dendritic_cells	S100A8	ITGB2	1	8.06224e-07	3.11684e-07	0.961668	0.788803	Both		KEGG_CELL_ADHESION_MOLECULES_CAMS, KEGG_VIRAL_MYOCARDITIS, KEGG_REGULATION_OF_ACTIN_CYTOSKELETON, KEGG_NATURAL_KILLER_CELL_MEDIATED_CYTOTOXICITY, KEGG_LEISHMANIA_INFECTION, KEGG_LEUKOCYTE_TRANSENDOTHELIAL_MIGRATION	Dendritic_cells	FALSE	FALSE	FALSE	FALSE	FALSE	FALSE	S100A8|ITGB2	63
Neutrophils	Dendritic_cells	S100A8	CD68	1	8.06224e-07	3.11684e-07	0.973153	0.971608	Both		KEGG_LYSOSOME	Dendritic_cells	FALSE	FALSE	FALSE	FALSE	FALSE	FALSE	S100A8|CD68	9
Neutrophils	Dendritic_cells	S100A9	CD68	1	8.06224e-07	3.11684e-07	0.971466	0.779163	Both		KEGG_LYSOSOME	Dendritic_cells	FALSE	FALSE	FALSE	FALSE	FALSE	FALSE	S100A9|CD68	9
Neutrophils	Dendritic_cells	RETN	TLR4	2	8.06224e-07	3.11684e-07	0.961065	0.874712	Both		KEGG_TOLL_LIKE_RECEPTOR_SIGNALING_PATHWAY, KEGG_LEISHMANIA_INFECTION, KEGG_PATHOGENIC_ESCHERICHIA_COLI_INFECTION	Dendritic_cells	FALSE	FALSE	FALSE	FALSE	FALSE	FALSE	RETN|TLR4	9
Neutrophils	Neutrophils	CEACAM8	CEACAM1	8	8.06224e-07	3.11684e-07	0.944762	0.788632	Both			Neutrophils	FALSE	FALSE	FALSE	FALSE	FALSE	FALSE	CEACAM8|CEACAM1	4
Neutrophils	Neutrophils	CEACAM6	CEACAM8	8	8.06224e-07	3.11684e-07	0.958046	0.879544	Both			Neutrophils	FALSE	FALSE	FALSE	FALSE	FALSE	FALSE	CEACAM6|CEACAM8	2
Neutrophils	Granulocytes	ANXA1	FPR1	17	8.06224e-07	3.11684e-07	0.888136	0.676986	Both		KEGG_NEUROACTIVE_LIGAND_RECEPTOR_INTERACTION	Granulocytes	FALSE	FALSE	FALSE	FALSE	FALSE	FALSE	ANXA1|FPR1	15
Neutrophils	Granulocytes	ANXA1	FPR2	28	8.06224e-07	3.11684e-07	0.948755	0.767671	Both		KEGG_NEUROACTIVE_LIGAND_RECEPTOR_INTERACTION	Granulocytes	FALSE	FALSE	FALSE	FALSE	FALSE	FALSE	ANXA1|FPR2	10
Neutrophils	Granulocytes	RETN	TLR4	2	8.06224e-07	3.11684e-07	0.888472	0.794234	Both		KEGG_TOLL_LIKE_RECEPTOR_SIGNALING_PATHWAY, KEGG_LEISHMANIA_INFECTION, KEGG_PATHOGENIC_ESCHERICHIA_COLI_INFECTION	Granulocytes	FALSE	FALSE	FALSE	FALSE	FALSE	FALSE	RETN|TLR4	9
Neutrophils	CD8+NKT-like_cells	TYROBP	KLRD1	1	8.06224e-07	3.11684e-07	0.946306	0.762414	Both	KEGG_NATURAL_KILLER_CELL_MEDIATED_CYTOTOXICITY	KEGG_NATURAL_KILLER_CELL_MEDIATED_CYTOTOXICITY, KEGG_ANTIGEN_PROCESSING_AND_PRESENTATION, KEGG_GRAFT_VERSUS_HOST_DISEASE	CD8+NKT-like_cells	FALSE	FALSE	FALSE	FALSE	FALSE	FALSE	TYROBP|KLRD1	5
Neutrophils	CD8+NKT-like_cells	HLA-B	CD3D	1	8.06224e-07	3.11684e-07	0.955632	0.776975	Both	KEGG_CELL_ADHESION_MOLECULES_CAMS, KEGG_VIRAL_MYOCARDITIS, KEGG_NATURAL_KILLER_CELL_MEDIATED_CYTOTOXICITY, KEGG_ALLOGRAFT_REJECTION, KEGG_ENDOCYTOSIS, KEGG_GRAFT_VERSUS_HOST_DISEASE, KEGG_ANTIGEN_PROCESSING_AND_PRESENTATION, KEGG_TYPE_I_DIABETES_MELLITUS, KEGG_AUTOIMMUNE_THYROID_DISEASE	KEGG_PRIMARY_IMMUNODEFICIENCY, KEGG_HEMATOPOIETIC_CELL_LINEAGE, KEGG_T_CELL_RECEPTOR_SIGNALING_PATHWAY	CD8+NKT-like_cells	FALSE	FALSE	FALSE	FALSE	FALSE	FALSE	HLA-B|CD3D	11
Neutrophils	CD8+NKT-like_cells	HLA-B	CD3G	1	8.06224e-07	3.11684e-07	0.882194	0.721037	Both	KEGG_CELL_ADHESION_MOLECULES_CAMS, KEGG_VIRAL_MYOCARDITIS, KEGG_NATURAL_KILLER_CELL_MEDIATED_CYTOTOXICITY, KEGG_ALLOGRAFT_REJECTION, KEGG_ENDOCYTOSIS, KEGG_GRAFT_VERSUS_HOST_DISEASE, KEGG_ANTIGEN_PROCESSING_AND_PRESENTATION, KEGG_TYPE_I_DIABETES_MELLITUS, KEGG_AUTOIMMUNE_THYROID_DISEASE	KEGG_HEMATOPOIETIC_CELL_LINEAGE, KEGG_T_CELL_RECEPTOR_SIGNALING_PATHWAY	CD8+NKT-like_cells	FALSE	FALSE	FALSE	FALSE	FALSE	FALSE	HLA-B|CD3G	11
Neutrophils	CD8+NKT-like_cells	HLA-A	CD8A	5	8.06224e-07	7.47068e-06	0.945837	0.866085	Both	KEGG_CELL_ADHESION_MOLECULES_CAMS, KEGG_VIRAL_MYOCARDITIS, KEGG_NATURAL_KILLER_CELL_MEDIATED_CYTOTOXICITY, KEGG_ALLOGRAFT_REJECTION, KEGG_ENDOCYTOSIS, KEGG_GRAFT_VERSUS_HOST_DISEASE, KEGG_ANTIGEN_PROCESSING_AND_PRESENTATION, KEGG_TYPE_I_DIABETES_MELLITUS, KEGG_AUTOIMMUNE_THYROID_DISEASE	KEGG_CELL_ADHESION_MOLECULES_CAMS, KEGG_ANTIGEN_PROCESSING_AND_PRESENTATION, KEGG_PRIMARY_IMMUNODEFICIENCY, KEGG_HEMATOPOIETIC_CELL_LINEAGE, KEGG_T_CELL_RECEPTOR_SIGNALING_PATHWAY	CD8+NKT-like_cells	FALSE	FALSE	FALSE	FALSE	FALSE	FALSE	HLA-A|CD8A	11
Neutrophils	CD8+NKT-like_cells	HLA-A	CD3D	1	8.06224e-07	3.11684e-07	0.882545	0.970958	Both	KEGG_CELL_ADHESION_MOLECULES_CAMS, KEGG_VIRAL_MYOCARDITIS, KEGG_NATURAL_KILLER_CELL_MEDIATED_CYTOTOXICITY, KEGG_ALLOGRAFT_REJECTION, KEGG_ENDOCYTOSIS, KEGG_GRAFT_VERSUS_HOST_DISEASE, KEGG_ANTIGEN_PROCESSING_AND_PRESENTATION, KEGG_TYPE_I_DIABETES_MELLITUS, KEGG_AUTOIMMUNE_THYROID_DISEASE	KEGG_PRIMARY_IMMUNODEFICIENCY, KEGG_HEMATOPOIETIC_CELL_LINEAGE, KEGG_T_CELL_RECEPTOR_SIGNALING_PATHWAY	CD8+NKT-like_cells	FALSE	FALSE	FALSE	FALSE	FALSE	FALSE	HLA-A|CD3D	11
Neutrophils	CD8+NKT-like_cells	HLA-A	CD3G	1	8.06224e-07	3.11684e-07	0.943257	0.80679	Both	KEGG_CELL_ADHESION_MOLECULES_CAMS, KEGG_VIRAL_MYOCARDITIS, KEGG_NATURAL_KILLER_CELL_MEDIATED_CYTOTOXICITY, KEGG_ALLOGRAFT_REJECTION, KEGG_ENDOCYTOSIS, KEGG_GRAFT_VERSUS_HOST_DISEASE, KEGG_ANTIGEN_PROCESSING_AND_PRESENTATION, KEGG_TYPE_I_DIABETES_MELLITUS, KEGG_AUTOIMMUNE_THYROID_DISEASE	KEGG_HEMATOPOIETIC_CELL_LINEAGE, KEGG_T_CELL_RECEPTOR_SIGNALING_PATHWAY	CD8+NKT-like_cells	FALSE	FALSE	FALSE	FALSE	FALSE	FALSE	HLA-A|CD3G	11
Neutrophils	CD8+NKT-like_cells	HLA-A	KLRD1	2	8.06224e-07	3.12544e-07	0.962792	0.759443	Both	KEGG_CELL_ADHESION_MOLECULES_CAMS, KEGG_VIRAL_MYOCARDITIS, KEGG_NATURAL_KILLER_CELL_MEDIATED_CYTOTOXICITY, KEGG_ALLOGRAFT_REJECTION, KEGG_ENDOCYTOSIS, KEGG_GRAFT_VERSUS_HOST_DISEASE, KEGG_ANTIGEN_PROCESSING_AND_PRESENTATION, KEGG_TYPE_I_DIABETES_MELLITUS, KEGG_AUTOIMMUNE_THYROID_DISEASE	KEGG_NATURAL_KILLER_CELL_MEDIATED_CYTOTOXICITY, KEGG_ANTIGEN_PROCESSING_AND_PRESENTATION, KEGG_GRAFT_VERSUS_HOST_DISEASE	CD8+NKT-like_cells	FALSE	FALSE	FALSE	FALSE	FALSE	FALSE	HLA-A|KLRD1	11
Neutrophils	CD8+NKT-like_cells	HLA-C	CD3D	1	8.06224e-07	7.96342e-07	0.95595	0.762234	Both	KEGG_CELL_ADHESION_MOLECULES_CAMS, KEGG_VIRAL_MYOCARDITIS, KEGG_NATURAL_KILLER_CELL_MEDIATED_CYTOTOXICITY, KEGG_ANTIGEN_PROCESSING_AND_PRESENTATION, KEGG_ALLOGRAFT_REJECTION, KEGG_ENDOCYTOSIS, KEGG_TYPE_I_DIABETES_MELLITUS, KEGG_AUTOIMMUNE_THYROID_DISEASE, KEGG_GRAFT_VERSUS_HOST_DISEASE	KEGG_PRIMARY_IMMUNODEFICIENCY, KEGG_HEMATOPOIETIC_CELL_LINEAGE, KEGG_T_CELL_RECEPTOR_SIGNALING_PATHWAY	CD8+NKT-like_cells	FALSE	FALSE	FALSE	FALSE	FALSE	FALSE	HLA-C|CD3D	11
Neutrophils	CD8+NKT-like_cells	HLA-C	CD3G	1	8.06224e-07	1.81408e-06	0.969093	0.951995	Both	KEGG_CELL_ADHESION_MOLECULES_CAMS, KEGG_VIRAL_MYOCARDITIS, KEGG_NATURAL_KILLER_CELL_MEDIATED_CYTOTOXICITY, KEGG_ANTIGEN_PROCESSING_AND_PRESENTATION, KEGG_ALLOGRAFT_REJECTION, KEGG_ENDOCYTOSIS, KEGG_TYPE_I_DIABETES_MELLITUS, KEGG_AUTOIMMUNE_THYROID_DISEASE, KEGG_GRAFT_VERSUS_HOST_DISEASE	KEGG_HEMATOPOIETIC_CELL_LINEAGE, KEGG_T_CELL_RECEPTOR_SIGNALING_PATHWAY	CD8+NKT-like_cells	FALSE	FALSE	FALSE	FALSE	FALSE	FALSE	HLA-C|CD3G	11
Neutrophils	CD8+NKT-like_cells	CD59	CD2	6	8.06224e-07	3.11684e-07	0.900588	0.89409	Both	KEGG_HEMATOPOIETIC_CELL_LINEAGE, KEGG_COMPLEMENT_AND_COAGULATION_CASCADES	KEGG_CELL_ADHESION_MOLECULES_CAMS, KEGG_HEMATOPOIETIC_CELL_LINEAGE	CD8+NKT-like_cells	FALSE	FALSE	FALSE	FALSE	FALSE	FALSE	CD59|CD2	5
Neutrophils	CD8+NKT-like_cells	TCN1	CD320	1	8.06224e-07	3.11684e-07	0.955261	0.92366	Both			CD8+NKT-like_cells	FALSE	FALSE	FALSE	FALSE	FALSE	FALSE	TCN1|CD320	4
Neutrophils	Monocytes	CEACAM8	CEACAM1	8	8.06224e-07	3.11684e-07	0.865289	0.740795	Both			Monocytes	FALSE	FALSE	FALSE	FALSE	FALSE	FALSE	CEACAM8|CEACAM1	4
Neutrophils	ProB_Cells	HP	CD22	2	8.06224e-07	3.11684e-07	0.928963	0.790286	Both		KEGG_CELL_ADHESION_MOLECULES_CAMS, KEGG_HEMATOPOIETIC_CELL_LINEAGE, KEGG_B_CELL_RECEPTOR_SIGNALING_PATHWAY	ProB_Cells	FALSE	FALSE	FALSE	FALSE	FALSE	FALSE	HP|CD22	2
Neutrophils	Platelets	ANXA1	ADRA2A	1	8.06224e-07		0.755672		Young		KEGG_NEUROACTIVE_LIGAND_RECEPTOR_INTERACTION	Platelets	FALSE	FALSE	FALSE	FALSE	FALSE	FALSE	ANXA1|ADRA2A	5
Neutrophils	Platelets	ITGB2	CD226	1	8.06224e-07	3.11684e-07	0.746209	0.745296	Both	KEGG_CELL_ADHESION_MOLECULES_CAMS, KEGG_VIRAL_MYOCARDITIS, KEGG_REGULATION_OF_ACTIN_CYTOSKELETON, KEGG_NATURAL_KILLER_CELL_MEDIATED_CYTOTOXICITY, KEGG_LEISHMANIA_INFECTION, KEGG_LEUKOCYTE_TRANSENDOTHELIAL_MIGRATION	KEGG_CELL_ADHESION_MOLECULES_CAMS	Platelets	FALSE	FALSE	FALSE	FALSE	FALSE	FALSE	ITGB2|CD226	7
Neutrophils	Platelets	PTPRJ	LAT	5	8.06224e-07		0.782829		Young	KEGG_ADHERENS_JUNCTION	KEGG_NATURAL_KILLER_CELL_MEDIATED_CYTOTOXICITY, KEGG_FC_GAMMA_R_MEDIATED_PHAGOCYTOSIS, KEGG_FC_EPSILON_RI_SIGNALING_PATHWAY, KEGG_T_CELL_RECEPTOR_SIGNALING_PATHWAY	Platelets	FALSE	FALSE	FALSE	FALSE	FALSE	FALSE	PTPRJ|LAT	6
Neutrophils	Platelets	PRTN3	F2R	2	8.06224e-07	3.11684e-07	0.82281	0.828249	Both		KEGG_REGULATION_OF_ACTIN_CYTOSKELETON, KEGG_ENDOCYTOSIS, KEGG_COMPLEMENT_AND_COAGULATION_CASCADES, KEGG_NEUROACTIVE_LIGAND_RECEPTOR_INTERACTION, KEGG_CALCIUM_SIGNALING_PATHWAY	Platelets	FALSE	FALSE	FALSE	FALSE	FALSE	FALSE	PRTN3|F2R	2
Neutrophils	EC	ITGB2	ICAM2	2	8.06224e-07	6.65447e-07	0.912803	0.776342	Both	KEGG_CELL_ADHESION_MOLECULES_CAMS, KEGG_VIRAL_MYOCARDITIS, KEGG_REGULATION_OF_ACTIN_CYTOSKELETON, KEGG_NATURAL_KILLER_CELL_MEDIATED_CYTOTOXICITY, KEGG_LEISHMANIA_INFECTION, KEGG_LEUKOCYTE_TRANSENDOTHELIAL_MIGRATION	KEGG_CELL_ADHESION_MOLECULES_CAMS, KEGG_NATURAL_KILLER_CELL_MEDIATED_CYTOTOXICITY	EC	FALSE	TRUE	FALSE	FALSE	FALSE	TRUE	ITGB2|ICAM2	35
Neutrophils	EC	PTPRC	MRC1	6	8.06224e-07	6.8631e-07	0.937926	0.931282	Both	KEGG_CELL_ADHESION_MOLECULES_CAMS, KEGG_PRIMARY_IMMUNODEFICIENCY, KEGG_FC_GAMMA_R_MEDIATED_PHAGOCYTOSIS, KEGG_T_CELL_RECEPTOR_SIGNALING_PATHWAY		EC	FALSE	TRUE	FALSE	FALSE	FALSE	TRUE	PTPRC|MRC1	6
Neutrophils	EC	HLA-C	NOTCH4	1	8.06224e-07	0.000667372	0.887154	0.819741	Both	KEGG_CELL_ADHESION_MOLECULES_CAMS, KEGG_VIRAL_MYOCARDITIS, KEGG_NATURAL_KILLER_CELL_MEDIATED_CYTOTOXICITY, KEGG_ANTIGEN_PROCESSING_AND_PRESENTATION, KEGG_ALLOGRAFT_REJECTION, KEGG_ENDOCYTOSIS, KEGG_TYPE_I_DIABETES_MELLITUS, KEGG_AUTOIMMUNE_THYROID_DISEASE, KEGG_GRAFT_VERSUS_HOST_DISEASE	KEGG_DORSO_VENTRAL_AXIS_FORMATION, KEGG_NOTCH_SIGNALING_PATHWAY	EC	FALSE	TRUE	FALSE	FALSE	FALSE	TRUE	HLA-C|NOTCH4	11
Neutrophils	EC	CEACAM8	CEACAM1	8	8.06224e-07		0.899986		Young			EC	FALSE	TRUE	FALSE	FALSE	FALSE	TRUE	CEACAM8|CEACAM1	2
Neutrophils	EC	PTPRJ	INSR	4	8.06224e-07		0.942083		Young	KEGG_ADHERENS_JUNCTION	KEGG_INSULIN_SIGNALING_PATHWAY, KEGG_TYPE_II_DIABETES_MELLITUS, KEGG_ADHERENS_JUNCTION, KEGG_ALDOSTERONE_REGULATED_SODIUM_REABSORPTION	EC	FALSE	TRUE	FALSE	FALSE	FALSE	TRUE	PTPRJ|INSR	10
Neutrophils	EC	PTPRJ	FLT1	3	8.06224e-07		0.933508		Young	KEGG_ADHERENS_JUNCTION	KEGG_CYTOKINE_CYTOKINE_RECEPTOR_INTERACTION, KEGG_ENDOCYTOSIS, KEGG_FOCAL_ADHESION	EC	FALSE	TRUE	FALSE	FALSE	FALSE	TRUE	PTPRJ|FLT1	3
Neutrophils	EC	PTPRJ	KDR	5	8.06224e-07		0.934223		Young	KEGG_ADHERENS_JUNCTION	KEGG_VEGF_SIGNALING_PATHWAY, KEGG_CYTOKINE_CYTOKINE_RECEPTOR_INTERACTION, KEGG_ENDOCYTOSIS, KEGG_FOCAL_ADHESION	EC	FALSE	TRUE	FALSE	FALSE	FALSE	TRUE	PTPRJ|KDR	3
Neutrophils	EC	SLPI	CD4	1	8.06224e-07	3.11684e-07	0.894498	0.765356	Both		KEGG_CELL_ADHESION_MOLECULES_CAMS, KEGG_ANTIGEN_PROCESSING_AND_PRESENTATION, KEGG_PRIMARY_IMMUNODEFICIENCY, KEGG_HEMATOPOIETIC_CELL_LINEAGE, KEGG_T_CELL_RECEPTOR_SIGNALING_PATHWAY	EC	FALSE	TRUE	FALSE	FALSE	FALSE	TRUE	SLPI|CD4	6
Neutrophils	EC	S100A8	CD36	1	8.06224e-07	3.11684e-07	0.952986	0.741091	Both		KEGG_ADIPOCYTOKINE_SIGNALING_PATHWAY, KEGG_ECM_RECEPTOR_INTERACTION, KEGG_HEMATOPOIETIC_CELL_LINEAGE, KEGG_PPAR_SIGNALING_PATHWAY	EC	FALSE	TRUE	FALSE	FALSE	FALSE	TRUE	S100A8|CD36	36
Neutrophils	EC	S100A9	CD36	1	8.06224e-07	3.11684e-07	0.854068	0.831388	Both		KEGG_ADIPOCYTOKINE_SIGNALING_PATHWAY, KEGG_ECM_RECEPTOR_INTERACTION, KEGG_HEMATOPOIETIC_CELL_LINEAGE, KEGG_PPAR_SIGNALING_PATHWAY	EC	FALSE	TRUE	FALSE	FALSE	FALSE	TRUE	S100A9|CD36	36
Neutrophils	EC	INHBA	ENG	6	8.06224e-07		0.945208		Young	KEGG_CYTOKINE_CYTOKINE_RECEPTOR_INTERACTION, KEGG_TGF_BETA_SIGNALING_PATHWAY		EC	FALSE	TRUE	FALSE	FALSE	FALSE	TRUE	INHBA|ENG	3
Neutrophils	EC	INHBA	TGFBR3	6	8.06224e-07		0.839357		Young	KEGG_CYTOKINE_CYTOKINE_RECEPTOR_INTERACTION, KEGG_TGF_BETA_SIGNALING_PATHWAY		EC	FALSE	TRUE	FALSE	FALSE	FALSE	TRUE	INHBA|TGFBR3	2
Neutrophils	EC	CD59	STAB1	1	8.06224e-07	3.11684e-07	0.954266	0.906376	Both	KEGG_HEMATOPOIETIC_CELL_LINEAGE, KEGG_COMPLEMENT_AND_COAGULATION_CASCADES		EC	FALSE	TRUE	FALSE	FALSE	FALSE	TRUE	CD59|STAB1	5
Neutrophils	EC	LGALS3	ENG	2	8.06224e-07	4.65756e-07	0.967895	0.721925	Both			EC	FALSE	TRUE	FALSE	FALSE	FALSE	TRUE	LGALS3|ENG	12
Neutrophils	EC	TCN1	CD320	1	8.06224e-07	3.11684e-07	0.965888	0.948341	Both			EC	FALSE	TRUE	FALSE	FALSE	FALSE	TRUE	TCN1|CD320	4
Neutrophils	EC	GRN	CLEC4M	1	8.06224e-07		0.950335		Young			EC	FALSE	TRUE	FALSE	FALSE	FALSE	TRUE	GRN|CLEC4M	7
Neutrophils	EC	S100A12	CD36	1	8.06224e-07	3.11684e-07	0.947957	0.940613	Both		KEGG_ADIPOCYTOKINE_SIGNALING_PATHWAY, KEGG_ECM_RECEPTOR_INTERACTION, KEGG_HEMATOPOIETIC_CELL_LINEAGE, KEGG_PPAR_SIGNALING_PATHWAY	EC	FALSE	TRUE	FALSE	FALSE	FALSE	TRUE	S100A12|CD36	16
Neutrophils	EC	RETN	TLR4	2	8.06224e-07	3.11684e-07	0.879544	0.955105	Both		KEGG_TOLL_LIKE_RECEPTOR_SIGNALING_PATHWAY, KEGG_LEISHMANIA_INFECTION, KEGG_PATHOGENIC_ESCHERICHIA_COLI_INFECTION	EC	FALSE	TRUE	FALSE	FALSE	FALSE	TRUE	RETN|TLR4	9
Neutrophils	EC	CTSD	APP	9	8.06224e-07	5.41452e-07	0.851956	0.714172	Both	KEGG_LYSOSOME	KEGG_ALZHEIMERS_DISEASE	EC	FALSE	TRUE	FALSE	FALSE	FALSE	TRUE	CTSD|APP	35
Neutrophils	EC	PRTN3	F2R	2	8.06224e-07	3.11684e-07	0.956127	0.822199	Both		KEGG_REGULATION_OF_ACTIN_CYTOSKELETON, KEGG_ENDOCYTOSIS, KEGG_COMPLEMENT_AND_COAGULATION_CASCADES, KEGG_NEUROACTIVE_LIGAND_RECEPTOR_INTERACTION, KEGG_CALCIUM_SIGNALING_PATHWAY	EC	FALSE	TRUE	FALSE	FALSE	FALSE	TRUE	PRTN3|F2R	2
Neutrophils	MSC	ADAM10	NOTCH3	5	8.06224e-07		0.95661		Young	KEGG_EPITHELIAL_CELL_SIGNALING_IN_HELICOBACTER_PYLORI_INFECTION, KEGG_ALZHEIMERS_DISEASE	KEGG_DORSO_VENTRAL_AXIS_FORMATION, KEGG_NOTCH_SIGNALING_PATHWAY	MSC	FALSE	FALSE	FALSE	TRUE	FALSE	TRUE	ADAM10|NOTCH3	3
Neutrophils	MSC	ANXA1	EGFR	12	8.06224e-07	3.11684e-07	0.937617	0.912491	Both		KEGG_PANCREATIC_CANCER, KEGG_REGULATION_OF_ACTIN_CYTOSKELETON, KEGG_GNRH_SIGNALING_PATHWAY, KEGG_GLIOMA, KEGG_EPITHELIAL_CELL_SIGNALING_IN_HELICOBACTER_PYLORI_INFECTION, KEGG_CYTOKINE_CYTOKINE_RECEPTOR_INTERACTION, KEGG_DORSO_VENTRAL_AXIS_FORMATION, KEGG_ENDOCYTOSIS, KEGG_FOCAL_ADHESION, KEGG_MELANOMA, KEGG_ENDOMETRIAL_CANCER, KEGG_MAPK_SIGNALING_PATHWAY, KEGG_PROSTATE_CANCER, KEGG_GAP_JUNCTION, …	MSC	FALSE	FALSE	FALSE	TRUE	FALSE	TRUE	ANXA1|EGFR	5
Neutrophils	MSC	ITGB2	THY1	2	8.06224e-07	1.23869e-06	0.956142	0.941587	Both	KEGG_CELL_ADHESION_MOLECULES_CAMS, KEGG_VIRAL_MYOCARDITIS, KEGG_REGULATION_OF_ACTIN_CYTOSKELETON, KEGG_NATURAL_KILLER_CELL_MEDIATED_CYTOTOXICITY, KEGG_LEISHMANIA_INFECTION, KEGG_LEUKOCYTE_TRANSENDOTHELIAL_MIGRATION	KEGG_LEUKOCYTE_TRANSENDOTHELIAL_MIGRATION	MSC	FALSE	FALSE	FALSE	TRUE	FALSE	TRUE	ITGB2|THY1	7
Neutrophils	MSC	CEACAM1	EGFR	2	8.06224e-07	3.11684e-07	0.755613	0.813551	Both		KEGG_PANCREATIC_CANCER, KEGG_REGULATION_OF_ACTIN_CYTOSKELETON, KEGG_GNRH_SIGNALING_PATHWAY, KEGG_GLIOMA, KEGG_EPITHELIAL_CELL_SIGNALING_IN_HELICOBACTER_PYLORI_INFECTION, KEGG_CYTOKINE_CYTOKINE_RECEPTOR_INTERACTION, KEGG_DORSO_VENTRAL_AXIS_FORMATION, KEGG_ENDOCYTOSIS, KEGG_FOCAL_ADHESION, KEGG_MELANOMA, KEGG_ENDOMETRIAL_CANCER, KEGG_MAPK_SIGNALING_PATHWAY, KEGG_PROSTATE_CANCER, KEGG_GAP_JUNCTION, …	MSC	FALSE	FALSE	FALSE	TRUE	FALSE	TRUE	CEACAM1|EGFR	2
Neutrophils	MSC	CEACAM6	EGFR	1	8.06224e-07	3.11684e-07	0.872453	0.954886	Both		KEGG_PANCREATIC_CANCER, KEGG_REGULATION_OF_ACTIN_CYTOSKELETON, KEGG_GNRH_SIGNALING_PATHWAY, KEGG_GLIOMA, KEGG_EPITHELIAL_CELL_SIGNALING_IN_HELICOBACTER_PYLORI_INFECTION, KEGG_CYTOKINE_CYTOKINE_RECEPTOR_INTERACTION, KEGG_DORSO_VENTRAL_AXIS_FORMATION, KEGG_ENDOCYTOSIS, KEGG_FOCAL_ADHESION, KEGG_MELANOMA, KEGG_ENDOMETRIAL_CANCER, KEGG_MAPK_SIGNALING_PATHWAY, KEGG_PROSTATE_CANCER, KEGG_GAP_JUNCTION, …	MSC	FALSE	FALSE	FALSE	TRUE	FALSE	TRUE	CEACAM6|EGFR	1
Neutrophils	MSC	PTPRJ	EGFR	7	8.06224e-07		0.941513		Young	KEGG_ADHERENS_JUNCTION	KEGG_PANCREATIC_CANCER, KEGG_REGULATION_OF_ACTIN_CYTOSKELETON, KEGG_GNRH_SIGNALING_PATHWAY, KEGG_GLIOMA, KEGG_EPITHELIAL_CELL_SIGNALING_IN_HELICOBACTER_PYLORI_INFECTION, KEGG_CYTOKINE_CYTOKINE_RECEPTOR_INTERACTION, KEGG_DORSO_VENTRAL_AXIS_FORMATION, KEGG_ENDOCYTOSIS, KEGG_FOCAL_ADHESION, KEGG_MELANOMA, KEGG_ENDOMETRIAL_CANCER, KEGG_MAPK_SIGNALING_PATHWAY, KEGG_PROSTATE_CANCER, KEGG_GAP_JUNCTION, …	MSC	FALSE	FALSE	FALSE	TRUE	FALSE	TRUE	PTPRJ|EGFR	3
Neutrophils	MSC	PTPRJ	PDGFRB	15	8.06224e-07		0.880446		Young	KEGG_ADHERENS_JUNCTION	KEGG_REGULATION_OF_ACTIN_CYTOSKELETON, KEGG_GLIOMA, KEGG_CYTOKINE_CYTOKINE_RECEPTOR_INTERACTION, KEGG_FOCAL_ADHESION, KEGG_MELANOMA, KEGG_MAPK_SIGNALING_PATHWAY, KEGG_PROSTATE_CANCER, KEGG_GAP_JUNCTION, KEGG_CALCIUM_SIGNALING_PATHWAY, KEGG_PATHWAYS_IN_CANCER	MSC	FALSE	FALSE	FALSE	TRUE	FALSE	TRUE	PTPRJ|PDGFRB	3
Neutrophils	MSC	SERPINA1	LRP1	10	8.06224e-07	3.63577e-07	0.940154	0.774001	Both	KEGG_COMPLEMENT_AND_COAGULATION_CASCADES	KEGG_ALZHEIMERS_DISEASE	MSC	FALSE	FALSE	FALSE	TRUE	FALSE	TRUE	SERPINA1|LRP1	8
Neutrophils	MSC	INHBA	ACVR2A	13	8.06224e-07		0.940612		Young	KEGG_CYTOKINE_CYTOKINE_RECEPTOR_INTERACTION, KEGG_TGF_BETA_SIGNALING_PATHWAY	KEGG_CYTOKINE_CYTOKINE_RECEPTOR_INTERACTION, KEGG_TGF_BETA_SIGNALING_PATHWAY	MSC	FALSE	FALSE	FALSE	TRUE	FALSE	TRUE	INHBA|ACVR2A	1
Neutrophils	MSC	GRN	EGFR	1	8.06224e-07	8.28034e-07	0.872468	0.920007	Both		KEGG_PANCREATIC_CANCER, KEGG_REGULATION_OF_ACTIN_CYTOSKELETON, KEGG_GNRH_SIGNALING_PATHWAY, KEGG_GLIOMA, KEGG_EPITHELIAL_CELL_SIGNALING_IN_HELICOBACTER_PYLORI_INFECTION, KEGG_CYTOKINE_CYTOKINE_RECEPTOR_INTERACTION, KEGG_DORSO_VENTRAL_AXIS_FORMATION, KEGG_ENDOCYTOSIS, KEGG_FOCAL_ADHESION, KEGG_MELANOMA, KEGG_ENDOMETRIAL_CANCER, KEGG_MAPK_SIGNALING_PATHWAY, KEGG_PROSTATE_CANCER, KEGG_GAP_JUNCTION, …	MSC	FALSE	FALSE	FALSE	TRUE	FALSE	TRUE	GRN|EGFR	7
Neutrophils	MSC	GRN	TNFRSF1A	5	8.06224e-07	8.89711e-07	0.902254	0.902585	Both		KEGG_ADIPOCYTOKINE_SIGNALING_PATHWAY, KEGG_CYTOKINE_CYTOKINE_RECEPTOR_INTERACTION, KEGG_APOPTOSIS, KEGG_ALZHEIMERS_DISEASE, KEGG_MAPK_SIGNALING_PATHWAY, KEGG_AMYOTROPHIC_LATERAL_SCLEROSIS_ALS	MSC	FALSE	FALSE	FALSE	TRUE	FALSE	TRUE	GRN|TNFRSF1A	28
Erythroid_precursors	CD8+NKT-like_cells	CD59	CD2	6	8.06224e-07	3.11684e-07	0.931625	0.830459	Both	KEGG_HEMATOPOIETIC_CELL_LINEAGE, KEGG_COMPLEMENT_AND_COAGULATION_CASCADES	KEGG_CELL_ADHESION_MOLECULES_CAMS, KEGG_HEMATOPOIETIC_CELL_LINEAGE	CD8+NKT-like_cells	FALSE	FALSE	FALSE	FALSE	FALSE	FALSE	CD59|CD2	5
Erythroid_precursors	Plasma_Cells	ITGB1	SDC1	1	8.06224e-07	5.88095e-07	0.846546	0.855183	Both	KEGG_CELL_ADHESION_MOLECULES_CAMS, KEGG_REGULATION_OF_ACTIN_CYTOSKELETON, KEGG_ECM_RECEPTOR_INTERACTION, KEGG_AXON_GUIDANCE, KEGG_FOCAL_ADHESION, KEGG_DILATED_CARDIOMYOPATHY, KEGG_SMALL_CELL_LUNG_CANCER, KEGG_LEISHMANIA_INFECTION, KEGG_HYPERTROPHIC_CARDIOMYOPATHY_HCM, KEGG_LEUKOCYTE_TRANSENDOTHELIAL_MIGRATION, KEGG_PATHOGENIC_ESCHERICHIA_COLI_INFECTION, KEGG_ARRHYTHMOGENIC_RIGHT_VENTRICULAR_CARDI…	KEGG_CELL_ADHESION_MOLECULES_CAMS, KEGG_ECM_RECEPTOR_INTERACTION	Plasma_Cells	FALSE	FALSE	FALSE	FALSE	FALSE	FALSE	ITGB1|SDC1	7
Erythroid_precursors	ProB_Cells	TSPAN5	TSPAN13	1	8.06224e-07	3.11684e-07	0.814731	0.889462	Both			ProB_Cells	FALSE	FALSE	FALSE	FALSE	FALSE	FALSE	TSPAN5|TSPAN13	4
Erythroid_precursors	Platelets	TGM2	ITGB3	5	8.06224e-07		0.753907		Young	KEGG_HUNTINGTONS_DISEASE	KEGG_REGULATION_OF_ACTIN_CYTOSKELETON, KEGG_ECM_RECEPTOR_INTERACTION, KEGG_HEMATOPOIETIC_CELL_LINEAGE, KEGG_FOCAL_ADHESION, KEGG_DILATED_CARDIOMYOPATHY, KEGG_HYPERTROPHIC_CARDIOMYOPATHY_HCM, KEGG_ARRHYTHMOGENIC_RIGHT_VENTRICULAR_CARDIOMYOPATHY_ARVC	Platelets	FALSE	FALSE	FALSE	FALSE	FALSE	FALSE	TGM2|ITGB3	1
Erythroid_precursors	EC	ITGB1	ENG	3	8.06224e-07	9.8372e-07	0.920766	0.804364	Both	KEGG_CELL_ADHESION_MOLECULES_CAMS, KEGG_REGULATION_OF_ACTIN_CYTOSKELETON, KEGG_ECM_RECEPTOR_INTERACTION, KEGG_AXON_GUIDANCE, KEGG_FOCAL_ADHESION, KEGG_DILATED_CARDIOMYOPATHY, KEGG_SMALL_CELL_LUNG_CANCER, KEGG_LEISHMANIA_INFECTION, KEGG_HYPERTROPHIC_CARDIOMYOPATHY_HCM, KEGG_LEUKOCYTE_TRANSENDOTHELIAL_MIGRATION, KEGG_PATHOGENIC_ESCHERICHIA_COLI_INFECTION, KEGG_ARRHYTHMOGENIC_RIGHT_VENTRICULAR_CARDI…		EC	FALSE	TRUE	FALSE	FALSE	FALSE	TRUE	ITGB1|ENG	14
Erythroid_precursors	EC	CD36	TLR4	1	8.06224e-07	1.62744e-06	0.704193	0.833276	Both	KEGG_ADIPOCYTOKINE_SIGNALING_PATHWAY, KEGG_ECM_RECEPTOR_INTERACTION, KEGG_HEMATOPOIETIC_CELL_LINEAGE, KEGG_PPAR_SIGNALING_PATHWAY	KEGG_TOLL_LIKE_RECEPTOR_SIGNALING_PATHWAY, KEGG_LEISHMANIA_INFECTION, KEGG_PATHOGENIC_ESCHERICHIA_COLI_INFECTION	EC	FALSE	TRUE	FALSE	FALSE	FALSE	TRUE	CD36|TLR4	12
Erythroid_precursors	EC	TSPAN5	TSPAN13	1	8.06224e-07	3.11684e-07	0.883172	0.829461	Both			EC	FALSE	TRUE	FALSE	FALSE	FALSE	TRUE	TSPAN5|TSPAN13	4
Erythroid_precursors	EC	TGM2	ITGA9	1	8.06224e-07		0.785155		Young	KEGG_HUNTINGTONS_DISEASE	KEGG_HYPERTROPHIC_CARDIOMYOPATHY_HCM, KEGG_CELL_ADHESION_MOLECULES_CAMS, KEGG_FOCAL_ADHESION, KEGG_REGULATION_OF_ACTIN_CYTOSKELETON, KEGG_DILATED_CARDIOMYOPATHY, KEGG_ARRHYTHMOGENIC_RIGHT_VENTRICULAR_CARDIOMYOPATHY_ARVC, KEGG_ECM_RECEPTOR_INTERACTION	EC	FALSE	TRUE	FALSE	FALSE	FALSE	TRUE	TGM2|ITGA9	2
Erythroid_precursors	EC	CD59	STAB1	1	8.06224e-07	3.11684e-07	0.808497	0.822224	Both	KEGG_HEMATOPOIETIC_CELL_LINEAGE, KEGG_COMPLEMENT_AND_COAGULATION_CASCADES		EC	FALSE	TRUE	FALSE	FALSE	FALSE	TRUE	CD59|STAB1	5
Erythroid_precursors	EC	LGALS3	ENG	2	8.06224e-07	3.11684e-07	0.878967	0.82178	Both			EC	FALSE	TRUE	FALSE	FALSE	FALSE	TRUE	LGALS3|ENG	12
Erythroid_precursors	EC	LGALS3	MCAM	1	8.06224e-07	9.46845e-07	0.871359	0.834896	Both			EC	FALSE	TRUE	FALSE	FALSE	FALSE	TRUE	LGALS3|MCAM	6
Erythroid_precursors	EC	YBX1	NOTCH1	1	8.06224e-07	7.6355e-07	0.884089	0.908559	Both		KEGG_NOTCH_SIGNALING_PATHWAY, KEGG_PRION_DISEASES, KEGG_DORSO_VENTRAL_AXIS_FORMATION	EC	FALSE	TRUE	FALSE	FALSE	FALSE	TRUE	YBX1|NOTCH1	9
Erythroid_precursors	MSC	ITGB1	EGFR	1	8.06224e-07	6.6205e-06	0.847181	0.857734	Both	KEGG_CELL_ADHESION_MOLECULES_CAMS, KEGG_REGULATION_OF_ACTIN_CYTOSKELETON, KEGG_ECM_RECEPTOR_INTERACTION, KEGG_AXON_GUIDANCE, KEGG_FOCAL_ADHESION, KEGG_DILATED_CARDIOMYOPATHY, KEGG_SMALL_CELL_LUNG_CANCER, KEGG_LEISHMANIA_INFECTION, KEGG_HYPERTROPHIC_CARDIOMYOPATHY_HCM, KEGG_LEUKOCYTE_TRANSENDOTHELIAL_MIGRATION, KEGG_PATHOGENIC_ESCHERICHIA_COLI_INFECTION, KEGG_ARRHYTHMOGENIC_RIGHT_VENTRICULAR_CARDI…	KEGG_PANCREATIC_CANCER, KEGG_REGULATION_OF_ACTIN_CYTOSKELETON, KEGG_GNRH_SIGNALING_PATHWAY, KEGG_GLIOMA, KEGG_EPITHELIAL_CELL_SIGNALING_IN_HELICOBACTER_PYLORI_INFECTION, KEGG_CYTOKINE_CYTOKINE_RECEPTOR_INTERACTION, KEGG_DORSO_VENTRAL_AXIS_FORMATION, KEGG_ENDOCYTOSIS, KEGG_FOCAL_ADHESION, KEGG_MELANOMA, KEGG_ENDOMETRIAL_CANCER, KEGG_MAPK_SIGNALING_PATHWAY, KEGG_PROSTATE_CANCER, KEGG_GAP_JUNCTION, …	MSC	FALSE	FALSE	FALSE	TRUE	FALSE	TRUE	ITGB1|EGFR	7
Erythroid_precursors	MSC	ITGB1	VCAM1	5	8.06224e-07	7.20449e-07	0.816652	0.936538	Both	KEGG_CELL_ADHESION_MOLECULES_CAMS, KEGG_REGULATION_OF_ACTIN_CYTOSKELETON, KEGG_ECM_RECEPTOR_INTERACTION, KEGG_AXON_GUIDANCE, KEGG_FOCAL_ADHESION, KEGG_DILATED_CARDIOMYOPATHY, KEGG_SMALL_CELL_LUNG_CANCER, KEGG_LEISHMANIA_INFECTION, KEGG_HYPERTROPHIC_CARDIOMYOPATHY_HCM, KEGG_LEUKOCYTE_TRANSENDOTHELIAL_MIGRATION, KEGG_PATHOGENIC_ESCHERICHIA_COLI_INFECTION, KEGG_ARRHYTHMOGENIC_RIGHT_VENTRICULAR_CARDI…	KEGG_CELL_ADHESION_MOLECULES_CAMS, KEGG_LEUKOCYTE_TRANSENDOTHELIAL_MIGRATION	MSC	FALSE	FALSE	FALSE	TRUE	FALSE	TRUE	ITGB1|VCAM1	14
Erythroid_precursors	MSC	ITGA4	VCAM1	3	8.06224e-07	3.11684e-07	0.917378	0.804513	Both	KEGG_CELL_ADHESION_MOLECULES_CAMS, KEGG_REGULATION_OF_ACTIN_CYTOSKELETON, KEGG_ECM_RECEPTOR_INTERACTION, KEGG_HEMATOPOIETIC_CELL_LINEAGE, KEGG_FOCAL_ADHESION, KEGG_DILATED_CARDIOMYOPATHY, KEGG_LEISHMANIA_INFECTION, KEGG_HYPERTROPHIC_CARDIOMYOPATHY_HCM, KEGG_LEUKOCYTE_TRANSENDOTHELIAL_MIGRATION, KEGG_ARRHYTHMOGENIC_RIGHT_VENTRICULAR_CARDIOMYOPATHY_ARVC, KEGG_INTESTINAL_IMMUNE_NETWORK_FOR_IGA_PRODU…	KEGG_CELL_ADHESION_MOLECULES_CAMS, KEGG_LEUKOCYTE_TRANSENDOTHELIAL_MIGRATION	MSC	FALSE	FALSE	FALSE	TRUE	FALSE	TRUE	ITGA4|VCAM1	10
Erythroid_precursors	MSC	ITGA4	ADAM28	2	8.06224e-07	6.77661e-07	0.78249	0.940756	Both	KEGG_CELL_ADHESION_MOLECULES_CAMS, KEGG_REGULATION_OF_ACTIN_CYTOSKELETON, KEGG_ECM_RECEPTOR_INTERACTION, KEGG_HEMATOPOIETIC_CELL_LINEAGE, KEGG_FOCAL_ADHESION, KEGG_DILATED_CARDIOMYOPATHY, KEGG_LEISHMANIA_INFECTION, KEGG_HYPERTROPHIC_CARDIOMYOPATHY_HCM, KEGG_LEUKOCYTE_TRANSENDOTHELIAL_MIGRATION, KEGG_ARRHYTHMOGENIC_RIGHT_VENTRICULAR_CARDIOMYOPATHY_ARVC, KEGG_INTESTINAL_IMMUNE_NETWORK_FOR_IGA_PRODU…		MSC	FALSE	FALSE	FALSE	TRUE	FALSE	TRUE	ITGA4|ADAM28	10
Granulocytes	Dendritic_cells	TLR2	CD14	8	8.06224e-07	3.11684e-07	0.846512	0.820798	Both	KEGG_TOLL_LIKE_RECEPTOR_SIGNALING_PATHWAY, KEGG_LEISHMANIA_INFECTION	KEGG_MAPK_SIGNALING_PATHWAY, KEGG_REGULATION_OF_ACTIN_CYTOSKELETON, KEGG_TOLL_LIKE_RECEPTOR_SIGNALING_PATHWAY, KEGG_HEMATOPOIETIC_CELL_LINEAGE, KEGG_PATHOGENIC_ESCHERICHIA_COLI_INFECTION	Dendritic_cells	FALSE	FALSE	FALSE	FALSE	FALSE	FALSE	TLR2|CD14	2
Granulocytes	Dendritic_cells	LILRB2	CD33	1	8.06224e-07	3.11684e-07	0.891226	0.933506	Both		KEGG_HEMATOPOIETIC_CELL_LINEAGE	Dendritic_cells	FALSE	FALSE	FALSE	FALSE	FALSE	FALSE	LILRB2|CD33	2
Granulocytes	Dendritic_cells	S100A8	CD68	1	8.06224e-07	3.11684e-07	0.829851	0.926842	Both		KEGG_LYSOSOME	Dendritic_cells	FALSE	FALSE	FALSE	FALSE	FALSE	FALSE	S100A8|CD68	9
Granulocytes	Dendritic_cells	S100A9	CD68	1	8.06224e-07	3.11684e-07	0.862274	0.881498	Both		KEGG_LYSOSOME	Dendritic_cells	FALSE	FALSE	FALSE	FALSE	FALSE	FALSE	S100A9|CD68	9
Granulocytes	Erythroid_precursors	TNFSF13B	TFRC	1	8.06224e-07	3.11684e-07	0.917747	0.941857	Both	KEGG_CYTOKINE_CYTOKINE_RECEPTOR_INTERACTION, KEGG_INTESTINAL_IMMUNE_NETWORK_FOR_IGA_PRODUCTION	KEGG_HEMATOPOIETIC_CELL_LINEAGE, KEGG_ENDOCYTOSIS	Erythroid_precursors	FALSE	FALSE	FALSE	FALSE	FALSE	FALSE	TNFSF13B|TFRC	3
Granulocytes	Erythroid_precursors	B2M	TFRC	2	8.06224e-07	3.11684e-07	0.881617	0.929422	Both	KEGG_ANTIGEN_PROCESSING_AND_PRESENTATION	KEGG_HEMATOPOIETIC_CELL_LINEAGE, KEGG_ENDOCYTOSIS	Erythroid_precursors	FALSE	FALSE	FALSE	FALSE	FALSE	FALSE	B2M|TFRC	11
Granulocytes	Granulocytes	TYROBP	TREM1	4	8.06224e-07	3.11684e-07	0.767673	0.693924	Both	KEGG_NATURAL_KILLER_CELL_MEDIATED_CYTOTOXICITY		Granulocytes	FALSE	FALSE	FALSE	FALSE	FALSE	FALSE	TYROBP|TREM1	10
Granulocytes	Granulocytes	CXCL8	CXCR1	56	8.06224e-07	1.99295e-07	0.812916	0.914069	Both	KEGG_EPITHELIAL_CELL_SIGNALING_IN_HELICOBACTER_PYLORI_INFECTION, KEGG_CYTOKINE_CYTOKINE_RECEPTOR_INTERACTION, KEGG_TOLL_LIKE_RECEPTOR_SIGNALING_PATHWAY, KEGG_NOD_LIKE_RECEPTOR_SIGNALING_PATHWAY, KEGG_RIG_I_LIKE_RECEPTOR_SIGNALING_PATHWAY, KEGG_CHEMOKINE_SIGNALING_PATHWAY, KEGG_BLADDER_CANCER, KEGG_PATHWAYS_IN_CANCER	KEGG_CYTOKINE_CYTOKINE_RECEPTOR_INTERACTION, KEGG_ENDOCYTOSIS, KEGG_EPITHELIAL_CELL_SIGNALING_IN_HELICOBACTER_PYLORI_INFECTION, KEGG_CHEMOKINE_SIGNALING_PATHWAY	Granulocytes	FALSE	FALSE	FALSE	FALSE	FALSE	FALSE	CXCL8|CXCR1	2
Granulocytes	Granulocytes	CXCL8	CXCR2	70	8.06224e-07	3.68279e-08	0.845931	0.715567	Both	KEGG_EPITHELIAL_CELL_SIGNALING_IN_HELICOBACTER_PYLORI_INFECTION, KEGG_CYTOKINE_CYTOKINE_RECEPTOR_INTERACTION, KEGG_TOLL_LIKE_RECEPTOR_SIGNALING_PATHWAY, KEGG_NOD_LIKE_RECEPTOR_SIGNALING_PATHWAY, KEGG_RIG_I_LIKE_RECEPTOR_SIGNALING_PATHWAY, KEGG_CHEMOKINE_SIGNALING_PATHWAY, KEGG_BLADDER_CANCER, KEGG_PATHWAYS_IN_CANCER	KEGG_CHEMOKINE_SIGNALING_PATHWAY, KEGG_EPITHELIAL_CELL_SIGNALING_IN_HELICOBACTER_PYLORI_INFECTION, KEGG_CYTOKINE_CYTOKINE_RECEPTOR_INTERACTION, KEGG_ENDOCYTOSIS	Granulocytes	FALSE	FALSE	FALSE	FALSE	FALSE	FALSE	CXCL8|CXCR2	2
Granulocytes	CD8+NKT-like_cells	TYROBP	KLRD1	1	8.06224e-07	3.11684e-07	0.860171	0.862638	Both	KEGG_NATURAL_KILLER_CELL_MEDIATED_CYTOTOXICITY	KEGG_NATURAL_KILLER_CELL_MEDIATED_CYTOTOXICITY, KEGG_ANTIGEN_PROCESSING_AND_PRESENTATION, KEGG_GRAFT_VERSUS_HOST_DISEASE	CD8+NKT-like_cells	FALSE	FALSE	FALSE	FALSE	FALSE	FALSE	TYROBP|KLRD1	5
Granulocytes	CD8+NKT-like_cells	HLA-B	CD8A	2	8.06224e-07	3.11684e-07	0.729737	0.826075	Both	KEGG_CELL_ADHESION_MOLECULES_CAMS, KEGG_VIRAL_MYOCARDITIS, KEGG_NATURAL_KILLER_CELL_MEDIATED_CYTOTOXICITY, KEGG_ALLOGRAFT_REJECTION, KEGG_ENDOCYTOSIS, KEGG_GRAFT_VERSUS_HOST_DISEASE, KEGG_ANTIGEN_PROCESSING_AND_PRESENTATION, KEGG_TYPE_I_DIABETES_MELLITUS, KEGG_AUTOIMMUNE_THYROID_DISEASE	KEGG_CELL_ADHESION_MOLECULES_CAMS, KEGG_ANTIGEN_PROCESSING_AND_PRESENTATION, KEGG_PRIMARY_IMMUNODEFICIENCY, KEGG_HEMATOPOIETIC_CELL_LINEAGE, KEGG_T_CELL_RECEPTOR_SIGNALING_PATHWAY	CD8+NKT-like_cells	FALSE	FALSE	FALSE	FALSE	FALSE	FALSE	HLA-B|CD8A	11
Granulocytes	CD8+NKT-like_cells	HLA-B	CD3D	1	8.06224e-07	3.11684e-07	0.898179	0.87493	Both	KEGG_CELL_ADHESION_MOLECULES_CAMS, KEGG_VIRAL_MYOCARDITIS, KEGG_NATURAL_KILLER_CELL_MEDIATED_CYTOTOXICITY, KEGG_ALLOGRAFT_REJECTION, KEGG_ENDOCYTOSIS, KEGG_GRAFT_VERSUS_HOST_DISEASE, KEGG_ANTIGEN_PROCESSING_AND_PRESENTATION, KEGG_TYPE_I_DIABETES_MELLITUS, KEGG_AUTOIMMUNE_THYROID_DISEASE	KEGG_PRIMARY_IMMUNODEFICIENCY, KEGG_HEMATOPOIETIC_CELL_LINEAGE, KEGG_T_CELL_RECEPTOR_SIGNALING_PATHWAY	CD8+NKT-like_cells	FALSE	FALSE	FALSE	FALSE	FALSE	FALSE	HLA-B|CD3D	11
Granulocytes	CD8+NKT-like_cells	HLA-B	CD3G	1	8.06224e-07	3.11684e-07	0.698341	0.808384	Both	KEGG_CELL_ADHESION_MOLECULES_CAMS, KEGG_VIRAL_MYOCARDITIS, KEGG_NATURAL_KILLER_CELL_MEDIATED_CYTOTOXICITY, KEGG_ALLOGRAFT_REJECTION, KEGG_ENDOCYTOSIS, KEGG_GRAFT_VERSUS_HOST_DISEASE, KEGG_ANTIGEN_PROCESSING_AND_PRESENTATION, KEGG_TYPE_I_DIABETES_MELLITUS, KEGG_AUTOIMMUNE_THYROID_DISEASE	KEGG_HEMATOPOIETIC_CELL_LINEAGE, KEGG_T_CELL_RECEPTOR_SIGNALING_PATHWAY	CD8+NKT-like_cells	FALSE	FALSE	FALSE	FALSE	FALSE	FALSE	HLA-B|CD3G	11
Granulocytes	CD8+NKT-like_cells	HLA-B	KLRD1	6	8.06224e-07	3.11684e-07	0.714147	0.869386	Both	KEGG_CELL_ADHESION_MOLECULES_CAMS, KEGG_VIRAL_MYOCARDITIS, KEGG_NATURAL_KILLER_CELL_MEDIATED_CYTOTOXICITY, KEGG_ALLOGRAFT_REJECTION, KEGG_ENDOCYTOSIS, KEGG_GRAFT_VERSUS_HOST_DISEASE, KEGG_ANTIGEN_PROCESSING_AND_PRESENTATION, KEGG_TYPE_I_DIABETES_MELLITUS, KEGG_AUTOIMMUNE_THYROID_DISEASE	KEGG_NATURAL_KILLER_CELL_MEDIATED_CYTOTOXICITY, KEGG_ANTIGEN_PROCESSING_AND_PRESENTATION, KEGG_GRAFT_VERSUS_HOST_DISEASE	CD8+NKT-like_cells	FALSE	FALSE	FALSE	FALSE	FALSE	FALSE	HLA-B|KLRD1	11
Granulocytes	CD8+NKT-like_cells	HLA-A	CD8A	5	8.06224e-07	2.18728e-06	0.92304	0.782834	Both	KEGG_CELL_ADHESION_MOLECULES_CAMS, KEGG_VIRAL_MYOCARDITIS, KEGG_NATURAL_KILLER_CELL_MEDIATED_CYTOTOXICITY, KEGG_ALLOGRAFT_REJECTION, KEGG_ENDOCYTOSIS, KEGG_GRAFT_VERSUS_HOST_DISEASE, KEGG_ANTIGEN_PROCESSING_AND_PRESENTATION, KEGG_TYPE_I_DIABETES_MELLITUS, KEGG_AUTOIMMUNE_THYROID_DISEASE	KEGG_CELL_ADHESION_MOLECULES_CAMS, KEGG_ANTIGEN_PROCESSING_AND_PRESENTATION, KEGG_PRIMARY_IMMUNODEFICIENCY, KEGG_HEMATOPOIETIC_CELL_LINEAGE, KEGG_T_CELL_RECEPTOR_SIGNALING_PATHWAY	CD8+NKT-like_cells	FALSE	FALSE	FALSE	FALSE	FALSE	FALSE	HLA-A|CD8A	11
Granulocytes	CD8+NKT-like_cells	HLA-A	CD3D	1	8.06224e-07	3.11684e-07	0.863257	0.802859	Both	KEGG_CELL_ADHESION_MOLECULES_CAMS, KEGG_VIRAL_MYOCARDITIS, KEGG_NATURAL_KILLER_CELL_MEDIATED_CYTOTOXICITY, KEGG_ALLOGRAFT_REJECTION, KEGG_ENDOCYTOSIS, KEGG_GRAFT_VERSUS_HOST_DISEASE, KEGG_ANTIGEN_PROCESSING_AND_PRESENTATION, KEGG_TYPE_I_DIABETES_MELLITUS, KEGG_AUTOIMMUNE_THYROID_DISEASE	KEGG_PRIMARY_IMMUNODEFICIENCY, KEGG_HEMATOPOIETIC_CELL_LINEAGE, KEGG_T_CELL_RECEPTOR_SIGNALING_PATHWAY	CD8+NKT-like_cells	FALSE	FALSE	FALSE	FALSE	FALSE	FALSE	HLA-A|CD3D	11
Granulocytes	CD8+NKT-like_cells	HLA-A	CD3G	1	8.06224e-07	3.11684e-07	0.846331	0.920484	Both	KEGG_CELL_ADHESION_MOLECULES_CAMS, KEGG_VIRAL_MYOCARDITIS, KEGG_NATURAL_KILLER_CELL_MEDIATED_CYTOTOXICITY, KEGG_ALLOGRAFT_REJECTION, KEGG_ENDOCYTOSIS, KEGG_GRAFT_VERSUS_HOST_DISEASE, KEGG_ANTIGEN_PROCESSING_AND_PRESENTATION, KEGG_TYPE_I_DIABETES_MELLITUS, KEGG_AUTOIMMUNE_THYROID_DISEASE	KEGG_HEMATOPOIETIC_CELL_LINEAGE, KEGG_T_CELL_RECEPTOR_SIGNALING_PATHWAY	CD8+NKT-like_cells	FALSE	FALSE	FALSE	FALSE	FALSE	FALSE	HLA-A|CD3G	11
Granulocytes	CD8+NKT-like_cells	HLA-A	KLRD1	2	8.06224e-07	3.11684e-07	0.752562	0.91828	Both	KEGG_CELL_ADHESION_MOLECULES_CAMS, KEGG_VIRAL_MYOCARDITIS, KEGG_NATURAL_KILLER_CELL_MEDIATED_CYTOTOXICITY, KEGG_ALLOGRAFT_REJECTION, KEGG_ENDOCYTOSIS, KEGG_GRAFT_VERSUS_HOST_DISEASE, KEGG_ANTIGEN_PROCESSING_AND_PRESENTATION, KEGG_TYPE_I_DIABETES_MELLITUS, KEGG_AUTOIMMUNE_THYROID_DISEASE	KEGG_NATURAL_KILLER_CELL_MEDIATED_CYTOTOXICITY, KEGG_ANTIGEN_PROCESSING_AND_PRESENTATION, KEGG_GRAFT_VERSUS_HOST_DISEASE	CD8+NKT-like_cells	FALSE	FALSE	FALSE	FALSE	FALSE	FALSE	HLA-A|KLRD1	11
Granulocytes	CD8+NKT-like_cells	PTPRC	CD247	2	8.06224e-07	3.11684e-07	0.818884	0.775556	Both	KEGG_CELL_ADHESION_MOLECULES_CAMS, KEGG_PRIMARY_IMMUNODEFICIENCY, KEGG_FC_GAMMA_R_MEDIATED_PHAGOCYTOSIS, KEGG_T_CELL_RECEPTOR_SIGNALING_PATHWAY	KEGG_NATURAL_KILLER_CELL_MEDIATED_CYTOTOXICITY, KEGG_T_CELL_RECEPTOR_SIGNALING_PATHWAY	CD8+NKT-like_cells	FALSE	FALSE	FALSE	FALSE	FALSE	FALSE	PTPRC|CD247	6
Granulocytes	CD8+NKT-like_cells	HLA-C	CD8A	2	8.06224e-07	3.11684e-07	0.806709	0.938008	Both	KEGG_CELL_ADHESION_MOLECULES_CAMS, KEGG_VIRAL_MYOCARDITIS, KEGG_NATURAL_KILLER_CELL_MEDIATED_CYTOTOXICITY, KEGG_ANTIGEN_PROCESSING_AND_PRESENTATION, KEGG_ALLOGRAFT_REJECTION, KEGG_ENDOCYTOSIS, KEGG_TYPE_I_DIABETES_MELLITUS, KEGG_AUTOIMMUNE_THYROID_DISEASE, KEGG_GRAFT_VERSUS_HOST_DISEASE	KEGG_CELL_ADHESION_MOLECULES_CAMS, KEGG_ANTIGEN_PROCESSING_AND_PRESENTATION, KEGG_PRIMARY_IMMUNODEFICIENCY, KEGG_HEMATOPOIETIC_CELL_LINEAGE, KEGG_T_CELL_RECEPTOR_SIGNALING_PATHWAY	CD8+NKT-like_cells	FALSE	FALSE	FALSE	FALSE	FALSE	FALSE	HLA-C|CD8A	11
Granulocytes	CD8+NKT-like_cells	HLA-C	CD3D	1	8.06224e-07	3.11684e-07	0.835077	0.896464	Both	KEGG_CELL_ADHESION_MOLECULES_CAMS, KEGG_VIRAL_MYOCARDITIS, KEGG_NATURAL_KILLER_CELL_MEDIATED_CYTOTOXICITY, KEGG_ANTIGEN_PROCESSING_AND_PRESENTATION, KEGG_ALLOGRAFT_REJECTION, KEGG_ENDOCYTOSIS, KEGG_TYPE_I_DIABETES_MELLITUS, KEGG_AUTOIMMUNE_THYROID_DISEASE, KEGG_GRAFT_VERSUS_HOST_DISEASE	KEGG_PRIMARY_IMMUNODEFICIENCY, KEGG_HEMATOPOIETIC_CELL_LINEAGE, KEGG_T_CELL_RECEPTOR_SIGNALING_PATHWAY	CD8+NKT-like_cells	FALSE	FALSE	FALSE	FALSE	FALSE	FALSE	HLA-C|CD3D	11
Granulocytes	CD8+NKT-like_cells	HLA-C	CD3G	1	8.06224e-07	3.11684e-07	0.864903	0.917985	Both	KEGG_CELL_ADHESION_MOLECULES_CAMS, KEGG_VIRAL_MYOCARDITIS, KEGG_NATURAL_KILLER_CELL_MEDIATED_CYTOTOXICITY, KEGG_ANTIGEN_PROCESSING_AND_PRESENTATION, KEGG_ALLOGRAFT_REJECTION, KEGG_ENDOCYTOSIS, KEGG_TYPE_I_DIABETES_MELLITUS, KEGG_AUTOIMMUNE_THYROID_DISEASE, KEGG_GRAFT_VERSUS_HOST_DISEASE	KEGG_HEMATOPOIETIC_CELL_LINEAGE, KEGG_T_CELL_RECEPTOR_SIGNALING_PATHWAY	CD8+NKT-like_cells	FALSE	FALSE	FALSE	FALSE	FALSE	FALSE	HLA-C|CD3G	11
Granulocytes	CD8+NKT-like_cells	FCGR2A	LAT	2	8.06224e-07	3.11684e-07	0.855275	0.894963	Both	KEGG_LEISHMANIA_INFECTION, KEGG_SYSTEMIC_LUPUS_ERYTHEMATOSUS, KEGG_FC_GAMMA_R_MEDIATED_PHAGOCYTOSIS	KEGG_NATURAL_KILLER_CELL_MEDIATED_CYTOTOXICITY, KEGG_FC_GAMMA_R_MEDIATED_PHAGOCYTOSIS, KEGG_FC_EPSILON_RI_SIGNALING_PATHWAY, KEGG_T_CELL_RECEPTOR_SIGNALING_PATHWAY	CD8+NKT-like_cells	FALSE	FALSE	FALSE	FALSE	FALSE	FALSE	FCGR2A|LAT	6
Granulocytes	CD8+NKT-like_cells	FCGR2A	TIGIT	1	8.06224e-07	3.11684e-07	0.903776	0.801555	Both	KEGG_LEISHMANIA_INFECTION, KEGG_SYSTEMIC_LUPUS_ERYTHEMATOSUS, KEGG_FC_GAMMA_R_MEDIATED_PHAGOCYTOSIS		CD8+NKT-like_cells	FALSE	FALSE	FALSE	FALSE	FALSE	FALSE	FCGR2A|TIGIT	3
Granulocytes	CD8+NKT-like_cells	HLA-E	CD8A	1	8.06224e-07	3.11684e-07	0.886533	0.864737	Both	KEGG_CELL_ADHESION_MOLECULES_CAMS, KEGG_VIRAL_MYOCARDITIS, KEGG_NATURAL_KILLER_CELL_MEDIATED_CYTOTOXICITY, KEGG_ALLOGRAFT_REJECTION, KEGG_ENDOCYTOSIS, KEGG_GRAFT_VERSUS_HOST_DISEASE, KEGG_ANTIGEN_PROCESSING_AND_PRESENTATION, KEGG_TYPE_I_DIABETES_MELLITUS, KEGG_AUTOIMMUNE_THYROID_DISEASE	KEGG_CELL_ADHESION_MOLECULES_CAMS, KEGG_ANTIGEN_PROCESSING_AND_PRESENTATION, KEGG_PRIMARY_IMMUNODEFICIENCY, KEGG_HEMATOPOIETIC_CELL_LINEAGE, KEGG_T_CELL_RECEPTOR_SIGNALING_PATHWAY	CD8+NKT-like_cells	FALSE	FALSE	FALSE	FALSE	FALSE	FALSE	HLA-E|CD8A	10
Granulocytes	CD8+NKT-like_cells	HLA-E	KLRK1	8	8.06224e-07	3.11684e-07	0.820314	0.91578	Both	KEGG_CELL_ADHESION_MOLECULES_CAMS, KEGG_VIRAL_MYOCARDITIS, KEGG_NATURAL_KILLER_CELL_MEDIATED_CYTOTOXICITY, KEGG_ALLOGRAFT_REJECTION, KEGG_ENDOCYTOSIS, KEGG_GRAFT_VERSUS_HOST_DISEASE, KEGG_ANTIGEN_PROCESSING_AND_PRESENTATION, KEGG_TYPE_I_DIABETES_MELLITUS, KEGG_AUTOIMMUNE_THYROID_DISEASE	KEGG_NATURAL_KILLER_CELL_MEDIATED_CYTOTOXICITY	CD8+NKT-like_cells	FALSE	FALSE	FALSE	FALSE	FALSE	FALSE	HLA-E|KLRK1	10
Granulocytes	CD8+NKT-like_cells	HLA-E	KLRD1	17	8.06224e-07	3.11684e-07	0.978098	0.784232	Both	KEGG_CELL_ADHESION_MOLECULES_CAMS, KEGG_VIRAL_MYOCARDITIS, KEGG_NATURAL_KILLER_CELL_MEDIATED_CYTOTOXICITY, KEGG_ALLOGRAFT_REJECTION, KEGG_ENDOCYTOSIS, KEGG_GRAFT_VERSUS_HOST_DISEASE, KEGG_ANTIGEN_PROCESSING_AND_PRESENTATION, KEGG_TYPE_I_DIABETES_MELLITUS, KEGG_AUTOIMMUNE_THYROID_DISEASE	KEGG_NATURAL_KILLER_CELL_MEDIATED_CYTOTOXICITY, KEGG_ANTIGEN_PROCESSING_AND_PRESENTATION, KEGG_GRAFT_VERSUS_HOST_DISEASE	CD8+NKT-like_cells	FALSE	FALSE	FALSE	FALSE	FALSE	FALSE	HLA-E|KLRD1	10
Granulocytes	CD8+NKT-like_cells	CD58	CD2	11	8.06224e-07	3.11684e-07	0.976714	0.738354	Both	KEGG_CELL_ADHESION_MOLECULES_CAMS	KEGG_CELL_ADHESION_MOLECULES_CAMS, KEGG_HEMATOPOIETIC_CELL_LINEAGE	CD8+NKT-like_cells	FALSE	FALSE	FALSE	FALSE	FALSE	FALSE	CD58|CD2	2
Granulocytes	CD8+NKT-like_cells	ICAM3	ITGAL	11	8.06224e-07	3.11684e-07	0.969213	0.770365	Both	KEGG_CELL_ADHESION_MOLECULES_CAMS	KEGG_CELL_ADHESION_MOLECULES_CAMS, KEGG_VIRAL_MYOCARDITIS, KEGG_REGULATION_OF_ACTIN_CYTOSKELETON, KEGG_NATURAL_KILLER_CELL_MEDIATED_CYTOTOXICITY, KEGG_LEUKOCYTE_TRANSENDOTHELIAL_MIGRATION	CD8+NKT-like_cells	FALSE	FALSE	FALSE	FALSE	FALSE	FALSE	ICAM3|ITGAL	7
Granulocytes	CD8+NKT-like_cells	IL10RB	IL10RA	3	8.06224e-07	3.98289e-07	0.969725	0.872288	Both	KEGG_JAK_STAT_SIGNALING_PATHWAY, KEGG_CYTOKINE_CYTOKINE_RECEPTOR_INTERACTION	KEGG_JAK_STAT_SIGNALING_PATHWAY, KEGG_CYTOKINE_CYTOKINE_RECEPTOR_INTERACTION	CD8+NKT-like_cells	FALSE	FALSE	FALSE	FALSE	FALSE	FALSE	IL10RB|IL10RA	4
Granulocytes	CD8+NKT-like_cells	PTPRJ	LAT	5	8.06224e-07		0.968163		Young	KEGG_ADHERENS_JUNCTION	KEGG_NATURAL_KILLER_CELL_MEDIATED_CYTOTOXICITY, KEGG_FC_GAMMA_R_MEDIATED_PHAGOCYTOSIS, KEGG_FC_EPSILON_RI_SIGNALING_PATHWAY, KEGG_T_CELL_RECEPTOR_SIGNALING_PATHWAY	CD8+NKT-like_cells	FALSE	FALSE	FALSE	FALSE	FALSE	FALSE	PTPRJ|LAT	6
Granulocytes	CD8+NKT-like_cells	LILRB2	HLA-F	2	8.06224e-07	4.1272e-07	0.76481	0.946603	Both		KEGG_CELL_ADHESION_MOLECULES_CAMS, KEGG_VIRAL_MYOCARDITIS, KEGG_ANTIGEN_PROCESSING_AND_PRESENTATION, KEGG_ALLOGRAFT_REJECTION, KEGG_ENDOCYTOSIS, KEGG_TYPE_I_DIABETES_MELLITUS, KEGG_AUTOIMMUNE_THYROID_DISEASE, KEGG_GRAFT_VERSUS_HOST_DISEASE	CD8+NKT-like_cells	FALSE	FALSE	FALSE	FALSE	FALSE	FALSE	LILRB2|HLA-F	10
Granulocytes	CD8+NKT-like_cells	PILRA	BTN3A2	1	8.06224e-07	3.11684e-07	0.807964	0.804679	Both			CD8+NKT-like_cells	FALSE	FALSE	FALSE	FALSE	FALSE	FALSE	PILRA|BTN3A2	8
Granulocytes	CD8+NKT-like_cells	B2M	CD3D	1	8.06224e-07	3.11684e-07	0.885251	0.748906	Both	KEGG_ANTIGEN_PROCESSING_AND_PRESENTATION	KEGG_PRIMARY_IMMUNODEFICIENCY, KEGG_HEMATOPOIETIC_CELL_LINEAGE, KEGG_T_CELL_RECEPTOR_SIGNALING_PATHWAY	CD8+NKT-like_cells	FALSE	FALSE	FALSE	FALSE	FALSE	FALSE	B2M|CD3D	11
Granulocytes	CD8+NKT-like_cells	B2M	CD3G	1	8.06224e-07	3.11684e-07	0.924457	0.757563	Both	KEGG_ANTIGEN_PROCESSING_AND_PRESENTATION	KEGG_HEMATOPOIETIC_CELL_LINEAGE, KEGG_T_CELL_RECEPTOR_SIGNALING_PATHWAY	CD8+NKT-like_cells	FALSE	FALSE	FALSE	FALSE	FALSE	FALSE	B2M|CD3G	11
Granulocytes	CD8+NKT-like_cells	B2M	CD247	1	8.06224e-07	3.11684e-07	0.9586	0.790734	Both	KEGG_ANTIGEN_PROCESSING_AND_PRESENTATION	KEGG_NATURAL_KILLER_CELL_MEDIATED_CYTOTOXICITY, KEGG_T_CELL_RECEPTOR_SIGNALING_PATHWAY	CD8+NKT-like_cells	FALSE	FALSE	FALSE	FALSE	FALSE	FALSE	B2M|CD247	11
Granulocytes	CD8+NKT-like_cells	B2M	KLRD1	3	8.06224e-07	3.11684e-07	0.977781	0.758698	Both	KEGG_ANTIGEN_PROCESSING_AND_PRESENTATION	KEGG_NATURAL_KILLER_CELL_MEDIATED_CYTOTOXICITY, KEGG_ANTIGEN_PROCESSING_AND_PRESENTATION, KEGG_GRAFT_VERSUS_HOST_DISEASE	CD8+NKT-like_cells	FALSE	FALSE	FALSE	FALSE	FALSE	FALSE	B2M|KLRD1	11
Granulocytes	Plasma_Cells	TNFSF13B	TNFRSF13B	21	8.06224e-07	3.11684e-07	0.902301	0.821061	Both	KEGG_CYTOKINE_CYTOKINE_RECEPTOR_INTERACTION, KEGG_INTESTINAL_IMMUNE_NETWORK_FOR_IGA_PRODUCTION	KEGG_PRIMARY_IMMUNODEFICIENCY, KEGG_CYTOKINE_CYTOKINE_RECEPTOR_INTERACTION, KEGG_INTESTINAL_IMMUNE_NETWORK_FOR_IGA_PRODUCTION	Plasma_Cells	FALSE	FALSE	FALSE	FALSE	FALSE	FALSE	TNFSF13B|TNFRSF13B	3
Granulocytes	Plasma_Cells	TNFSF13B	TNFRSF17	24	8.06224e-07	3.11684e-07	0.88857	0.776009	Both	KEGG_CYTOKINE_CYTOKINE_RECEPTOR_INTERACTION, KEGG_INTESTINAL_IMMUNE_NETWORK_FOR_IGA_PRODUCTION	KEGG_CYTOKINE_CYTOKINE_RECEPTOR_INTERACTION, KEGG_INTESTINAL_IMMUNE_NETWORK_FOR_IGA_PRODUCTION	Plasma_Cells	FALSE	FALSE	FALSE	FALSE	FALSE	FALSE	TNFSF13B|TNFRSF17	3
Granulocytes	Plasma_Cells	CXCL8	CD79A	1	8.06224e-07	3.11684e-07	0.797217	0.746988	Both	KEGG_EPITHELIAL_CELL_SIGNALING_IN_HELICOBACTER_PYLORI_INFECTION, KEGG_CYTOKINE_CYTOKINE_RECEPTOR_INTERACTION, KEGG_TOLL_LIKE_RECEPTOR_SIGNALING_PATHWAY, KEGG_NOD_LIKE_RECEPTOR_SIGNALING_PATHWAY, KEGG_RIG_I_LIKE_RECEPTOR_SIGNALING_PATHWAY, KEGG_CHEMOKINE_SIGNALING_PATHWAY, KEGG_BLADDER_CANCER, KEGG_PATHWAYS_IN_CANCER	KEGG_PRIMARY_IMMUNODEFICIENCY, KEGG_B_CELL_RECEPTOR_SIGNALING_PATHWAY	Plasma_Cells	FALSE	FALSE	FALSE	FALSE	FALSE	FALSE	CXCL8|CD79A	4
Granulocytes	Plasma_Cells	CXCL8	SDC1	6	8.06224e-07	7.88882e-08	0.925355	0.825467	Both	KEGG_EPITHELIAL_CELL_SIGNALING_IN_HELICOBACTER_PYLORI_INFECTION, KEGG_CYTOKINE_CYTOKINE_RECEPTOR_INTERACTION, KEGG_TOLL_LIKE_RECEPTOR_SIGNALING_PATHWAY, KEGG_NOD_LIKE_RECEPTOR_SIGNALING_PATHWAY, KEGG_RIG_I_LIKE_RECEPTOR_SIGNALING_PATHWAY, KEGG_CHEMOKINE_SIGNALING_PATHWAY, KEGG_BLADDER_CANCER, KEGG_PATHWAYS_IN_CANCER	KEGG_CELL_ADHESION_MOLECULES_CAMS, KEGG_ECM_RECEPTOR_INTERACTION	Plasma_Cells	FALSE	FALSE	FALSE	FALSE	FALSE	FALSE	CXCL8|SDC1	2
Granulocytes	ProB_Cells	PTPRC	CD22	4	8.06224e-07	3.11684e-07	0.904568	0.925433	Both	KEGG_CELL_ADHESION_MOLECULES_CAMS, KEGG_PRIMARY_IMMUNODEFICIENCY, KEGG_FC_GAMMA_R_MEDIATED_PHAGOCYTOSIS, KEGG_T_CELL_RECEPTOR_SIGNALING_PATHWAY	KEGG_CELL_ADHESION_MOLECULES_CAMS, KEGG_HEMATOPOIETIC_CELL_LINEAGE, KEGG_B_CELL_RECEPTOR_SIGNALING_PATHWAY	ProB_Cells	FALSE	FALSE	FALSE	FALSE	FALSE	FALSE	PTPRC|CD22	6
Granulocytes	ProB_Cells	CD53	CD37	1	8.06224e-07	3.64348e-07	0.9046	0.809699	Both		KEGG_HEMATOPOIETIC_CELL_LINEAGE	ProB_Cells	FALSE	FALSE	FALSE	FALSE	FALSE	FALSE	CD53|CD37	42
Granulocytes	ProB_Cells	TNFSF13B	TNFRSF13C	20	8.06224e-07	3.11684e-07	0.89014	0.891889	Both	KEGG_CYTOKINE_CYTOKINE_RECEPTOR_INTERACTION, KEGG_INTESTINAL_IMMUNE_NETWORK_FOR_IGA_PRODUCTION	KEGG_CYTOKINE_CYTOKINE_RECEPTOR_INTERACTION, KEGG_INTESTINAL_IMMUNE_NETWORK_FOR_IGA_PRODUCTION, KEGG_PRIMARY_IMMUNODEFICIENCY	ProB_Cells	FALSE	FALSE	FALSE	FALSE	FALSE	FALSE	TNFSF13B|TNFRSF13C	3
Granulocytes	Platelets	LILRB3	LY6G6F	1	8.06224e-07	3.11684e-07	0.978225	0.855188	Both	KEGG_B_CELL_RECEPTOR_SIGNALING_PATHWAY		Platelets	FALSE	FALSE	FALSE	FALSE	FALSE	FALSE	LILRB3|LY6G6F	3
Granulocytes	Platelets	ITGB2	CD226	1	8.06224e-07	3.11684e-07	0.976677	0.962295	Both	KEGG_CELL_ADHESION_MOLECULES_CAMS, KEGG_VIRAL_MYOCARDITIS, KEGG_REGULATION_OF_ACTIN_CYTOSKELETON, KEGG_NATURAL_KILLER_CELL_MEDIATED_CYTOTOXICITY, KEGG_LEISHMANIA_INFECTION, KEGG_LEUKOCYTE_TRANSENDOTHELIAL_MIGRATION	KEGG_CELL_ADHESION_MOLECULES_CAMS	Platelets	FALSE	FALSE	FALSE	FALSE	FALSE	FALSE	ITGB2|CD226	7
Granulocytes	Platelets	IL6R	GP6	1	8.06224e-07	3.11684e-07	0.921023	0.978988	Both	KEGG_CYTOKINE_CYTOKINE_RECEPTOR_INTERACTION, KEGG_HEMATOPOIETIC_CELL_LINEAGE, KEGG_JAK_STAT_SIGNALING_PATHWAY	KEGG_ECM_RECEPTOR_INTERACTION	Platelets	FALSE	FALSE	FALSE	FALSE	FALSE	FALSE	IL6R|GP6	3
Granulocytes	Platelets	FCGR2A	LAT	2	8.06224e-07	3.11684e-07	0.919975	0.957973	Both	KEGG_LEISHMANIA_INFECTION, KEGG_SYSTEMIC_LUPUS_ERYTHEMATOSUS, KEGG_FC_GAMMA_R_MEDIATED_PHAGOCYTOSIS	KEGG_NATURAL_KILLER_CELL_MEDIATED_CYTOTOXICITY, KEGG_FC_GAMMA_R_MEDIATED_PHAGOCYTOSIS, KEGG_FC_EPSILON_RI_SIGNALING_PATHWAY, KEGG_T_CELL_RECEPTOR_SIGNALING_PATHWAY	Platelets	FALSE	FALSE	FALSE	FALSE	FALSE	FALSE	FCGR2A|LAT	6
Granulocytes	Platelets	PLAUR	ITGB3	1	8.06224e-07	3.11684e-07	0.936697	0.976532	Both	KEGG_COMPLEMENT_AND_COAGULATION_CASCADES	KEGG_REGULATION_OF_ACTIN_CYTOSKELETON, KEGG_ECM_RECEPTOR_INTERACTION, KEGG_HEMATOPOIETIC_CELL_LINEAGE, KEGG_FOCAL_ADHESION, KEGG_DILATED_CARDIOMYOPATHY, KEGG_HYPERTROPHIC_CARDIOMYOPATHY_HCM, KEGG_ARRHYTHMOGENIC_RIGHT_VENTRICULAR_CARDIOMYOPATHY_ARVC	Platelets	FALSE	FALSE	FALSE	FALSE	FALSE	FALSE	PLAUR|ITGB3	3
Granulocytes	Platelets	PTPRJ	LAT	5	8.06224e-07		0.844723		Young	KEGG_ADHERENS_JUNCTION	KEGG_NATURAL_KILLER_CELL_MEDIATED_CYTOTOXICITY, KEGG_FC_GAMMA_R_MEDIATED_PHAGOCYTOSIS, KEGG_FC_EPSILON_RI_SIGNALING_PATHWAY, KEGG_T_CELL_RECEPTOR_SIGNALING_PATHWAY	Platelets	FALSE	FALSE	FALSE	FALSE	FALSE	FALSE	PTPRJ|LAT	6
Granulocytes	Platelets	SELPLG	SELP	33	8.06224e-07	3.11684e-07	0.844772	0.851117	Both	KEGG_CELL_ADHESION_MOLECULES_CAMS	KEGG_CELL_ADHESION_MOLECULES_CAMS	Platelets	FALSE	FALSE	FALSE	FALSE	FALSE	FALSE	SELPLG|SELP	2
Granulocytes	Platelets	PILRA	GP6	1	8.06224e-07	3.11684e-07	0.83796	0.843056	Both		KEGG_ECM_RECEPTOR_INTERACTION	Platelets	FALSE	FALSE	FALSE	FALSE	FALSE	FALSE	PILRA|GP6	2
Granulocytes	Platelets	TGFB1	ITGB3	9	8.06224e-07	3.11684e-07	0.83801	0.955657	Both	KEGG_PANCREATIC_CANCER, KEGG_CYTOKINE_CYTOKINE_RECEPTOR_INTERACTION, KEGG_TGF_BETA_SIGNALING_PATHWAY, KEGG_CHRONIC_MYELOID_LEUKEMIA, KEGG_HYPERTROPHIC_CARDIOMYOPATHY_HCM, KEGG_PATHWAYS_IN_CANCER, KEGG_CELL_CYCLE, KEGG_COLORECTAL_CANCER, KEGG_DILATED_CARDIOMYOPATHY, KEGG_MAPK_SIGNALING_PATHWAY, KEGG_LEISHMANIA_INFECTION, KEGG_INTESTINAL_IMMUNE_NETWORK_FOR_IGA_PRODUCTION, KEGG_RENAL_CELL_CARCINOMA	KEGG_REGULATION_OF_ACTIN_CYTOSKELETON, KEGG_ECM_RECEPTOR_INTERACTION, KEGG_HEMATOPOIETIC_CELL_LINEAGE, KEGG_FOCAL_ADHESION, KEGG_DILATED_CARDIOMYOPATHY, KEGG_HYPERTROPHIC_CARDIOMYOPATHY_HCM, KEGG_ARRHYTHMOGENIC_RIGHT_VENTRICULAR_CARDIOMYOPATHY_ARVC	Platelets	FALSE	FALSE	FALSE	FALSE	FALSE	FALSE	TGFB1|ITGB3	7
Granulocytes	Platelets	CXCL8	ADRA2A	1	8.06224e-07		0.891245		Young	KEGG_EPITHELIAL_CELL_SIGNALING_IN_HELICOBACTER_PYLORI_INFECTION, KEGG_CYTOKINE_CYTOKINE_RECEPTOR_INTERACTION, KEGG_TOLL_LIKE_RECEPTOR_SIGNALING_PATHWAY, KEGG_NOD_LIKE_RECEPTOR_SIGNALING_PATHWAY, KEGG_RIG_I_LIKE_RECEPTOR_SIGNALING_PATHWAY, KEGG_CHEMOKINE_SIGNALING_PATHWAY, KEGG_BLADDER_CANCER, KEGG_PATHWAYS_IN_CANCER	KEGG_NEUROACTIVE_LIGAND_RECEPTOR_INTERACTION	Platelets	FALSE	FALSE	FALSE	FALSE	FALSE	FALSE	CXCL8|ADRA2A	2
Granulocytes	EC	TLR2	CD36	1	8.06224e-07	3.11684e-07	0.78675	0.965467	Both	KEGG_TOLL_LIKE_RECEPTOR_SIGNALING_PATHWAY, KEGG_LEISHMANIA_INFECTION	KEGG_ADIPOCYTOKINE_SIGNALING_PATHWAY, KEGG_ECM_RECEPTOR_INTERACTION, KEGG_HEMATOPOIETIC_CELL_LINEAGE, KEGG_PPAR_SIGNALING_PATHWAY	EC	FALSE	TRUE	FALSE	FALSE	FALSE	TRUE	TLR2|CD36	8
Granulocytes	EC	ITGB2	ICAM2	2	8.06224e-07	3.11684e-07	0.886134	0.98243	Both	KEGG_CELL_ADHESION_MOLECULES_CAMS, KEGG_VIRAL_MYOCARDITIS, KEGG_REGULATION_OF_ACTIN_CYTOSKELETON, KEGG_NATURAL_KILLER_CELL_MEDIATED_CYTOTOXICITY, KEGG_LEISHMANIA_INFECTION, KEGG_LEUKOCYTE_TRANSENDOTHELIAL_MIGRATION	KEGG_CELL_ADHESION_MOLECULES_CAMS, KEGG_NATURAL_KILLER_CELL_MEDIATED_CYTOTOXICITY	EC	FALSE	TRUE	FALSE	FALSE	FALSE	TRUE	ITGB2|ICAM2	35
Granulocytes	EC	IGF1R	INSR	2	8.06224e-07		0.887296		Young	KEGG_GLIOMA, KEGG_ENDOCYTOSIS, KEGG_FOCAL_ADHESION, KEGG_MELANOMA, KEGG_PROSTATE_CANCER, KEGG_LONG_TERM_DEPRESSION, KEGG_ADHERENS_JUNCTION, KEGG_PROGESTERONE_MEDIATED_OOCYTE_MATURATION, KEGG_OOCYTE_MEIOSIS, KEGG_PATHWAYS_IN_CANCER	KEGG_INSULIN_SIGNALING_PATHWAY, KEGG_TYPE_II_DIABETES_MELLITUS, KEGG_ADHERENS_JUNCTION, KEGG_ALDOSTERONE_REGULATED_SODIUM_REABSORPTION	EC	FALSE	TRUE	FALSE	FALSE	FALSE	TRUE	IGF1R|INSR	9
Granulocytes	EC	PTPRC	CD4	1	8.06224e-07	3.11684e-07	0.90926	0.974669	Both	KEGG_CELL_ADHESION_MOLECULES_CAMS, KEGG_PRIMARY_IMMUNODEFICIENCY, KEGG_FC_GAMMA_R_MEDIATED_PHAGOCYTOSIS, KEGG_T_CELL_RECEPTOR_SIGNALING_PATHWAY	KEGG_CELL_ADHESION_MOLECULES_CAMS, KEGG_ANTIGEN_PROCESSING_AND_PRESENTATION, KEGG_PRIMARY_IMMUNODEFICIENCY, KEGG_HEMATOPOIETIC_CELL_LINEAGE, KEGG_T_CELL_RECEPTOR_SIGNALING_PATHWAY	EC	FALSE	TRUE	FALSE	FALSE	FALSE	TRUE	PTPRC|CD4	18
Granulocytes	EC	PTPRC	MRC1	6	8.06224e-07	3.11684e-07	0.72074	0.980508	Both	KEGG_CELL_ADHESION_MOLECULES_CAMS, KEGG_PRIMARY_IMMUNODEFICIENCY, KEGG_FC_GAMMA_R_MEDIATED_PHAGOCYTOSIS, KEGG_T_CELL_RECEPTOR_SIGNALING_PATHWAY		EC	FALSE	TRUE	FALSE	FALSE	FALSE	TRUE	PTPRC|MRC1	6
Granulocytes	EC	IL6R	IL6ST	13	8.06224e-07	3.11684e-07	0.885852	0.961494	Both	KEGG_CYTOKINE_CYTOKINE_RECEPTOR_INTERACTION, KEGG_HEMATOPOIETIC_CELL_LINEAGE, KEGG_JAK_STAT_SIGNALING_PATHWAY	KEGG_CYTOKINE_CYTOKINE_RECEPTOR_INTERACTION, KEGG_JAK_STAT_SIGNALING_PATHWAY	EC	FALSE	TRUE	FALSE	FALSE	FALSE	TRUE	IL6R|IL6ST	6
Granulocytes	EC	IL6R	BTNL9	1	8.06224e-07	3.11684e-07	0.841054	0.980369	Both	KEGG_CYTOKINE_CYTOKINE_RECEPTOR_INTERACTION, KEGG_HEMATOPOIETIC_CELL_LINEAGE, KEGG_JAK_STAT_SIGNALING_PATHWAY		EC	FALSE	TRUE	FALSE	FALSE	FALSE	TRUE	IL6R|BTNL9	3
Granulocytes	EC	HLA-C	NOTCH4	1	8.06224e-07	3.11684e-07	0.843856	0.971723	Both	KEGG_CELL_ADHESION_MOLECULES_CAMS, KEGG_VIRAL_MYOCARDITIS, KEGG_NATURAL_KILLER_CELL_MEDIATED_CYTOTOXICITY, KEGG_ANTIGEN_PROCESSING_AND_PRESENTATION, KEGG_ALLOGRAFT_REJECTION, KEGG_ENDOCYTOSIS, KEGG_TYPE_I_DIABETES_MELLITUS, KEGG_AUTOIMMUNE_THYROID_DISEASE, KEGG_GRAFT_VERSUS_HOST_DISEASE	KEGG_DORSO_VENTRAL_AXIS_FORMATION, KEGG_NOTCH_SIGNALING_PATHWAY	EC	FALSE	TRUE	FALSE	FALSE	FALSE	TRUE	HLA-C|NOTCH4	11
Granulocytes	EC	SELL	PODXL	4	8.06224e-07	3.11684e-07	0.861283	0.978227	Both	KEGG_CELL_ADHESION_MOLECULES_CAMS		EC	FALSE	TRUE	FALSE	FALSE	FALSE	TRUE	SELL|PODXL	5
Granulocytes	EC	SELL	CD34	5	8.06224e-07	3.11684e-07	0.779832	0.965281	Both	KEGG_CELL_ADHESION_MOLECULES_CAMS	KEGG_CELL_ADHESION_MOLECULES_CAMS, KEGG_HEMATOPOIETIC_CELL_LINEAGE	EC	FALSE	TRUE	FALSE	FALSE	FALSE	TRUE	SELL|CD34	5
Granulocytes	EC	PECAM1	EFNB2	1	8.06224e-07	3.11684e-07	0.852142	0.877442	Both	KEGG_CELL_ADHESION_MOLECULES_CAMS, KEGG_LEUKOCYTE_TRANSENDOTHELIAL_MIGRATION	KEGG_AXON_GUIDANCE	EC	FALSE	TRUE	FALSE	FALSE	FALSE	TRUE	PECAM1|EFNB2	10
Granulocytes	EC	ICAM3	CLEC4M	4	8.06224e-07		0.769613		Young	KEGG_CELL_ADHESION_MOLECULES_CAMS		EC	FALSE	TRUE	FALSE	FALSE	FALSE	TRUE	ICAM3|CLEC4M	7
Granulocytes	EC	TGFBR2	CDH5	1	8.06224e-07		0.882985		Young	KEGG_PANCREATIC_CANCER, KEGG_CYTOKINE_CYTOKINE_RECEPTOR_INTERACTION, KEGG_TGF_BETA_SIGNALING_PATHWAY, KEGG_CHRONIC_MYELOID_LEUKEMIA, KEGG_ADHERENS_JUNCTION, KEGG_PATHWAYS_IN_CANCER, KEGG_COLORECTAL_CANCER, KEGG_MAPK_SIGNALING_PATHWAY	KEGG_CELL_ADHESION_MOLECULES_CAMS, KEGG_LEUKOCYTE_TRANSENDOTHELIAL_MIGRATION	EC	FALSE	TRUE	FALSE	FALSE	FALSE	TRUE	TGFBR2|CDH5	1
Granulocytes	EC	NOTCH1	APP	1	8.06224e-07		0.929515		Young	KEGG_NOTCH_SIGNALING_PATHWAY, KEGG_PRION_DISEASES, KEGG_DORSO_VENTRAL_AXIS_FORMATION	KEGG_ALZHEIMERS_DISEASE	EC	FALSE	TRUE	FALSE	FALSE	FALSE	TRUE	NOTCH1|APP	5
Granulocytes	EC	NOTCH1	DLL4	4	8.06224e-07		0.941811		Young	KEGG_NOTCH_SIGNALING_PATHWAY, KEGG_PRION_DISEASES, KEGG_DORSO_VENTRAL_AXIS_FORMATION	KEGG_NOTCH_SIGNALING_PATHWAY	EC	FALSE	TRUE	FALSE	FALSE	FALSE	TRUE	NOTCH1|DLL4	4
Granulocytes	EC	NOTCH1	DLL4	1	8.06224e-07		0.941811		Young	KEGG_NOTCH_SIGNALING_PATHWAY, KEGG_PRION_DISEASES, KEGG_DORSO_VENTRAL_AXIS_FORMATION	KEGG_NOTCH_SIGNALING_PATHWAY	EC	FALSE	TRUE	FALSE	FALSE	FALSE	TRUE	NOTCH1|DLL4	4
Granulocytes	EC	PTPRJ	INSR	4	8.06224e-07		0.939374		Young	KEGG_ADHERENS_JUNCTION	KEGG_INSULIN_SIGNALING_PATHWAY, KEGG_TYPE_II_DIABETES_MELLITUS, KEGG_ADHERENS_JUNCTION, KEGG_ALDOSTERONE_REGULATED_SODIUM_REABSORPTION	EC	FALSE	TRUE	FALSE	FALSE	FALSE	TRUE	PTPRJ|INSR	10
Granulocytes	EC	PTPRJ	FLT1	3	8.06224e-07		0.927603		Young	KEGG_ADHERENS_JUNCTION	KEGG_CYTOKINE_CYTOKINE_RECEPTOR_INTERACTION, KEGG_ENDOCYTOSIS, KEGG_FOCAL_ADHESION	EC	FALSE	TRUE	FALSE	FALSE	FALSE	TRUE	PTPRJ|FLT1	3
Granulocytes	EC	PTPRJ	KDR	5	8.06224e-07		0.935957		Young	KEGG_ADHERENS_JUNCTION	KEGG_VEGF_SIGNALING_PATHWAY, KEGG_CYTOKINE_CYTOKINE_RECEPTOR_INTERACTION, KEGG_ENDOCYTOSIS, KEGG_FOCAL_ADHESION	EC	FALSE	TRUE	FALSE	FALSE	FALSE	TRUE	PTPRJ|KDR	3
Granulocytes	EC	SELPLG	ESAM	1	8.06224e-07	3.11684e-07	0.923576	0.679391	Both	KEGG_CELL_ADHESION_MOLECULES_CAMS	KEGG_CELL_ADHESION_MOLECULES_CAMS, KEGG_LEUKOCYTE_TRANSENDOTHELIAL_MIGRATION	EC	FALSE	TRUE	FALSE	FALSE	FALSE	TRUE	SELPLG|ESAM	4
Granulocytes	EC	JAML	CXADR	4	8.06224e-07	3.11684e-07	0.962623	0.959363	Both		KEGG_VIRAL_MYOCARDITIS	EC	FALSE	TRUE	FALSE	FALSE	FALSE	TRUE	JAML|CXADR	3
Granulocytes	EC	TNFSF10	TNFRSF10D	16	8.06224e-07		0.956884		Young	KEGG_NATURAL_KILLER_CELL_MEDIATED_CYTOTOXICITY, KEGG_CYTOKINE_CYTOKINE_RECEPTOR_INTERACTION, KEGG_APOPTOSIS	KEGG_CYTOKINE_CYTOKINE_RECEPTOR_INTERACTION, KEGG_APOPTOSIS, KEGG_NATURAL_KILLER_CELL_MEDIATED_CYTOTOXICITY	EC	FALSE	TRUE	FALSE	FALSE	FALSE	TRUE	TNFSF10|TNFRSF10D	6
Granulocytes	EC	CKLF	LRP6	1	8.06224e-07		0.928244		Young		KEGG_WNT_SIGNALING_PATHWAY	EC	FALSE	TRUE	FALSE	FALSE	FALSE	TRUE	CKLF|LRP6	6
Granulocytes	EC	TGFB1	APP	10	8.06224e-07	3.11684e-07	0.919401	0.970141	Both	KEGG_PANCREATIC_CANCER, KEGG_CYTOKINE_CYTOKINE_RECEPTOR_INTERACTION, KEGG_TGF_BETA_SIGNALING_PATHWAY, KEGG_CHRONIC_MYELOID_LEUKEMIA, KEGG_HYPERTROPHIC_CARDIOMYOPATHY_HCM, KEGG_PATHWAYS_IN_CANCER, KEGG_CELL_CYCLE, KEGG_COLORECTAL_CANCER, KEGG_DILATED_CARDIOMYOPATHY, KEGG_MAPK_SIGNALING_PATHWAY, KEGG_LEISHMANIA_INFECTION, KEGG_INTESTINAL_IMMUNE_NETWORK_FOR_IGA_PRODUCTION, KEGG_RENAL_CELL_CARCINOMA	KEGG_ALZHEIMERS_DISEASE	EC	FALSE	TRUE	FALSE	FALSE	FALSE	TRUE	TGFB1|APP	35
Granulocytes	EC	TGFB1	ENG	9	8.06224e-07	3.11684e-07	0.744094	0.903235	Both	KEGG_PANCREATIC_CANCER, KEGG_CYTOKINE_CYTOKINE_RECEPTOR_INTERACTION, KEGG_TGF_BETA_SIGNALING_PATHWAY, KEGG_CHRONIC_MYELOID_LEUKEMIA, KEGG_HYPERTROPHIC_CARDIOMYOPATHY_HCM, KEGG_PATHWAYS_IN_CANCER, KEGG_CELL_CYCLE, KEGG_COLORECTAL_CANCER, KEGG_DILATED_CARDIOMYOPATHY, KEGG_MAPK_SIGNALING_PATHWAY, KEGG_LEISHMANIA_INFECTION, KEGG_INTESTINAL_IMMUNE_NETWORK_FOR_IGA_PRODUCTION, KEGG_RENAL_CELL_CARCINOMA		EC	FALSE	TRUE	FALSE	FALSE	FALSE	TRUE	TGFB1|ENG	14
Granulocytes	EC	TGFB1	TGFBR2	122	8.06224e-07	3.49898e-07	0.803032	0.853187	Both	KEGG_PANCREATIC_CANCER, KEGG_CYTOKINE_CYTOKINE_RECEPTOR_INTERACTION, KEGG_TGF_BETA_SIGNALING_PATHWAY, KEGG_CHRONIC_MYELOID_LEUKEMIA, KEGG_HYPERTROPHIC_CARDIOMYOPATHY_HCM, KEGG_PATHWAYS_IN_CANCER, KEGG_CELL_CYCLE, KEGG_COLORECTAL_CANCER, KEGG_DILATED_CARDIOMYOPATHY, KEGG_MAPK_SIGNALING_PATHWAY, KEGG_LEISHMANIA_INFECTION, KEGG_INTESTINAL_IMMUNE_NETWORK_FOR_IGA_PRODUCTION, KEGG_RENAL_CELL_CARCINOMA	KEGG_PANCREATIC_CANCER, KEGG_CYTOKINE_CYTOKINE_RECEPTOR_INTERACTION, KEGG_TGF_BETA_SIGNALING_PATHWAY, KEGG_CHRONIC_MYELOID_LEUKEMIA, KEGG_ADHERENS_JUNCTION, KEGG_PATHWAYS_IN_CANCER, KEGG_COLORECTAL_CANCER, KEGG_MAPK_SIGNALING_PATHWAY	EC	FALSE	TRUE	FALSE	FALSE	FALSE	TRUE	TGFB1|TGFBR2	28
Granulocytes	EC	TGFB1	TGFBR3	19	8.06224e-07	7.78452e-07	0.807638	0.824037	Both	KEGG_PANCREATIC_CANCER, KEGG_CYTOKINE_CYTOKINE_RECEPTOR_INTERACTION, KEGG_TGF_BETA_SIGNALING_PATHWAY, KEGG_CHRONIC_MYELOID_LEUKEMIA, KEGG_HYPERTROPHIC_CARDIOMYOPATHY_HCM, KEGG_PATHWAYS_IN_CANCER, KEGG_CELL_CYCLE, KEGG_COLORECTAL_CANCER, KEGG_DILATED_CARDIOMYOPATHY, KEGG_MAPK_SIGNALING_PATHWAY, KEGG_LEISHMANIA_INFECTION, KEGG_INTESTINAL_IMMUNE_NETWORK_FOR_IGA_PRODUCTION, KEGG_RENAL_CELL_CARCINOMA		EC	FALSE	TRUE	FALSE	FALSE	FALSE	TRUE	TGFB1|TGFBR3	14
Granulocytes	EC	S100A8	CD36	1	8.06224e-07	3.11684e-07	0.819259	0.762908	Both		KEGG_ADIPOCYTOKINE_SIGNALING_PATHWAY, KEGG_ECM_RECEPTOR_INTERACTION, KEGG_HEMATOPOIETIC_CELL_LINEAGE, KEGG_PPAR_SIGNALING_PATHWAY	EC	FALSE	TRUE	FALSE	FALSE	FALSE	TRUE	S100A8|CD36	36
Granulocytes	EC	S100A9	CD36	1	8.06224e-07	3.11684e-07	0.869055	0.918738	Both		KEGG_ADIPOCYTOKINE_SIGNALING_PATHWAY, KEGG_ECM_RECEPTOR_INTERACTION, KEGG_HEMATOPOIETIC_CELL_LINEAGE, KEGG_PPAR_SIGNALING_PATHWAY	EC	FALSE	TRUE	FALSE	FALSE	FALSE	TRUE	S100A9|CD36	36
Granulocytes	EC	S100A12	CD36	1	8.06224e-07	3.11684e-07	0.890189	0.908672	Both		KEGG_ADIPOCYTOKINE_SIGNALING_PATHWAY, KEGG_ECM_RECEPTOR_INTERACTION, KEGG_HEMATOPOIETIC_CELL_LINEAGE, KEGG_PPAR_SIGNALING_PATHWAY	EC	FALSE	TRUE	FALSE	FALSE	FALSE	TRUE	S100A12|CD36	16
Granulocytes	MSC	ITGB2	THY1	2	8.06224e-07	3.11684e-07	0.929786	0.930987	Both	KEGG_CELL_ADHESION_MOLECULES_CAMS, KEGG_VIRAL_MYOCARDITIS, KEGG_REGULATION_OF_ACTIN_CYTOSKELETON, KEGG_NATURAL_KILLER_CELL_MEDIATED_CYTOTOXICITY, KEGG_LEISHMANIA_INFECTION, KEGG_LEUKOCYTE_TRANSENDOTHELIAL_MIGRATION	KEGG_LEUKOCYTE_TRANSENDOTHELIAL_MIGRATION	MSC	FALSE	FALSE	FALSE	TRUE	FALSE	TRUE	ITGB2|THY1	7
Granulocytes	MSC	IGF1R	EGFR	2	8.06224e-07		0.916443		Young	KEGG_GLIOMA, KEGG_ENDOCYTOSIS, KEGG_FOCAL_ADHESION, KEGG_MELANOMA, KEGG_PROSTATE_CANCER, KEGG_LONG_TERM_DEPRESSION, KEGG_ADHERENS_JUNCTION, KEGG_PROGESTERONE_MEDIATED_OOCYTE_MATURATION, KEGG_OOCYTE_MEIOSIS, KEGG_PATHWAYS_IN_CANCER	KEGG_PANCREATIC_CANCER, KEGG_REGULATION_OF_ACTIN_CYTOSKELETON, KEGG_GNRH_SIGNALING_PATHWAY, KEGG_GLIOMA, KEGG_EPITHELIAL_CELL_SIGNALING_IN_HELICOBACTER_PYLORI_INFECTION, KEGG_CYTOKINE_CYTOKINE_RECEPTOR_INTERACTION, KEGG_DORSO_VENTRAL_AXIS_FORMATION, KEGG_ENDOCYTOSIS, KEGG_FOCAL_ADHESION, KEGG_MELANOMA, KEGG_ENDOMETRIAL_CANCER, KEGG_MAPK_SIGNALING_PATHWAY, KEGG_PROSTATE_CANCER, KEGG_GAP_JUNCTION, …	MSC	FALSE	FALSE	FALSE	TRUE	FALSE	TRUE	IGF1R|EGFR	3
Granulocytes	MSC	IGF1R	GHR	3	8.06224e-07		0.822673		Young	KEGG_GLIOMA, KEGG_ENDOCYTOSIS, KEGG_FOCAL_ADHESION, KEGG_MELANOMA, KEGG_PROSTATE_CANCER, KEGG_LONG_TERM_DEPRESSION, KEGG_ADHERENS_JUNCTION, KEGG_PROGESTERONE_MEDIATED_OOCYTE_MATURATION, KEGG_OOCYTE_MEIOSIS, KEGG_PATHWAYS_IN_CANCER	KEGG_JAK_STAT_SIGNALING_PATHWAY, KEGG_CYTOKINE_CYTOKINE_RECEPTOR_INTERACTION, KEGG_NEUROACTIVE_LIGAND_RECEPTOR_INTERACTION	MSC	FALSE	FALSE	FALSE	TRUE	FALSE	TRUE	IGF1R|GHR	3
Granulocytes	MSC	IL6R	IL6ST	13	8.06224e-07	3.11684e-07	0.962811	0.878756	Both	KEGG_CYTOKINE_CYTOKINE_RECEPTOR_INTERACTION, KEGG_HEMATOPOIETIC_CELL_LINEAGE, KEGG_JAK_STAT_SIGNALING_PATHWAY	KEGG_CYTOKINE_CYTOKINE_RECEPTOR_INTERACTION, KEGG_JAK_STAT_SIGNALING_PATHWAY	MSC	FALSE	FALSE	FALSE	TRUE	FALSE	TRUE	IL6R|IL6ST	6
Granulocytes	MSC	FCGR2A	PDGFRB	1	8.06224e-07	3.11684e-07	0.944093	0.881037	Both	KEGG_LEISHMANIA_INFECTION, KEGG_SYSTEMIC_LUPUS_ERYTHEMATOSUS, KEGG_FC_GAMMA_R_MEDIATED_PHAGOCYTOSIS	KEGG_REGULATION_OF_ACTIN_CYTOSKELETON, KEGG_GLIOMA, KEGG_CYTOKINE_CYTOKINE_RECEPTOR_INTERACTION, KEGG_FOCAL_ADHESION, KEGG_MELANOMA, KEGG_MAPK_SIGNALING_PATHWAY, KEGG_PROSTATE_CANCER, KEGG_GAP_JUNCTION, KEGG_CALCIUM_SIGNALING_PATHWAY, KEGG_PATHWAYS_IN_CANCER	MSC	FALSE	FALSE	FALSE	TRUE	FALSE	TRUE	FCGR2A|PDGFRB	3
Granulocytes	MSC	CD46	JAG1	3	8.06224e-07	3.91522e-07	0.910416	0.902943	Both	KEGG_COMPLEMENT_AND_COAGULATION_CASCADES	KEGG_NOTCH_SIGNALING_PATHWAY	MSC	FALSE	FALSE	FALSE	TRUE	FALSE	TRUE	CD46|JAG1	10
Granulocytes	MSC	TNFRSF1B	TNFRSF1A	1	8.06224e-07	3.61078e-07	0.870952	0.712942	Both	KEGG_ADIPOCYTOKINE_SIGNALING_PATHWAY, KEGG_CYTOKINE_CYTOKINE_RECEPTOR_INTERACTION, KEGG_AMYOTROPHIC_LATERAL_SCLEROSIS_ALS	KEGG_ADIPOCYTOKINE_SIGNALING_PATHWAY, KEGG_CYTOKINE_CYTOKINE_RECEPTOR_INTERACTION, KEGG_APOPTOSIS, KEGG_ALZHEIMERS_DISEASE, KEGG_MAPK_SIGNALING_PATHWAY, KEGG_AMYOTROPHIC_LATERAL_SCLEROSIS_ALS	MSC	FALSE	FALSE	FALSE	TRUE	FALSE	TRUE	TNFRSF1B|TNFRSF1A	16
Granulocytes	MSC	PTPRJ	EGFR	7	8.06224e-07		0.819886		Young	KEGG_ADHERENS_JUNCTION	KEGG_PANCREATIC_CANCER, KEGG_REGULATION_OF_ACTIN_CYTOSKELETON, KEGG_GNRH_SIGNALING_PATHWAY, KEGG_GLIOMA, KEGG_EPITHELIAL_CELL_SIGNALING_IN_HELICOBACTER_PYLORI_INFECTION, KEGG_CYTOKINE_CYTOKINE_RECEPTOR_INTERACTION, KEGG_DORSO_VENTRAL_AXIS_FORMATION, KEGG_ENDOCYTOSIS, KEGG_FOCAL_ADHESION, KEGG_MELANOMA, KEGG_ENDOMETRIAL_CANCER, KEGG_MAPK_SIGNALING_PATHWAY, KEGG_PROSTATE_CANCER, KEGG_GAP_JUNCTION, …	MSC	FALSE	FALSE	FALSE	TRUE	FALSE	TRUE	PTPRJ|EGFR	3
Granulocytes	MSC	PTPRJ	PDGFRB	15	8.06224e-07		0.839009		Young	KEGG_ADHERENS_JUNCTION	KEGG_REGULATION_OF_ACTIN_CYTOSKELETON, KEGG_GLIOMA, KEGG_CYTOKINE_CYTOKINE_RECEPTOR_INTERACTION, KEGG_FOCAL_ADHESION, KEGG_MELANOMA, KEGG_MAPK_SIGNALING_PATHWAY, KEGG_PROSTATE_CANCER, KEGG_GAP_JUNCTION, KEGG_CALCIUM_SIGNALING_PATHWAY, KEGG_PATHWAYS_IN_CANCER	MSC	FALSE	FALSE	FALSE	TRUE	FALSE	TRUE	PTPRJ|PDGFRB	3
Granulocytes	MSC	TGFB1	EGFR	4	8.06224e-07	4.90847e-07	0.776141	0.857425	Both	KEGG_PANCREATIC_CANCER, KEGG_CYTOKINE_CYTOKINE_RECEPTOR_INTERACTION, KEGG_TGF_BETA_SIGNALING_PATHWAY, KEGG_CHRONIC_MYELOID_LEUKEMIA, KEGG_HYPERTROPHIC_CARDIOMYOPATHY_HCM, KEGG_PATHWAYS_IN_CANCER, KEGG_CELL_CYCLE, KEGG_COLORECTAL_CANCER, KEGG_DILATED_CARDIOMYOPATHY, KEGG_MAPK_SIGNALING_PATHWAY, KEGG_LEISHMANIA_INFECTION, KEGG_INTESTINAL_IMMUNE_NETWORK_FOR_IGA_PRODUCTION, KEGG_RENAL_CELL_CARCINOMA	KEGG_PANCREATIC_CANCER, KEGG_REGULATION_OF_ACTIN_CYTOSKELETON, KEGG_GNRH_SIGNALING_PATHWAY, KEGG_GLIOMA, KEGG_EPITHELIAL_CELL_SIGNALING_IN_HELICOBACTER_PYLORI_INFECTION, KEGG_CYTOKINE_CYTOKINE_RECEPTOR_INTERACTION, KEGG_DORSO_VENTRAL_AXIS_FORMATION, KEGG_ENDOCYTOSIS, KEGG_FOCAL_ADHESION, KEGG_MELANOMA, KEGG_ENDOMETRIAL_CANCER, KEGG_MAPK_SIGNALING_PATHWAY, KEGG_PROSTATE_CANCER, KEGG_GAP_JUNCTION, …	MSC	FALSE	FALSE	FALSE	TRUE	FALSE	TRUE	TGFB1|EGFR	7
Granulocytes	MSC	MMP9	LRP1	5	8.06224e-07	3.11684e-07	0.902393	0.904572	Both	KEGG_LEUKOCYTE_TRANSENDOTHELIAL_MIGRATION, KEGG_BLADDER_CANCER, KEGG_PATHWAYS_IN_CANCER	KEGG_ALZHEIMERS_DISEASE	MSC	FALSE	FALSE	FALSE	TRUE	FALSE	TRUE	MMP9|LRP1	6
Granulocytes	MSC	SERPINA1	LRP1	10	8.06224e-07	3.11684e-07	0.789991	0.819703	Both	KEGG_COMPLEMENT_AND_COAGULATION_CASCADES	KEGG_ALZHEIMERS_DISEASE	MSC	FALSE	FALSE	FALSE	TRUE	FALSE	TRUE	SERPINA1|LRP1	8
Granulocytes	MSC	CXCL8	SDC3	1	8.06224e-07	3.11684e-07	0.818536	0.760108	Both	KEGG_EPITHELIAL_CELL_SIGNALING_IN_HELICOBACTER_PYLORI_INFECTION, KEGG_CYTOKINE_CYTOKINE_RECEPTOR_INTERACTION, KEGG_TOLL_LIKE_RECEPTOR_SIGNALING_PATHWAY, KEGG_NOD_LIKE_RECEPTOR_SIGNALING_PATHWAY, KEGG_RIG_I_LIKE_RECEPTOR_SIGNALING_PATHWAY, KEGG_CHEMOKINE_SIGNALING_PATHWAY, KEGG_BLADDER_CANCER, KEGG_PATHWAYS_IN_CANCER	KEGG_CELL_ADHESION_MOLECULES_CAMS, KEGG_ECM_RECEPTOR_INTERACTION	MSC	FALSE	FALSE	FALSE	TRUE	FALSE	TRUE	CXCL8|SDC3	2
Granulocytes	MSC	S100A4	EGFR	7	8.06224e-07	3.11684e-07	0.840159	0.719418	Both		KEGG_PANCREATIC_CANCER, KEGG_REGULATION_OF_ACTIN_CYTOSKELETON, KEGG_GNRH_SIGNALING_PATHWAY, KEGG_GLIOMA, KEGG_EPITHELIAL_CELL_SIGNALING_IN_HELICOBACTER_PYLORI_INFECTION, KEGG_CYTOKINE_CYTOKINE_RECEPTOR_INTERACTION, KEGG_DORSO_VENTRAL_AXIS_FORMATION, KEGG_ENDOCYTOSIS, KEGG_FOCAL_ADHESION, KEGG_MELANOMA, KEGG_ENDOMETRIAL_CANCER, KEGG_MAPK_SIGNALING_PATHWAY, KEGG_PROSTATE_CANCER, KEGG_GAP_JUNCTION, …	MSC	FALSE	FALSE	FALSE	TRUE	FALSE	TRUE	S100A4|EGFR	9
CD8+NKT-like_cells	Dendritic_cells	ITGB1BP1	ITGB2	1	8.06224e-07	1.59682e-06	0.789627	0.972055	Both		KEGG_CELL_ADHESION_MOLECULES_CAMS, KEGG_VIRAL_MYOCARDITIS, KEGG_REGULATION_OF_ACTIN_CYTOSKELETON, KEGG_NATURAL_KILLER_CELL_MEDIATED_CYTOTOXICITY, KEGG_LEISHMANIA_INFECTION, KEGG_LEUKOCYTE_TRANSENDOTHELIAL_MIGRATION	Dendritic_cells	FALSE	FALSE	FALSE	FALSE	FALSE	FALSE	ITGB1BP1|ITGB2	21
CD8+NKT-like_cells	Dendritic_cells	TNFSF12	CD163	2	8.06224e-07	3.11684e-07	0.915379	0.955681	Both	KEGG_CYTOKINE_CYTOKINE_RECEPTOR_INTERACTION		Dendritic_cells	FALSE	FALSE	FALSE	FALSE	FALSE	FALSE	TNFSF12|CD163	1
CD8+NKT-like_cells	Dendritic_cells	CD160	TNFRSF14	7	8.06224e-07	3.11684e-07	0.806458	0.89096	Both		KEGG_CYTOKINE_CYTOKINE_RECEPTOR_INTERACTION	Dendritic_cells	FALSE	FALSE	FALSE	FALSE	FALSE	FALSE	CD160|TNFRSF14	5
CD8+NKT-like_cells	Dendritic_cells	HLA-B	LILRA1	1	8.06224e-07		0.73293		Young	KEGG_CELL_ADHESION_MOLECULES_CAMS, KEGG_VIRAL_MYOCARDITIS, KEGG_NATURAL_KILLER_CELL_MEDIATED_CYTOTOXICITY, KEGG_ALLOGRAFT_REJECTION, KEGG_ENDOCYTOSIS, KEGG_GRAFT_VERSUS_HOST_DISEASE, KEGG_ANTIGEN_PROCESSING_AND_PRESENTATION, KEGG_TYPE_I_DIABETES_MELLITUS, KEGG_AUTOIMMUNE_THYROID_DISEASE		Dendritic_cells	FALSE	FALSE	FALSE	FALSE	FALSE	FALSE	HLA-B|LILRA1	11
CD8+NKT-like_cells	Dendritic_cells	HLA-B	LILRB2	9	8.06224e-07	3.11684e-07	0.866378	0.942121	Both	KEGG_CELL_ADHESION_MOLECULES_CAMS, KEGG_VIRAL_MYOCARDITIS, KEGG_NATURAL_KILLER_CELL_MEDIATED_CYTOTOXICITY, KEGG_ALLOGRAFT_REJECTION, KEGG_ENDOCYTOSIS, KEGG_GRAFT_VERSUS_HOST_DISEASE, KEGG_ANTIGEN_PROCESSING_AND_PRESENTATION, KEGG_TYPE_I_DIABETES_MELLITUS, KEGG_AUTOIMMUNE_THYROID_DISEASE		Dendritic_cells	FALSE	FALSE	FALSE	FALSE	FALSE	FALSE	HLA-B|LILRB2	22
CD8+NKT-like_cells	Dendritic_cells	HLA-B	LILRB1	8	8.06224e-07	3.11684e-07	0.89334	0.933447	Both	KEGG_CELL_ADHESION_MOLECULES_CAMS, KEGG_VIRAL_MYOCARDITIS, KEGG_NATURAL_KILLER_CELL_MEDIATED_CYTOTOXICITY, KEGG_ALLOGRAFT_REJECTION, KEGG_ENDOCYTOSIS, KEGG_GRAFT_VERSUS_HOST_DISEASE, KEGG_ANTIGEN_PROCESSING_AND_PRESENTATION, KEGG_TYPE_I_DIABETES_MELLITUS, KEGG_AUTOIMMUNE_THYROID_DISEASE		Dendritic_cells	FALSE	FALSE	FALSE	FALSE	FALSE	FALSE	HLA-B|LILRB1	11
CD8+NKT-like_cells	Dendritic_cells	HLA-A	LILRA1	1	8.06224e-07		0.868519		Young	KEGG_CELL_ADHESION_MOLECULES_CAMS, KEGG_VIRAL_MYOCARDITIS, KEGG_NATURAL_KILLER_CELL_MEDIATED_CYTOTOXICITY, KEGG_ALLOGRAFT_REJECTION, KEGG_ENDOCYTOSIS, KEGG_GRAFT_VERSUS_HOST_DISEASE, KEGG_ANTIGEN_PROCESSING_AND_PRESENTATION, KEGG_TYPE_I_DIABETES_MELLITUS, KEGG_AUTOIMMUNE_THYROID_DISEASE		Dendritic_cells	FALSE	FALSE	FALSE	FALSE	FALSE	FALSE	HLA-A|LILRA1	11
CD8+NKT-like_cells	Dendritic_cells	HLA-A	APLP2	5	8.06224e-07	8.62871e-07	0.877192	0.919863	Both	KEGG_CELL_ADHESION_MOLECULES_CAMS, KEGG_VIRAL_MYOCARDITIS, KEGG_NATURAL_KILLER_CELL_MEDIATED_CYTOTOXICITY, KEGG_ALLOGRAFT_REJECTION, KEGG_ENDOCYTOSIS, KEGG_GRAFT_VERSUS_HOST_DISEASE, KEGG_ANTIGEN_PROCESSING_AND_PRESENTATION, KEGG_TYPE_I_DIABETES_MELLITUS, KEGG_AUTOIMMUNE_THYROID_DISEASE		Dendritic_cells	FALSE	FALSE	FALSE	FALSE	FALSE	FALSE	HLA-A|APLP2	88
CD8+NKT-like_cells	Dendritic_cells	HLA-A	LILRB2	10	8.06224e-07	3.11684e-07	0.821303	0.82398	Both	KEGG_CELL_ADHESION_MOLECULES_CAMS, KEGG_VIRAL_MYOCARDITIS, KEGG_NATURAL_KILLER_CELL_MEDIATED_CYTOTOXICITY, KEGG_ALLOGRAFT_REJECTION, KEGG_ENDOCYTOSIS, KEGG_GRAFT_VERSUS_HOST_DISEASE, KEGG_ANTIGEN_PROCESSING_AND_PRESENTATION, KEGG_TYPE_I_DIABETES_MELLITUS, KEGG_AUTOIMMUNE_THYROID_DISEASE		Dendritic_cells	FALSE	FALSE	FALSE	FALSE	FALSE	FALSE	HLA-A|LILRB2	22
CD8+NKT-like_cells	Dendritic_cells	HLA-A	LILRB1	9	8.06224e-07	3.11684e-07	0.755219	0.931077	Both	KEGG_CELL_ADHESION_MOLECULES_CAMS, KEGG_VIRAL_MYOCARDITIS, KEGG_NATURAL_KILLER_CELL_MEDIATED_CYTOTOXICITY, KEGG_ALLOGRAFT_REJECTION, KEGG_ENDOCYTOSIS, KEGG_GRAFT_VERSUS_HOST_DISEASE, KEGG_ANTIGEN_PROCESSING_AND_PRESENTATION, KEGG_TYPE_I_DIABETES_MELLITUS, KEGG_AUTOIMMUNE_THYROID_DISEASE		Dendritic_cells	FALSE	FALSE	FALSE	FALSE	FALSE	FALSE	HLA-A|LILRB1	11
CD8+NKT-like_cells	Dendritic_cells	CD2	CD48	4	8.06224e-07	3.11684e-07	0.797582	0.843512	Both	KEGG_CELL_ADHESION_MOLECULES_CAMS, KEGG_HEMATOPOIETIC_CELL_LINEAGE	KEGG_NATURAL_KILLER_CELL_MEDIATED_CYTOTOXICITY	Dendritic_cells	FALSE	FALSE	FALSE	FALSE	FALSE	FALSE	CD2|CD48	4
CD8+NKT-like_cells	Dendritic_cells	CD2	CD53	2	8.06224e-07	3.11684e-07	0.799224	0.893346	Both	KEGG_CELL_ADHESION_MOLECULES_CAMS, KEGG_HEMATOPOIETIC_CELL_LINEAGE		Dendritic_cells	FALSE	FALSE	FALSE	FALSE	FALSE	FALSE	CD2|CD53	6
CD8+NKT-like_cells	Dendritic_cells	CD28	CD4	1	8.06224e-07		0.898787		Young	KEGG_CELL_ADHESION_MOLECULES_CAMS, KEGG_VIRAL_MYOCARDITIS, KEGG_ALLOGRAFT_REJECTION, KEGG_SYSTEMIC_LUPUS_ERYTHEMATOSUS, KEGG_GRAFT_VERSUS_HOST_DISEASE, KEGG_TYPE_I_DIABETES_MELLITUS, KEGG_AUTOIMMUNE_THYROID_DISEASE, KEGG_T_CELL_RECEPTOR_SIGNALING_PATHWAY, KEGG_INTESTINAL_IMMUNE_NETWORK_FOR_IGA_PRODUCTION	KEGG_CELL_ADHESION_MOLECULES_CAMS, KEGG_ANTIGEN_PROCESSING_AND_PRESENTATION, KEGG_PRIMARY_IMMUNODEFICIENCY, KEGG_HEMATOPOIETIC_CELL_LINEAGE, KEGG_T_CELL_RECEPTOR_SIGNALING_PATHWAY	Dendritic_cells	FALSE	FALSE	FALSE	FALSE	FALSE	FALSE	CD28|CD4	4
CD8+NKT-like_cells	Dendritic_cells	CD28	CD86	8	8.06224e-07		0.721598		Young	KEGG_CELL_ADHESION_MOLECULES_CAMS, KEGG_VIRAL_MYOCARDITIS, KEGG_ALLOGRAFT_REJECTION, KEGG_SYSTEMIC_LUPUS_ERYTHEMATOSUS, KEGG_GRAFT_VERSUS_HOST_DISEASE, KEGG_TYPE_I_DIABETES_MELLITUS, KEGG_AUTOIMMUNE_THYROID_DISEASE, KEGG_T_CELL_RECEPTOR_SIGNALING_PATHWAY, KEGG_INTESTINAL_IMMUNE_NETWORK_FOR_IGA_PRODUCTION	KEGG_CELL_ADHESION_MOLECULES_CAMS, KEGG_VIRAL_MYOCARDITIS, KEGG_ALLOGRAFT_REJECTION, KEGG_SYSTEMIC_LUPUS_ERYTHEMATOSUS, KEGG_TOLL_LIKE_RECEPTOR_SIGNALING_PATHWAY, KEGG_GRAFT_VERSUS_HOST_DISEASE, KEGG_TYPE_I_DIABETES_MELLITUS, KEGG_AUTOIMMUNE_THYROID_DISEASE, KEGG_INTESTINAL_IMMUNE_NETWORK_FOR_IGA_PRODUCTION	Dendritic_cells	FALSE	FALSE	FALSE	FALSE	FALSE	FALSE	CD28|CD86	1
CD8+NKT-like_cells	Dendritic_cells	CD99	PILRA	5	8.06224e-07	3.11684e-07	0.892046	0.934944	Both	KEGG_CELL_ADHESION_MOLECULES_CAMS, KEGG_LEUKOCYTE_TRANSENDOTHELIAL_MIGRATION		Dendritic_cells	FALSE	FALSE	FALSE	FALSE	FALSE	FALSE	CD99|PILRA	12
CD8+NKT-like_cells	Dendritic_cells	IL2RB	NPTN	1	8.06224e-07	3.12888e-07	0.883869	0.844198	Both	KEGG_JAK_STAT_SIGNALING_PATHWAY, KEGG_CYTOKINE_CYTOKINE_RECEPTOR_INTERACTION, KEGG_ENDOCYTOSIS		Dendritic_cells	FALSE	FALSE	FALSE	FALSE	FALSE	FALSE	IL2RB|NPTN	3
CD8+NKT-like_cells	Dendritic_cells	HLA-F	LILRB2	3	8.06224e-07	3.11684e-07	0.857139	0.924883	Both	KEGG_CELL_ADHESION_MOLECULES_CAMS, KEGG_VIRAL_MYOCARDITIS, KEGG_ANTIGEN_PROCESSING_AND_PRESENTATION, KEGG_ALLOGRAFT_REJECTION, KEGG_ENDOCYTOSIS, KEGG_TYPE_I_DIABETES_MELLITUS, KEGG_AUTOIMMUNE_THYROID_DISEASE, KEGG_GRAFT_VERSUS_HOST_DISEASE		Dendritic_cells	FALSE	FALSE	FALSE	FALSE	FALSE	FALSE	HLA-F|LILRB2	10
CD8+NKT-like_cells	Dendritic_cells	HLA-F	LILRB1	7	8.06224e-07	3.11684e-07	0.824929	0.9408	Both	KEGG_CELL_ADHESION_MOLECULES_CAMS, KEGG_VIRAL_MYOCARDITIS, KEGG_ANTIGEN_PROCESSING_AND_PRESENTATION, KEGG_ALLOGRAFT_REJECTION, KEGG_ENDOCYTOSIS, KEGG_TYPE_I_DIABETES_MELLITUS, KEGG_AUTOIMMUNE_THYROID_DISEASE, KEGG_GRAFT_VERSUS_HOST_DISEASE		Dendritic_cells	FALSE	FALSE	FALSE	FALSE	FALSE	FALSE	HLA-F|LILRB1	5
CD8+NKT-like_cells	Dendritic_cells	KLRD1	HLA-E	5	8.06224e-07	3.11684e-07	0.826537	0.881377	Both	KEGG_NATURAL_KILLER_CELL_MEDIATED_CYTOTOXICITY, KEGG_ANTIGEN_PROCESSING_AND_PRESENTATION, KEGG_GRAFT_VERSUS_HOST_DISEASE	KEGG_CELL_ADHESION_MOLECULES_CAMS, KEGG_VIRAL_MYOCARDITIS, KEGG_NATURAL_KILLER_CELL_MEDIATED_CYTOTOXICITY, KEGG_ALLOGRAFT_REJECTION, KEGG_ENDOCYTOSIS, KEGG_GRAFT_VERSUS_HOST_DISEASE, KEGG_ANTIGEN_PROCESSING_AND_PRESENTATION, KEGG_TYPE_I_DIABETES_MELLITUS, KEGG_AUTOIMMUNE_THYROID_DISEASE	Dendritic_cells	FALSE	FALSE	FALSE	FALSE	FALSE	FALSE	KLRD1|HLA-E	10
CD8+NKT-like_cells	Dendritic_cells	SEMA4D	PLXNB2	9	8.06224e-07	3.11684e-07	0.836151	0.776501	Both	KEGG_AXON_GUIDANCE	KEGG_AXON_GUIDANCE	Dendritic_cells	FALSE	FALSE	FALSE	FALSE	FALSE	FALSE	SEMA4D|PLXNB2	6
CD8+NKT-like_cells	Dendritic_cells	TNF	TNFRSF1B	56	8.06224e-07	3.11684e-07	0.830218	0.728508	Both	KEGG_ADIPOCYTOKINE_SIGNALING_PATHWAY, KEGG_CYTOKINE_CYTOKINE_RECEPTOR_INTERACTION, KEGG_TGF_BETA_SIGNALING_PATHWAY, KEGG_TOLL_LIKE_RECEPTOR_SIGNALING_PATHWAY, KEGG_GRAFT_VERSUS_HOST_DISEASE, KEGG_NOD_LIKE_RECEPTOR_SIGNALING_PATHWAY, KEGG_RIG_I_LIKE_RECEPTOR_SIGNALING_PATHWAY, KEGG_HYPERTROPHIC_CARDIOMYOPATHY_HCM, KEGG_AMYOTROPHIC_LATERAL_SCLEROSIS_ALS, KEGG_T_CELL_RECEPTOR_SIGNALING_PATHWAY, KEGG…	KEGG_ADIPOCYTOKINE_SIGNALING_PATHWAY, KEGG_CYTOKINE_CYTOKINE_RECEPTOR_INTERACTION, KEGG_AMYOTROPHIC_LATERAL_SCLEROSIS_ALS	Dendritic_cells	FALSE	FALSE	FALSE	FALSE	FALSE	FALSE	TNF|TNFRSF1B	4
CD8+NKT-like_cells	Dendritic_cells	TNF	VSIR	1	8.06224e-07	3.11684e-07	0.754006	0.700741	Both	KEGG_ADIPOCYTOKINE_SIGNALING_PATHWAY, KEGG_CYTOKINE_CYTOKINE_RECEPTOR_INTERACTION, KEGG_TGF_BETA_SIGNALING_PATHWAY, KEGG_TOLL_LIKE_RECEPTOR_SIGNALING_PATHWAY, KEGG_GRAFT_VERSUS_HOST_DISEASE, KEGG_NOD_LIKE_RECEPTOR_SIGNALING_PATHWAY, KEGG_RIG_I_LIKE_RECEPTOR_SIGNALING_PATHWAY, KEGG_HYPERTROPHIC_CARDIOMYOPATHY_HCM, KEGG_AMYOTROPHIC_LATERAL_SCLEROSIS_ALS, KEGG_T_CELL_RECEPTOR_SIGNALING_PATHWAY, KEGG…		Dendritic_cells	FALSE	FALSE	FALSE	FALSE	FALSE	FALSE	TNF|VSIR	4
CD8+NKT-like_cells	Dendritic_cells	CD40LG	ITGB2	1	8.06224e-07		0.974636		Young	KEGG_ASTHMA, KEGG_CELL_ADHESION_MOLECULES_CAMS, KEGG_VIRAL_MYOCARDITIS, KEGG_PRIMARY_IMMUNODEFICIENCY, KEGG_ALLOGRAFT_REJECTION, KEGG_SYSTEMIC_LUPUS_ERYTHEMATOSUS, KEGG_CYTOKINE_CYTOKINE_RECEPTOR_INTERACTION, KEGG_AUTOIMMUNE_THYROID_DISEASE, KEGG_T_CELL_RECEPTOR_SIGNALING_PATHWAY, KEGG_INTESTINAL_IMMUNE_NETWORK_FOR_IGA_PRODUCTION	KEGG_CELL_ADHESION_MOLECULES_CAMS, KEGG_VIRAL_MYOCARDITIS, KEGG_REGULATION_OF_ACTIN_CYTOSKELETON, KEGG_NATURAL_KILLER_CELL_MEDIATED_CYTOTOXICITY, KEGG_LEISHMANIA_INFECTION, KEGG_LEUKOCYTE_TRANSENDOTHELIAL_MIGRATION	Dendritic_cells	FALSE	FALSE	FALSE	FALSE	FALSE	FALSE	CD40LG|ITGB2	7
CD8+NKT-like_cells	Dendritic_cells	CD40LG	ITGAM	1	8.06224e-07		0.942018		Young	KEGG_ASTHMA, KEGG_CELL_ADHESION_MOLECULES_CAMS, KEGG_VIRAL_MYOCARDITIS, KEGG_PRIMARY_IMMUNODEFICIENCY, KEGG_ALLOGRAFT_REJECTION, KEGG_SYSTEMIC_LUPUS_ERYTHEMATOSUS, KEGG_CYTOKINE_CYTOKINE_RECEPTOR_INTERACTION, KEGG_AUTOIMMUNE_THYROID_DISEASE, KEGG_T_CELL_RECEPTOR_SIGNALING_PATHWAY, KEGG_INTESTINAL_IMMUNE_NETWORK_FOR_IGA_PRODUCTION	KEGG_CELL_ADHESION_MOLECULES_CAMS, KEGG_LEISHMANIA_INFECTION, KEGG_REGULATION_OF_ACTIN_CYTOSKELETON, KEGG_HEMATOPOIETIC_CELL_LINEAGE, KEGG_LEUKOCYTE_TRANSENDOTHELIAL_MIGRATION	Dendritic_cells	FALSE	FALSE	FALSE	FALSE	FALSE	FALSE	CD40LG|ITGAM	4
CD8+NKT-like_cells	Dendritic_cells	CD40LG	CD53	1	8.06224e-07		0.829067		Young	KEGG_ASTHMA, KEGG_CELL_ADHESION_MOLECULES_CAMS, KEGG_VIRAL_MYOCARDITIS, KEGG_PRIMARY_IMMUNODEFICIENCY, KEGG_ALLOGRAFT_REJECTION, KEGG_SYSTEMIC_LUPUS_ERYTHEMATOSUS, KEGG_CYTOKINE_CYTOKINE_RECEPTOR_INTERACTION, KEGG_AUTOIMMUNE_THYROID_DISEASE, KEGG_T_CELL_RECEPTOR_SIGNALING_PATHWAY, KEGG_INTESTINAL_IMMUNE_NETWORK_FOR_IGA_PRODUCTION		Dendritic_cells	FALSE	FALSE	FALSE	FALSE	FALSE	FALSE	CD40LG|CD53	6
CD8+NKT-like_cells	Dendritic_cells	B2M	LILRB2	1	8.06224e-07	3.52527e-07	0.913012	0.929688	Both	KEGG_ANTIGEN_PROCESSING_AND_PRESENTATION		Dendritic_cells	FALSE	FALSE	FALSE	FALSE	FALSE	FALSE	B2M|LILRB2	22
CD8+NKT-like_cells	Dendritic_cells	B2M	LILRB1	5	8.06224e-07	3.11684e-07	0.973498	0.746526	Both	KEGG_ANTIGEN_PROCESSING_AND_PRESENTATION		Dendritic_cells	FALSE	FALSE	FALSE	FALSE	FALSE	FALSE	B2M|LILRB1	11
CD8+NKT-like_cells	Dendritic_cells	SPON2	ITGB2	2	8.06224e-07		0.903047		Young		KEGG_CELL_ADHESION_MOLECULES_CAMS, KEGG_VIRAL_MYOCARDITIS, KEGG_REGULATION_OF_ACTIN_CYTOSKELETON, KEGG_NATURAL_KILLER_CELL_MEDIATED_CYTOTOXICITY, KEGG_LEISHMANIA_INFECTION, KEGG_LEUKOCYTE_TRANSENDOTHELIAL_MIGRATION	Dendritic_cells	FALSE	FALSE	FALSE	FALSE	FALSE	FALSE	SPON2|ITGB2	7
CD8+NKT-like_cells	Dendritic_cells	CCL3	CCR1	47	8.06224e-07	3.11684e-07	0.895606	0.977637	Both	KEGG_CHEMOKINE_SIGNALING_PATHWAY, KEGG_CYTOKINE_CYTOKINE_RECEPTOR_INTERACTION, KEGG_TOLL_LIKE_RECEPTOR_SIGNALING_PATHWAY	KEGG_CYTOKINE_CYTOKINE_RECEPTOR_INTERACTION, KEGG_CHEMOKINE_SIGNALING_PATHWAY	Dendritic_cells	FALSE	FALSE	FALSE	FALSE	FALSE	FALSE	CCL3|CCR1	1
CD8+NKT-like_cells	Dendritic_cells	CCL3	CCR2	1	8.06224e-07	3.11684e-07	0.86066	0.959195	Both	KEGG_CHEMOKINE_SIGNALING_PATHWAY, KEGG_CYTOKINE_CYTOKINE_RECEPTOR_INTERACTION, KEGG_TOLL_LIKE_RECEPTOR_SIGNALING_PATHWAY	KEGG_CYTOKINE_CYTOKINE_RECEPTOR_INTERACTION, KEGG_CHEMOKINE_SIGNALING_PATHWAY	Dendritic_cells	FALSE	FALSE	FALSE	FALSE	FALSE	FALSE	CCL3|CCR2	1
CD8+NKT-like_cells	Neutrophils	CD40LG	ITGB2	1	8.06224e-07		0.921453		Young	KEGG_ASTHMA, KEGG_CELL_ADHESION_MOLECULES_CAMS, KEGG_VIRAL_MYOCARDITIS, KEGG_PRIMARY_IMMUNODEFICIENCY, KEGG_ALLOGRAFT_REJECTION, KEGG_SYSTEMIC_LUPUS_ERYTHEMATOSUS, KEGG_CYTOKINE_CYTOKINE_RECEPTOR_INTERACTION, KEGG_AUTOIMMUNE_THYROID_DISEASE, KEGG_T_CELL_RECEPTOR_SIGNALING_PATHWAY, KEGG_INTESTINAL_IMMUNE_NETWORK_FOR_IGA_PRODUCTION	KEGG_CELL_ADHESION_MOLECULES_CAMS, KEGG_VIRAL_MYOCARDITIS, KEGG_REGULATION_OF_ACTIN_CYTOSKELETON, KEGG_NATURAL_KILLER_CELL_MEDIATED_CYTOTOXICITY, KEGG_LEISHMANIA_INFECTION, KEGG_LEUKOCYTE_TRANSENDOTHELIAL_MIGRATION	Neutrophils	FALSE	FALSE	FALSE	FALSE	FALSE	FALSE	CD40LG|ITGB2	7
CD8+NKT-like_cells	Neutrophils	CD40LG	ITGAM	1	8.06224e-07		0.880164		Young	KEGG_ASTHMA, KEGG_CELL_ADHESION_MOLECULES_CAMS, KEGG_VIRAL_MYOCARDITIS, KEGG_PRIMARY_IMMUNODEFICIENCY, KEGG_ALLOGRAFT_REJECTION, KEGG_SYSTEMIC_LUPUS_ERYTHEMATOSUS, KEGG_CYTOKINE_CYTOKINE_RECEPTOR_INTERACTION, KEGG_AUTOIMMUNE_THYROID_DISEASE, KEGG_T_CELL_RECEPTOR_SIGNALING_PATHWAY, KEGG_INTESTINAL_IMMUNE_NETWORK_FOR_IGA_PRODUCTION	KEGG_CELL_ADHESION_MOLECULES_CAMS, KEGG_LEISHMANIA_INFECTION, KEGG_REGULATION_OF_ACTIN_CYTOSKELETON, KEGG_HEMATOPOIETIC_CELL_LINEAGE, KEGG_LEUKOCYTE_TRANSENDOTHELIAL_MIGRATION	Neutrophils	FALSE	FALSE	FALSE	FALSE	FALSE	FALSE	CD40LG|ITGAM	4
CD8+NKT-like_cells	Erythroid_precursors	B2M	TFRC	2	8.06224e-07	3.11684e-07	0.890967	0.885483	Both	KEGG_ANTIGEN_PROCESSING_AND_PRESENTATION	KEGG_HEMATOPOIETIC_CELL_LINEAGE, KEGG_ENDOCYTOSIS	Erythroid_precursors	FALSE	FALSE	FALSE	FALSE	FALSE	FALSE	B2M|TFRC	11
CD8+NKT-like_cells	Granulocytes	CD2	CD53	2	8.06224e-07	3.11684e-07	0.882719	0.950868	Both	KEGG_CELL_ADHESION_MOLECULES_CAMS, KEGG_HEMATOPOIETIC_CELL_LINEAGE		Granulocytes	FALSE	FALSE	FALSE	FALSE	FALSE	FALSE	CD2|CD53	6
CD8+NKT-like_cells	Granulocytes	CD99	PILRA	5	8.06224e-07	3.11684e-07	0.978405	0.945311	Both	KEGG_CELL_ADHESION_MOLECULES_CAMS, KEGG_LEUKOCYTE_TRANSENDOTHELIAL_MIGRATION		Granulocytes	FALSE	FALSE	FALSE	FALSE	FALSE	FALSE	CD99|PILRA	12
CD8+NKT-like_cells	Granulocytes	ITGAL	ICAM3	4	8.06224e-07	3.11684e-07	0.976869	0.899768	Both	KEGG_CELL_ADHESION_MOLECULES_CAMS, KEGG_VIRAL_MYOCARDITIS, KEGG_REGULATION_OF_ACTIN_CYTOSKELETON, KEGG_NATURAL_KILLER_CELL_MEDIATED_CYTOTOXICITY, KEGG_LEUKOCYTE_TRANSENDOTHELIAL_MIGRATION	KEGG_CELL_ADHESION_MOLECULES_CAMS	Granulocytes	FALSE	FALSE	FALSE	FALSE	FALSE	FALSE	ITGAL|ICAM3	7
CD8+NKT-like_cells	Granulocytes	HLA-F	LILRB2	3	8.06224e-07	4.1272e-07	0.805916	0.806481	Both	KEGG_CELL_ADHESION_MOLECULES_CAMS, KEGG_VIRAL_MYOCARDITIS, KEGG_ANTIGEN_PROCESSING_AND_PRESENTATION, KEGG_ALLOGRAFT_REJECTION, KEGG_ENDOCYTOSIS, KEGG_TYPE_I_DIABETES_MELLITUS, KEGG_AUTOIMMUNE_THYROID_DISEASE, KEGG_GRAFT_VERSUS_HOST_DISEASE		Granulocytes	FALSE	FALSE	FALSE	FALSE	FALSE	FALSE	HLA-F|LILRB2	10
CD8+NKT-like_cells	Granulocytes	KLRD1	HLA-E	5	8.06224e-07	3.11684e-07	0.899037	0.962536	Both	KEGG_NATURAL_KILLER_CELL_MEDIATED_CYTOTOXICITY, KEGG_ANTIGEN_PROCESSING_AND_PRESENTATION, KEGG_GRAFT_VERSUS_HOST_DISEASE	KEGG_CELL_ADHESION_MOLECULES_CAMS, KEGG_VIRAL_MYOCARDITIS, KEGG_NATURAL_KILLER_CELL_MEDIATED_CYTOTOXICITY, KEGG_ALLOGRAFT_REJECTION, KEGG_ENDOCYTOSIS, KEGG_GRAFT_VERSUS_HOST_DISEASE, KEGG_ANTIGEN_PROCESSING_AND_PRESENTATION, KEGG_TYPE_I_DIABETES_MELLITUS, KEGG_AUTOIMMUNE_THYROID_DISEASE	Granulocytes	FALSE	FALSE	FALSE	FALSE	FALSE	FALSE	KLRD1|HLA-E	10
CD8+NKT-like_cells	Granulocytes	TNF	FFAR2	1	8.06224e-07	3.11684e-07	0.848748	0.832028	Both	KEGG_ADIPOCYTOKINE_SIGNALING_PATHWAY, KEGG_CYTOKINE_CYTOKINE_RECEPTOR_INTERACTION, KEGG_TGF_BETA_SIGNALING_PATHWAY, KEGG_TOLL_LIKE_RECEPTOR_SIGNALING_PATHWAY, KEGG_GRAFT_VERSUS_HOST_DISEASE, KEGG_NOD_LIKE_RECEPTOR_SIGNALING_PATHWAY, KEGG_RIG_I_LIKE_RECEPTOR_SIGNALING_PATHWAY, KEGG_HYPERTROPHIC_CARDIOMYOPATHY_HCM, KEGG_AMYOTROPHIC_LATERAL_SCLEROSIS_ALS, KEGG_T_CELL_RECEPTOR_SIGNALING_PATHWAY, KEGG…		Granulocytes	FALSE	FALSE	FALSE	FALSE	FALSE	FALSE	TNF|FFAR2	1
CD8+NKT-like_cells	Granulocytes	TNF	TNFRSF1B	56	8.06224e-07	3.11684e-07	0.92696	0.928791	Both	KEGG_ADIPOCYTOKINE_SIGNALING_PATHWAY, KEGG_CYTOKINE_CYTOKINE_RECEPTOR_INTERACTION, KEGG_TGF_BETA_SIGNALING_PATHWAY, KEGG_TOLL_LIKE_RECEPTOR_SIGNALING_PATHWAY, KEGG_GRAFT_VERSUS_HOST_DISEASE, KEGG_NOD_LIKE_RECEPTOR_SIGNALING_PATHWAY, KEGG_RIG_I_LIKE_RECEPTOR_SIGNALING_PATHWAY, KEGG_HYPERTROPHIC_CARDIOMYOPATHY_HCM, KEGG_AMYOTROPHIC_LATERAL_SCLEROSIS_ALS, KEGG_T_CELL_RECEPTOR_SIGNALING_PATHWAY, KEGG…	KEGG_ADIPOCYTOKINE_SIGNALING_PATHWAY, KEGG_CYTOKINE_CYTOKINE_RECEPTOR_INTERACTION, KEGG_AMYOTROPHIC_LATERAL_SCLEROSIS_ALS	Granulocytes	FALSE	FALSE	FALSE	FALSE	FALSE	FALSE	TNF|TNFRSF1B	4
CD8+NKT-like_cells	Granulocytes	TNF	VSIR	1	8.06224e-07	3.11684e-07	0.808259	0.96294	Both	KEGG_ADIPOCYTOKINE_SIGNALING_PATHWAY, KEGG_CYTOKINE_CYTOKINE_RECEPTOR_INTERACTION, KEGG_TGF_BETA_SIGNALING_PATHWAY, KEGG_TOLL_LIKE_RECEPTOR_SIGNALING_PATHWAY, KEGG_GRAFT_VERSUS_HOST_DISEASE, KEGG_NOD_LIKE_RECEPTOR_SIGNALING_PATHWAY, KEGG_RIG_I_LIKE_RECEPTOR_SIGNALING_PATHWAY, KEGG_HYPERTROPHIC_CARDIOMYOPATHY_HCM, KEGG_AMYOTROPHIC_LATERAL_SCLEROSIS_ALS, KEGG_T_CELL_RECEPTOR_SIGNALING_PATHWAY, KEGG…		Granulocytes	FALSE	FALSE	FALSE	FALSE	FALSE	FALSE	TNF|VSIR	4
CD8+NKT-like_cells	Granulocytes	CD40LG	ITGB2	1	8.06224e-07		0.800283		Young	KEGG_ASTHMA, KEGG_CELL_ADHESION_MOLECULES_CAMS, KEGG_VIRAL_MYOCARDITIS, KEGG_PRIMARY_IMMUNODEFICIENCY, KEGG_ALLOGRAFT_REJECTION, KEGG_SYSTEMIC_LUPUS_ERYTHEMATOSUS, KEGG_CYTOKINE_CYTOKINE_RECEPTOR_INTERACTION, KEGG_AUTOIMMUNE_THYROID_DISEASE, KEGG_T_CELL_RECEPTOR_SIGNALING_PATHWAY, KEGG_INTESTINAL_IMMUNE_NETWORK_FOR_IGA_PRODUCTION	KEGG_CELL_ADHESION_MOLECULES_CAMS, KEGG_VIRAL_MYOCARDITIS, KEGG_REGULATION_OF_ACTIN_CYTOSKELETON, KEGG_NATURAL_KILLER_CELL_MEDIATED_CYTOTOXICITY, KEGG_LEISHMANIA_INFECTION, KEGG_LEUKOCYTE_TRANSENDOTHELIAL_MIGRATION	Granulocytes	FALSE	FALSE	FALSE	FALSE	FALSE	FALSE	CD40LG|ITGB2	7
CD8+NKT-like_cells	Granulocytes	CD40LG	ITGAM	1	8.06224e-07		0.713523		Young	KEGG_ASTHMA, KEGG_CELL_ADHESION_MOLECULES_CAMS, KEGG_VIRAL_MYOCARDITIS, KEGG_PRIMARY_IMMUNODEFICIENCY, KEGG_ALLOGRAFT_REJECTION, KEGG_SYSTEMIC_LUPUS_ERYTHEMATOSUS, KEGG_CYTOKINE_CYTOKINE_RECEPTOR_INTERACTION, KEGG_AUTOIMMUNE_THYROID_DISEASE, KEGG_T_CELL_RECEPTOR_SIGNALING_PATHWAY, KEGG_INTESTINAL_IMMUNE_NETWORK_FOR_IGA_PRODUCTION	KEGG_CELL_ADHESION_MOLECULES_CAMS, KEGG_LEISHMANIA_INFECTION, KEGG_REGULATION_OF_ACTIN_CYTOSKELETON, KEGG_HEMATOPOIETIC_CELL_LINEAGE, KEGG_LEUKOCYTE_TRANSENDOTHELIAL_MIGRATION	Granulocytes	FALSE	FALSE	FALSE	FALSE	FALSE	FALSE	CD40LG|ITGAM	4
CD8+NKT-like_cells	Granulocytes	CD40LG	CD53	1	8.06224e-07		0.845537		Young	KEGG_ASTHMA, KEGG_CELL_ADHESION_MOLECULES_CAMS, KEGG_VIRAL_MYOCARDITIS, KEGG_PRIMARY_IMMUNODEFICIENCY, KEGG_ALLOGRAFT_REJECTION, KEGG_SYSTEMIC_LUPUS_ERYTHEMATOSUS, KEGG_CYTOKINE_CYTOKINE_RECEPTOR_INTERACTION, KEGG_AUTOIMMUNE_THYROID_DISEASE, KEGG_T_CELL_RECEPTOR_SIGNALING_PATHWAY, KEGG_INTESTINAL_IMMUNE_NETWORK_FOR_IGA_PRODUCTION		Granulocytes	FALSE	FALSE	FALSE	FALSE	FALSE	FALSE	CD40LG|CD53	6
CD8+NKT-like_cells	Granulocytes	MIF	CXCR2	4	8.06224e-07	3.71739e-07	0.895773	0.902541	Both	KEGG_PHENYLALANINE_METABOLISM, KEGG_TYROSINE_METABOLISM	KEGG_CHEMOKINE_SIGNALING_PATHWAY, KEGG_EPITHELIAL_CELL_SIGNALING_IN_HELICOBACTER_PYLORI_INFECTION, KEGG_CYTOKINE_CYTOKINE_RECEPTOR_INTERACTION, KEGG_ENDOCYTOSIS	Granulocytes	FALSE	FALSE	FALSE	FALSE	FALSE	FALSE	MIF|CXCR2	9
CD8+NKT-like_cells	Granulocytes	GZMB	IGF2R	5	8.06224e-07		0.708684		Young	KEGG_NATURAL_KILLER_CELL_MEDIATED_CYTOTOXICITY, KEGG_ALLOGRAFT_REJECTION, KEGG_TYPE_I_DIABETES_MELLITUS, KEGG_AUTOIMMUNE_THYROID_DISEASE, KEGG_GRAFT_VERSUS_HOST_DISEASE	KEGG_LYSOSOME	Granulocytes	FALSE	FALSE	FALSE	FALSE	FALSE	FALSE	GZMB|IGF2R	7
CD8+NKT-like_cells	CD8+NKT-like_cells	TNFSF12	TNFRSF25	5	8.06224e-07		0.883662		Young	KEGG_CYTOKINE_CYTOKINE_RECEPTOR_INTERACTION	KEGG_CYTOKINE_CYTOKINE_RECEPTOR_INTERACTION	CD8+NKT-like_cells	FALSE	FALSE	FALSE	FALSE	FALSE	FALSE	TNFSF12|TNFRSF25	1
CD8+NKT-like_cells	CD8+NKT-like_cells	CD160	TNFRSF14	7	8.06224e-07	3.11684e-07	0.908959	0.791077	Both		KEGG_CYTOKINE_CYTOKINE_RECEPTOR_INTERACTION	CD8+NKT-like_cells	FALSE	FALSE	FALSE	FALSE	FALSE	FALSE	CD160|TNFRSF14	5
CD8+NKT-like_cells	CD8+NKT-like_cells	CD8A	LAT	4	8.06224e-07	3.11684e-07	0.887632	0.971829	Both	KEGG_CELL_ADHESION_MOLECULES_CAMS, KEGG_ANTIGEN_PROCESSING_AND_PRESENTATION, KEGG_PRIMARY_IMMUNODEFICIENCY, KEGG_HEMATOPOIETIC_CELL_LINEAGE, KEGG_T_CELL_RECEPTOR_SIGNALING_PATHWAY	KEGG_NATURAL_KILLER_CELL_MEDIATED_CYTOTOXICITY, KEGG_FC_GAMMA_R_MEDIATED_PHAGOCYTOSIS, KEGG_FC_EPSILON_RI_SIGNALING_PATHWAY, KEGG_T_CELL_RECEPTOR_SIGNALING_PATHWAY	CD8+NKT-like_cells	FALSE	FALSE	FALSE	FALSE	FALSE	FALSE	CD8A|LAT	2
CD8+NKT-like_cells	CD8+NKT-like_cells	HLA-B	CD8A	2	8.06224e-07	3.11684e-07	0.95805	0.878145	Both	KEGG_CELL_ADHESION_MOLECULES_CAMS, KEGG_VIRAL_MYOCARDITIS, KEGG_NATURAL_KILLER_CELL_MEDIATED_CYTOTOXICITY, KEGG_ALLOGRAFT_REJECTION, KEGG_ENDOCYTOSIS, KEGG_GRAFT_VERSUS_HOST_DISEASE, KEGG_ANTIGEN_PROCESSING_AND_PRESENTATION, KEGG_TYPE_I_DIABETES_MELLITUS, KEGG_AUTOIMMUNE_THYROID_DISEASE	KEGG_CELL_ADHESION_MOLECULES_CAMS, KEGG_ANTIGEN_PROCESSING_AND_PRESENTATION, KEGG_PRIMARY_IMMUNODEFICIENCY, KEGG_HEMATOPOIETIC_CELL_LINEAGE, KEGG_T_CELL_RECEPTOR_SIGNALING_PATHWAY	CD8+NKT-like_cells	FALSE	FALSE	FALSE	FALSE	FALSE	FALSE	HLA-B|CD8A	11
CD8+NKT-like_cells	CD8+NKT-like_cells	HLA-B	CD3D	1	8.06224e-07	3.11684e-07	0.909533	0.818295	Both	KEGG_CELL_ADHESION_MOLECULES_CAMS, KEGG_VIRAL_MYOCARDITIS, KEGG_NATURAL_KILLER_CELL_MEDIATED_CYTOTOXICITY, KEGG_ALLOGRAFT_REJECTION, KEGG_ENDOCYTOSIS, KEGG_GRAFT_VERSUS_HOST_DISEASE, KEGG_ANTIGEN_PROCESSING_AND_PRESENTATION, KEGG_TYPE_I_DIABETES_MELLITUS, KEGG_AUTOIMMUNE_THYROID_DISEASE	KEGG_PRIMARY_IMMUNODEFICIENCY, KEGG_HEMATOPOIETIC_CELL_LINEAGE, KEGG_T_CELL_RECEPTOR_SIGNALING_PATHWAY	CD8+NKT-like_cells	FALSE	FALSE	FALSE	FALSE	FALSE	FALSE	HLA-B|CD3D	11
CD8+NKT-like_cells	CD8+NKT-like_cells	HLA-B	CD3G	1	8.06224e-07	3.11684e-07	0.904605	0.824781	Both	KEGG_CELL_ADHESION_MOLECULES_CAMS, KEGG_VIRAL_MYOCARDITIS, KEGG_NATURAL_KILLER_CELL_MEDIATED_CYTOTOXICITY, KEGG_ALLOGRAFT_REJECTION, KEGG_ENDOCYTOSIS, KEGG_GRAFT_VERSUS_HOST_DISEASE, KEGG_ANTIGEN_PROCESSING_AND_PRESENTATION, KEGG_TYPE_I_DIABETES_MELLITUS, KEGG_AUTOIMMUNE_THYROID_DISEASE	KEGG_HEMATOPOIETIC_CELL_LINEAGE, KEGG_T_CELL_RECEPTOR_SIGNALING_PATHWAY	CD8+NKT-like_cells	FALSE	FALSE	FALSE	FALSE	FALSE	FALSE	HLA-B|CD3G	11
CD8+NKT-like_cells	CD8+NKT-like_cells	HLA-B	KLRD1	6	8.06224e-07	3.11684e-07	0.958733	0.857682	Both	KEGG_CELL_ADHESION_MOLECULES_CAMS, KEGG_VIRAL_MYOCARDITIS, KEGG_NATURAL_KILLER_CELL_MEDIATED_CYTOTOXICITY, KEGG_ALLOGRAFT_REJECTION, KEGG_ENDOCYTOSIS, KEGG_GRAFT_VERSUS_HOST_DISEASE, KEGG_ANTIGEN_PROCESSING_AND_PRESENTATION, KEGG_TYPE_I_DIABETES_MELLITUS, KEGG_AUTOIMMUNE_THYROID_DISEASE	KEGG_NATURAL_KILLER_CELL_MEDIATED_CYTOTOXICITY, KEGG_ANTIGEN_PROCESSING_AND_PRESENTATION, KEGG_GRAFT_VERSUS_HOST_DISEASE	CD8+NKT-like_cells	FALSE	FALSE	FALSE	FALSE	FALSE	FALSE	HLA-B|KLRD1	11
CD8+NKT-like_cells	CD8+NKT-like_cells	HLA-A	CD8A	5	8.06224e-07	3.11684e-07	0.901683	0.93032	Both	KEGG_CELL_ADHESION_MOLECULES_CAMS, KEGG_VIRAL_MYOCARDITIS, KEGG_NATURAL_KILLER_CELL_MEDIATED_CYTOTOXICITY, KEGG_ALLOGRAFT_REJECTION, KEGG_ENDOCYTOSIS, KEGG_GRAFT_VERSUS_HOST_DISEASE, KEGG_ANTIGEN_PROCESSING_AND_PRESENTATION, KEGG_TYPE_I_DIABETES_MELLITUS, KEGG_AUTOIMMUNE_THYROID_DISEASE	KEGG_CELL_ADHESION_MOLECULES_CAMS, KEGG_ANTIGEN_PROCESSING_AND_PRESENTATION, KEGG_PRIMARY_IMMUNODEFICIENCY, KEGG_HEMATOPOIETIC_CELL_LINEAGE, KEGG_T_CELL_RECEPTOR_SIGNALING_PATHWAY	CD8+NKT-like_cells	FALSE	FALSE	FALSE	FALSE	FALSE	FALSE	HLA-A|CD8A	11
CD8+NKT-like_cells	CD8+NKT-like_cells	HLA-A	CD3D	1	8.06224e-07	3.11684e-07	0.880158	0.938655	Both	KEGG_CELL_ADHESION_MOLECULES_CAMS, KEGG_VIRAL_MYOCARDITIS, KEGG_NATURAL_KILLER_CELL_MEDIATED_CYTOTOXICITY, KEGG_ALLOGRAFT_REJECTION, KEGG_ENDOCYTOSIS, KEGG_GRAFT_VERSUS_HOST_DISEASE, KEGG_ANTIGEN_PROCESSING_AND_PRESENTATION, KEGG_TYPE_I_DIABETES_MELLITUS, KEGG_AUTOIMMUNE_THYROID_DISEASE	KEGG_PRIMARY_IMMUNODEFICIENCY, KEGG_HEMATOPOIETIC_CELL_LINEAGE, KEGG_T_CELL_RECEPTOR_SIGNALING_PATHWAY	CD8+NKT-like_cells	FALSE	FALSE	FALSE	FALSE	FALSE	FALSE	HLA-A|CD3D	11
CD8+NKT-like_cells	CD8+NKT-like_cells	HLA-A	CD3G	1	8.06224e-07	3.11684e-07	0.914044	0.935395	Both	KEGG_CELL_ADHESION_MOLECULES_CAMS, KEGG_VIRAL_MYOCARDITIS, KEGG_NATURAL_KILLER_CELL_MEDIATED_CYTOTOXICITY, KEGG_ALLOGRAFT_REJECTION, KEGG_ENDOCYTOSIS, KEGG_GRAFT_VERSUS_HOST_DISEASE, KEGG_ANTIGEN_PROCESSING_AND_PRESENTATION, KEGG_TYPE_I_DIABETES_MELLITUS, KEGG_AUTOIMMUNE_THYROID_DISEASE	KEGG_HEMATOPOIETIC_CELL_LINEAGE, KEGG_T_CELL_RECEPTOR_SIGNALING_PATHWAY	CD8+NKT-like_cells	FALSE	FALSE	FALSE	FALSE	FALSE	FALSE	HLA-A|CD3G	11
CD8+NKT-like_cells	CD8+NKT-like_cells	HLA-A	KLRD1	2	8.06224e-07	3.11684e-07	0.933452	0.925501	Both	KEGG_CELL_ADHESION_MOLECULES_CAMS, KEGG_VIRAL_MYOCARDITIS, KEGG_NATURAL_KILLER_CELL_MEDIATED_CYTOTOXICITY, KEGG_ALLOGRAFT_REJECTION, KEGG_ENDOCYTOSIS, KEGG_GRAFT_VERSUS_HOST_DISEASE, KEGG_ANTIGEN_PROCESSING_AND_PRESENTATION, KEGG_TYPE_I_DIABETES_MELLITUS, KEGG_AUTOIMMUNE_THYROID_DISEASE	KEGG_NATURAL_KILLER_CELL_MEDIATED_CYTOTOXICITY, KEGG_ANTIGEN_PROCESSING_AND_PRESENTATION, KEGG_GRAFT_VERSUS_HOST_DISEASE	CD8+NKT-like_cells	FALSE	FALSE	FALSE	FALSE	FALSE	FALSE	HLA-A|KLRD1	11
CD8+NKT-like_cells	CD8+NKT-like_cells	CD5	TNFRSF25	1	8.06224e-07		0.890925		Young	KEGG_HEMATOPOIETIC_CELL_LINEAGE	KEGG_CYTOKINE_CYTOKINE_RECEPTOR_INTERACTION	CD8+NKT-like_cells	FALSE	FALSE	FALSE	FALSE	FALSE	FALSE	CD5|TNFRSF25	1
CD8+NKT-like_cells	CD8+NKT-like_cells	CD2	CD53	2	8.06224e-07	3.11684e-07	0.860226	0.790073	Both	KEGG_CELL_ADHESION_MOLECULES_CAMS, KEGG_HEMATOPOIETIC_CELL_LINEAGE		CD8+NKT-like_cells	FALSE	FALSE	FALSE	FALSE	FALSE	FALSE	CD2|CD53	6
CD8+NKT-like_cells	CD8+NKT-like_cells	ADRB2	CCR7	1	8.06224e-07		0.900814		Young	KEGG_ENDOCYTOSIS, KEGG_NEUROACTIVE_LIGAND_RECEPTOR_INTERACTION, KEGG_CALCIUM_SIGNALING_PATHWAY	KEGG_CYTOKINE_CYTOKINE_RECEPTOR_INTERACTION, KEGG_CHEMOKINE_SIGNALING_PATHWAY	CD8+NKT-like_cells	FALSE	FALSE	FALSE	FALSE	FALSE	FALSE	ADRB2|CCR7	1
CD8+NKT-like_cells	CD8+NKT-like_cells	PTPRC	CD247	2	8.06224e-07	3.11684e-07	0.82838	0.768753	Both	KEGG_CELL_ADHESION_MOLECULES_CAMS, KEGG_PRIMARY_IMMUNODEFICIENCY, KEGG_FC_GAMMA_R_MEDIATED_PHAGOCYTOSIS, KEGG_T_CELL_RECEPTOR_SIGNALING_PATHWAY	KEGG_NATURAL_KILLER_CELL_MEDIATED_CYTOTOXICITY, KEGG_T_CELL_RECEPTOR_SIGNALING_PATHWAY	CD8+NKT-like_cells	FALSE	FALSE	FALSE	FALSE	FALSE	FALSE	PTPRC|CD247	6
CD8+NKT-like_cells	CD8+NKT-like_cells	HLA-C	CD8A	2	8.06224e-07	3.11684e-07	0.905678	0.835831	Both	KEGG_CELL_ADHESION_MOLECULES_CAMS, KEGG_VIRAL_MYOCARDITIS, KEGG_NATURAL_KILLER_CELL_MEDIATED_CYTOTOXICITY, KEGG_ANTIGEN_PROCESSING_AND_PRESENTATION, KEGG_ALLOGRAFT_REJECTION, KEGG_ENDOCYTOSIS, KEGG_TYPE_I_DIABETES_MELLITUS, KEGG_AUTOIMMUNE_THYROID_DISEASE, KEGG_GRAFT_VERSUS_HOST_DISEASE	KEGG_CELL_ADHESION_MOLECULES_CAMS, KEGG_ANTIGEN_PROCESSING_AND_PRESENTATION, KEGG_PRIMARY_IMMUNODEFICIENCY, KEGG_HEMATOPOIETIC_CELL_LINEAGE, KEGG_T_CELL_RECEPTOR_SIGNALING_PATHWAY	CD8+NKT-like_cells	FALSE	FALSE	FALSE	FALSE	FALSE	FALSE	HLA-C|CD8A	11
CD8+NKT-like_cells	CD8+NKT-like_cells	HLA-C	CD3D	1	8.06224e-07	3.11684e-07	0.86979	0.770174	Both	KEGG_CELL_ADHESION_MOLECULES_CAMS, KEGG_VIRAL_MYOCARDITIS, KEGG_NATURAL_KILLER_CELL_MEDIATED_CYTOTOXICITY, KEGG_ANTIGEN_PROCESSING_AND_PRESENTATION, KEGG_ALLOGRAFT_REJECTION, KEGG_ENDOCYTOSIS, KEGG_TYPE_I_DIABETES_MELLITUS, KEGG_AUTOIMMUNE_THYROID_DISEASE, KEGG_GRAFT_VERSUS_HOST_DISEASE	KEGG_PRIMARY_IMMUNODEFICIENCY, KEGG_HEMATOPOIETIC_CELL_LINEAGE, KEGG_T_CELL_RECEPTOR_SIGNALING_PATHWAY	CD8+NKT-like_cells	FALSE	FALSE	FALSE	FALSE	FALSE	FALSE	HLA-C|CD3D	11
CD8+NKT-like_cells	CD8+NKT-like_cells	HLA-C	CD3G	1	8.06224e-07	3.11684e-07	0.91221	0.88873	Both	KEGG_CELL_ADHESION_MOLECULES_CAMS, KEGG_VIRAL_MYOCARDITIS, KEGG_NATURAL_KILLER_CELL_MEDIATED_CYTOTOXICITY, KEGG_ANTIGEN_PROCESSING_AND_PRESENTATION, KEGG_ALLOGRAFT_REJECTION, KEGG_ENDOCYTOSIS, KEGG_TYPE_I_DIABETES_MELLITUS, KEGG_AUTOIMMUNE_THYROID_DISEASE, KEGG_GRAFT_VERSUS_HOST_DISEASE	KEGG_HEMATOPOIETIC_CELL_LINEAGE, KEGG_T_CELL_RECEPTOR_SIGNALING_PATHWAY	CD8+NKT-like_cells	FALSE	FALSE	FALSE	FALSE	FALSE	FALSE	HLA-C|CD3G	11
CD8+NKT-like_cells	CD8+NKT-like_cells	CD28	CD247	1	8.06224e-07		0.937126		Young	KEGG_CELL_ADHESION_MOLECULES_CAMS, KEGG_VIRAL_MYOCARDITIS, KEGG_ALLOGRAFT_REJECTION, KEGG_SYSTEMIC_LUPUS_ERYTHEMATOSUS, KEGG_GRAFT_VERSUS_HOST_DISEASE, KEGG_TYPE_I_DIABETES_MELLITUS, KEGG_AUTOIMMUNE_THYROID_DISEASE, KEGG_T_CELL_RECEPTOR_SIGNALING_PATHWAY, KEGG_INTESTINAL_IMMUNE_NETWORK_FOR_IGA_PRODUCTION	KEGG_NATURAL_KILLER_CELL_MEDIATED_CYTOTOXICITY, KEGG_T_CELL_RECEPTOR_SIGNALING_PATHWAY	CD8+NKT-like_cells	FALSE	FALSE	FALSE	FALSE	FALSE	FALSE	CD28|CD247	1
CD8+NKT-like_cells	CD8+NKT-like_cells	HLA-E	CD8A	1	8.06224e-07	3.11684e-07	0.820426	0.794762	Both	KEGG_CELL_ADHESION_MOLECULES_CAMS, KEGG_VIRAL_MYOCARDITIS, KEGG_NATURAL_KILLER_CELL_MEDIATED_CYTOTOXICITY, KEGG_ALLOGRAFT_REJECTION, KEGG_ENDOCYTOSIS, KEGG_GRAFT_VERSUS_HOST_DISEASE, KEGG_ANTIGEN_PROCESSING_AND_PRESENTATION, KEGG_TYPE_I_DIABETES_MELLITUS, KEGG_AUTOIMMUNE_THYROID_DISEASE	KEGG_CELL_ADHESION_MOLECULES_CAMS, KEGG_ANTIGEN_PROCESSING_AND_PRESENTATION, KEGG_PRIMARY_IMMUNODEFICIENCY, KEGG_HEMATOPOIETIC_CELL_LINEAGE, KEGG_T_CELL_RECEPTOR_SIGNALING_PATHWAY	CD8+NKT-like_cells	FALSE	FALSE	FALSE	FALSE	FALSE	FALSE	HLA-E|CD8A	10
CD8+NKT-like_cells	CD8+NKT-like_cells	HLA-E	KLRK1	8	8.06224e-07	3.11684e-07	0.871588	0.821312	Both	KEGG_CELL_ADHESION_MOLECULES_CAMS, KEGG_VIRAL_MYOCARDITIS, KEGG_NATURAL_KILLER_CELL_MEDIATED_CYTOTOXICITY, KEGG_ALLOGRAFT_REJECTION, KEGG_ENDOCYTOSIS, KEGG_GRAFT_VERSUS_HOST_DISEASE, KEGG_ANTIGEN_PROCESSING_AND_PRESENTATION, KEGG_TYPE_I_DIABETES_MELLITUS, KEGG_AUTOIMMUNE_THYROID_DISEASE	KEGG_NATURAL_KILLER_CELL_MEDIATED_CYTOTOXICITY	CD8+NKT-like_cells	FALSE	FALSE	FALSE	FALSE	FALSE	FALSE	HLA-E|KLRK1	10
CD8+NKT-like_cells	CD8+NKT-like_cells	HLA-E	KLRD1	17	8.06224e-07	3.11684e-07	0.739487	0.974186	Both	KEGG_CELL_ADHESION_MOLECULES_CAMS, KEGG_VIRAL_MYOCARDITIS, KEGG_NATURAL_KILLER_CELL_MEDIATED_CYTOTOXICITY, KEGG_ALLOGRAFT_REJECTION, KEGG_ENDOCYTOSIS, KEGG_GRAFT_VERSUS_HOST_DISEASE, KEGG_ANTIGEN_PROCESSING_AND_PRESENTATION, KEGG_TYPE_I_DIABETES_MELLITUS, KEGG_AUTOIMMUNE_THYROID_DISEASE	KEGG_NATURAL_KILLER_CELL_MEDIATED_CYTOTOXICITY, KEGG_ANTIGEN_PROCESSING_AND_PRESENTATION, KEGG_GRAFT_VERSUS_HOST_DISEASE	CD8+NKT-like_cells	FALSE	FALSE	FALSE	FALSE	FALSE	FALSE	HLA-E|KLRD1	10
CD8+NKT-like_cells	CD8+NKT-like_cells	IL2RB	IL2RG	19	8.06224e-07	3.11684e-07	0.851923	0.950346	Both	KEGG_JAK_STAT_SIGNALING_PATHWAY, KEGG_CYTOKINE_CYTOKINE_RECEPTOR_INTERACTION, KEGG_ENDOCYTOSIS	KEGG_PRIMARY_IMMUNODEFICIENCY, KEGG_CYTOKINE_CYTOKINE_RECEPTOR_INTERACTION, KEGG_ENDOCYTOSIS, KEGG_JAK_STAT_SIGNALING_PATHWAY	CD8+NKT-like_cells	FALSE	FALSE	FALSE	FALSE	FALSE	FALSE	IL2RB|IL2RG	5
CD8+NKT-like_cells	CD8+NKT-like_cells	IL2RG	IL2RB	19	8.06224e-07	3.11684e-07	0.904065	0.855271	Both	KEGG_PRIMARY_IMMUNODEFICIENCY, KEGG_CYTOKINE_CYTOKINE_RECEPTOR_INTERACTION, KEGG_ENDOCYTOSIS, KEGG_JAK_STAT_SIGNALING_PATHWAY	KEGG_JAK_STAT_SIGNALING_PATHWAY, KEGG_CYTOKINE_CYTOKINE_RECEPTOR_INTERACTION, KEGG_ENDOCYTOSIS	CD8+NKT-like_cells	FALSE	FALSE	FALSE	FALSE	FALSE	FALSE	IL2RG|IL2RB	5
CD8+NKT-like_cells	CD8+NKT-like_cells	CXCR4	CCR7	1	8.06224e-07		0.739833		Young	KEGG_CYTOKINE_CYTOKINE_RECEPTOR_INTERACTION, KEGG_ENDOCYTOSIS, KEGG_AXON_GUIDANCE, KEGG_CHEMOKINE_SIGNALING_PATHWAY, KEGG_LEUKOCYTE_TRANSENDOTHELIAL_MIGRATION, KEGG_INTESTINAL_IMMUNE_NETWORK_FOR_IGA_PRODUCTION	KEGG_CYTOKINE_CYTOKINE_RECEPTOR_INTERACTION, KEGG_CHEMOKINE_SIGNALING_PATHWAY	CD8+NKT-like_cells	FALSE	FALSE	FALSE	FALSE	FALSE	FALSE	CXCR4|CCR7	8
CD8+NKT-like_cells	CD8+NKT-like_cells	CLEC2D	KLRB1	5	8.06224e-07	3.11684e-07	0.848976	0.92122	Both			CD8+NKT-like_cells	FALSE	FALSE	FALSE	FALSE	FALSE	FALSE	CLEC2D|KLRB1	2
CD8+NKT-like_cells	CD8+NKT-like_cells	KLRD1	HLA-E	5	8.06224e-07	3.11684e-07	0.789564	0.841027	Both	KEGG_NATURAL_KILLER_CELL_MEDIATED_CYTOTOXICITY, KEGG_ANTIGEN_PROCESSING_AND_PRESENTATION, KEGG_GRAFT_VERSUS_HOST_DISEASE	KEGG_CELL_ADHESION_MOLECULES_CAMS, KEGG_VIRAL_MYOCARDITIS, KEGG_NATURAL_KILLER_CELL_MEDIATED_CYTOTOXICITY, KEGG_ALLOGRAFT_REJECTION, KEGG_ENDOCYTOSIS, KEGG_GRAFT_VERSUS_HOST_DISEASE, KEGG_ANTIGEN_PROCESSING_AND_PRESENTATION, KEGG_TYPE_I_DIABETES_MELLITUS, KEGG_AUTOIMMUNE_THYROID_DISEASE	CD8+NKT-like_cells	FALSE	FALSE	FALSE	FALSE	FALSE	FALSE	KLRD1|HLA-E	10
CD8+NKT-like_cells	CD8+NKT-like_cells	TNFRSF14	CD160	2	8.06224e-07	3.11684e-07	0.851768	0.917491	Both	KEGG_CYTOKINE_CYTOKINE_RECEPTOR_INTERACTION		CD8+NKT-like_cells	FALSE	FALSE	FALSE	FALSE	FALSE	FALSE	TNFRSF14|CD160	5
CD8+NKT-like_cells	CD8+NKT-like_cells	CD40LG	ITGB2	1	8.06224e-07		0.738222		Young	KEGG_ASTHMA, KEGG_CELL_ADHESION_MOLECULES_CAMS, KEGG_VIRAL_MYOCARDITIS, KEGG_PRIMARY_IMMUNODEFICIENCY, KEGG_ALLOGRAFT_REJECTION, KEGG_SYSTEMIC_LUPUS_ERYTHEMATOSUS, KEGG_CYTOKINE_CYTOKINE_RECEPTOR_INTERACTION, KEGG_AUTOIMMUNE_THYROID_DISEASE, KEGG_T_CELL_RECEPTOR_SIGNALING_PATHWAY, KEGG_INTESTINAL_IMMUNE_NETWORK_FOR_IGA_PRODUCTION	KEGG_CELL_ADHESION_MOLECULES_CAMS, KEGG_VIRAL_MYOCARDITIS, KEGG_REGULATION_OF_ACTIN_CYTOSKELETON, KEGG_NATURAL_KILLER_CELL_MEDIATED_CYTOTOXICITY, KEGG_LEISHMANIA_INFECTION, KEGG_LEUKOCYTE_TRANSENDOTHELIAL_MIGRATION	CD8+NKT-like_cells	FALSE	FALSE	FALSE	FALSE	FALSE	FALSE	CD40LG|ITGB2	7
CD8+NKT-like_cells	CD8+NKT-like_cells	CD40LG	CD53	1	8.06224e-07		0.930605		Young	KEGG_ASTHMA, KEGG_CELL_ADHESION_MOLECULES_CAMS, KEGG_VIRAL_MYOCARDITIS, KEGG_PRIMARY_IMMUNODEFICIENCY, KEGG_ALLOGRAFT_REJECTION, KEGG_SYSTEMIC_LUPUS_ERYTHEMATOSUS, KEGG_CYTOKINE_CYTOKINE_RECEPTOR_INTERACTION, KEGG_AUTOIMMUNE_THYROID_DISEASE, KEGG_T_CELL_RECEPTOR_SIGNALING_PATHWAY, KEGG_INTESTINAL_IMMUNE_NETWORK_FOR_IGA_PRODUCTION		CD8+NKT-like_cells	FALSE	FALSE	FALSE	FALSE	FALSE	FALSE	CD40LG|CD53	6
CD8+NKT-like_cells	CD8+NKT-like_cells	B2M	CD3D	1	8.06224e-07	3.11684e-07	0.917733	0.919773	Both	KEGG_ANTIGEN_PROCESSING_AND_PRESENTATION	KEGG_PRIMARY_IMMUNODEFICIENCY, KEGG_HEMATOPOIETIC_CELL_LINEAGE, KEGG_T_CELL_RECEPTOR_SIGNALING_PATHWAY	CD8+NKT-like_cells	FALSE	FALSE	FALSE	FALSE	FALSE	FALSE	B2M|CD3D	11
CD8+NKT-like_cells	CD8+NKT-like_cells	B2M	CD3G	1	8.06224e-07	3.11684e-07	0.968131	0.935286	Both	KEGG_ANTIGEN_PROCESSING_AND_PRESENTATION	KEGG_HEMATOPOIETIC_CELL_LINEAGE, KEGG_T_CELL_RECEPTOR_SIGNALING_PATHWAY	CD8+NKT-like_cells	FALSE	FALSE	FALSE	FALSE	FALSE	FALSE	B2M|CD3G	11
CD8+NKT-like_cells	CD8+NKT-like_cells	B2M	CD247	1	8.06224e-07	3.11684e-07	0.94165	0.948804	Both	KEGG_ANTIGEN_PROCESSING_AND_PRESENTATION	KEGG_NATURAL_KILLER_CELL_MEDIATED_CYTOTOXICITY, KEGG_T_CELL_RECEPTOR_SIGNALING_PATHWAY	CD8+NKT-like_cells	FALSE	FALSE	FALSE	FALSE	FALSE	FALSE	B2M|CD247	11
CD8+NKT-like_cells	CD8+NKT-like_cells	B2M	KLRD1	3	8.06224e-07	3.11684e-07	0.850599	0.78017	Both	KEGG_ANTIGEN_PROCESSING_AND_PRESENTATION	KEGG_NATURAL_KILLER_CELL_MEDIATED_CYTOTOXICITY, KEGG_ANTIGEN_PROCESSING_AND_PRESENTATION, KEGG_GRAFT_VERSUS_HOST_DISEASE	CD8+NKT-like_cells	FALSE	FALSE	FALSE	FALSE	FALSE	FALSE	B2M|KLRD1	11
CD8+NKT-like_cells	Monocytes	CD2	CD53	2	8.06224e-07	3.11684e-07	0.94303	0.972795	Both	KEGG_CELL_ADHESION_MOLECULES_CAMS, KEGG_HEMATOPOIETIC_CELL_LINEAGE		Monocytes	FALSE	FALSE	FALSE	FALSE	FALSE	FALSE	CD2|CD53	6
CD8+NKT-like_cells	Monocytes	HLA-F	LILRB2	3	8.06224e-07		0.895644		Young	KEGG_CELL_ADHESION_MOLECULES_CAMS, KEGG_VIRAL_MYOCARDITIS, KEGG_ANTIGEN_PROCESSING_AND_PRESENTATION, KEGG_ALLOGRAFT_REJECTION, KEGG_ENDOCYTOSIS, KEGG_TYPE_I_DIABETES_MELLITUS, KEGG_AUTOIMMUNE_THYROID_DISEASE, KEGG_GRAFT_VERSUS_HOST_DISEASE		Monocytes	FALSE	FALSE	FALSE	FALSE	FALSE	FALSE	HLA-F|LILRB2	8
CD8+NKT-like_cells	Monocytes	KLRD1	HLA-E	5	8.06224e-07	3.11684e-07	0.943345	0.969639	Both	KEGG_NATURAL_KILLER_CELL_MEDIATED_CYTOTOXICITY, KEGG_ANTIGEN_PROCESSING_AND_PRESENTATION, KEGG_GRAFT_VERSUS_HOST_DISEASE	KEGG_CELL_ADHESION_MOLECULES_CAMS, KEGG_VIRAL_MYOCARDITIS, KEGG_NATURAL_KILLER_CELL_MEDIATED_CYTOTOXICITY, KEGG_ALLOGRAFT_REJECTION, KEGG_ENDOCYTOSIS, KEGG_GRAFT_VERSUS_HOST_DISEASE, KEGG_ANTIGEN_PROCESSING_AND_PRESENTATION, KEGG_TYPE_I_DIABETES_MELLITUS, KEGG_AUTOIMMUNE_THYROID_DISEASE	Monocytes	FALSE	FALSE	FALSE	FALSE	FALSE	FALSE	KLRD1|HLA-E	10
CD8+NKT-like_cells	Monocytes	CD40LG	ITGB2	1	8.06224e-07		0.929999		Young	KEGG_ASTHMA, KEGG_CELL_ADHESION_MOLECULES_CAMS, KEGG_VIRAL_MYOCARDITIS, KEGG_PRIMARY_IMMUNODEFICIENCY, KEGG_ALLOGRAFT_REJECTION, KEGG_SYSTEMIC_LUPUS_ERYTHEMATOSUS, KEGG_CYTOKINE_CYTOKINE_RECEPTOR_INTERACTION, KEGG_AUTOIMMUNE_THYROID_DISEASE, KEGG_T_CELL_RECEPTOR_SIGNALING_PATHWAY, KEGG_INTESTINAL_IMMUNE_NETWORK_FOR_IGA_PRODUCTION	KEGG_CELL_ADHESION_MOLECULES_CAMS, KEGG_VIRAL_MYOCARDITIS, KEGG_REGULATION_OF_ACTIN_CYTOSKELETON, KEGG_NATURAL_KILLER_CELL_MEDIATED_CYTOTOXICITY, KEGG_LEISHMANIA_INFECTION, KEGG_LEUKOCYTE_TRANSENDOTHELIAL_MIGRATION	Monocytes	FALSE	FALSE	FALSE	FALSE	FALSE	FALSE	CD40LG|ITGB2	7
CD8+NKT-like_cells	Monocytes	CD40LG	ITGAM	1	8.06224e-07		0.84593		Young	KEGG_ASTHMA, KEGG_CELL_ADHESION_MOLECULES_CAMS, KEGG_VIRAL_MYOCARDITIS, KEGG_PRIMARY_IMMUNODEFICIENCY, KEGG_ALLOGRAFT_REJECTION, KEGG_SYSTEMIC_LUPUS_ERYTHEMATOSUS, KEGG_CYTOKINE_CYTOKINE_RECEPTOR_INTERACTION, KEGG_AUTOIMMUNE_THYROID_DISEASE, KEGG_T_CELL_RECEPTOR_SIGNALING_PATHWAY, KEGG_INTESTINAL_IMMUNE_NETWORK_FOR_IGA_PRODUCTION	KEGG_CELL_ADHESION_MOLECULES_CAMS, KEGG_LEISHMANIA_INFECTION, KEGG_REGULATION_OF_ACTIN_CYTOSKELETON, KEGG_HEMATOPOIETIC_CELL_LINEAGE, KEGG_LEUKOCYTE_TRANSENDOTHELIAL_MIGRATION	Monocytes	FALSE	FALSE	FALSE	FALSE	FALSE	FALSE	CD40LG|ITGAM	4
CD8+NKT-like_cells	Plasma_Cells	ITGB1	SDC1	1	8.06224e-07	4.46566e-07	0.841835	0.899212	Both	KEGG_CELL_ADHESION_MOLECULES_CAMS, KEGG_REGULATION_OF_ACTIN_CYTOSKELETON, KEGG_ECM_RECEPTOR_INTERACTION, KEGG_AXON_GUIDANCE, KEGG_FOCAL_ADHESION, KEGG_DILATED_CARDIOMYOPATHY, KEGG_SMALL_CELL_LUNG_CANCER, KEGG_LEISHMANIA_INFECTION, KEGG_HYPERTROPHIC_CARDIOMYOPATHY_HCM, KEGG_LEUKOCYTE_TRANSENDOTHELIAL_MIGRATION, KEGG_PATHOGENIC_ESCHERICHIA_COLI_INFECTION, KEGG_ARRHYTHMOGENIC_RIGHT_VENTRICULAR_CARDI…	KEGG_CELL_ADHESION_MOLECULES_CAMS, KEGG_ECM_RECEPTOR_INTERACTION	Plasma_Cells	FALSE	FALSE	FALSE	FALSE	FALSE	FALSE	ITGB1|SDC1	7
CD8+NKT-like_cells	Plasma_Cells	CD2	CD48	4	8.06224e-07	3.11684e-07	0.89997	0.814299	Both	KEGG_CELL_ADHESION_MOLECULES_CAMS, KEGG_HEMATOPOIETIC_CELL_LINEAGE	KEGG_NATURAL_KILLER_CELL_MEDIATED_CYTOTOXICITY	Plasma_Cells	FALSE	FALSE	FALSE	FALSE	FALSE	FALSE	CD2|CD48	4
CD8+NKT-like_cells	Plasma_Cells	CD2	CD53	2	8.06224e-07	4.86037e-07	0.784629	0.891449	Both	KEGG_CELL_ADHESION_MOLECULES_CAMS, KEGG_HEMATOPOIETIC_CELL_LINEAGE		Plasma_Cells	FALSE	FALSE	FALSE	FALSE	FALSE	FALSE	CD2|CD53	6
CD8+NKT-like_cells	Plasma_Cells	IL2RB	IL2RG	19	8.06224e-07	3.11684e-07	0.836402	0.895936	Both	KEGG_JAK_STAT_SIGNALING_PATHWAY, KEGG_CYTOKINE_CYTOKINE_RECEPTOR_INTERACTION, KEGG_ENDOCYTOSIS	KEGG_PRIMARY_IMMUNODEFICIENCY, KEGG_CYTOKINE_CYTOKINE_RECEPTOR_INTERACTION, KEGG_ENDOCYTOSIS, KEGG_JAK_STAT_SIGNALING_PATHWAY	Plasma_Cells	FALSE	FALSE	FALSE	FALSE	FALSE	FALSE	IL2RB|IL2RG	5
CD8+NKT-like_cells	ProB_Cells	CD160	TNFRSF14	7	8.06224e-07	3.11684e-07	0.807518	0.969181	Both		KEGG_CYTOKINE_CYTOKINE_RECEPTOR_INTERACTION	ProB_Cells	FALSE	FALSE	FALSE	FALSE	FALSE	FALSE	CD160|TNFRSF14	5
CD8+NKT-like_cells	ProB_Cells	CD2	CD48	4	8.06224e-07	3.11684e-07	0.833995	0.932353	Both	KEGG_CELL_ADHESION_MOLECULES_CAMS, KEGG_HEMATOPOIETIC_CELL_LINEAGE	KEGG_NATURAL_KILLER_CELL_MEDIATED_CYTOTOXICITY	ProB_Cells	FALSE	FALSE	FALSE	FALSE	FALSE	FALSE	CD2|CD48	4
CD8+NKT-like_cells	ProB_Cells	CD2	CD53	2	8.06224e-07	3.11684e-07	0.69799	0.863234	Both	KEGG_CELL_ADHESION_MOLECULES_CAMS, KEGG_HEMATOPOIETIC_CELL_LINEAGE		ProB_Cells	FALSE	FALSE	FALSE	FALSE	FALSE	FALSE	CD2|CD53	6
CD8+NKT-like_cells	ProB_Cells	PTPRC	CD22	4	8.06224e-07	3.11684e-07	0.763434	0.828442	Both	KEGG_CELL_ADHESION_MOLECULES_CAMS, KEGG_PRIMARY_IMMUNODEFICIENCY, KEGG_FC_GAMMA_R_MEDIATED_PHAGOCYTOSIS, KEGG_T_CELL_RECEPTOR_SIGNALING_PATHWAY	KEGG_CELL_ADHESION_MOLECULES_CAMS, KEGG_HEMATOPOIETIC_CELL_LINEAGE, KEGG_B_CELL_RECEPTOR_SIGNALING_PATHWAY	ProB_Cells	FALSE	FALSE	FALSE	FALSE	FALSE	FALSE	PTPRC|CD22	6
CD8+NKT-like_cells	ProB_Cells	ITGA4	CD81	2	8.06224e-07	2.31279e-06	0.730667	0.743934	Both	KEGG_CELL_ADHESION_MOLECULES_CAMS, KEGG_REGULATION_OF_ACTIN_CYTOSKELETON, KEGG_ECM_RECEPTOR_INTERACTION, KEGG_HEMATOPOIETIC_CELL_LINEAGE, KEGG_FOCAL_ADHESION, KEGG_DILATED_CARDIOMYOPATHY, KEGG_LEISHMANIA_INFECTION, KEGG_HYPERTROPHIC_CARDIOMYOPATHY_HCM, KEGG_LEUKOCYTE_TRANSENDOTHELIAL_MIGRATION, KEGG_ARRHYTHMOGENIC_RIGHT_VENTRICULAR_CARDIOMYOPATHY_ARVC, KEGG_INTESTINAL_IMMUNE_NETWORK_FOR_IGA_PRODU…	KEGG_B_CELL_RECEPTOR_SIGNALING_PATHWAY	ProB_Cells	FALSE	FALSE	FALSE	FALSE	FALSE	FALSE	ITGA4|CD81	20
CD8+NKT-like_cells	ProB_Cells	CD53	CD37	1	8.06224e-07	3.11684e-07	0.853172	0.911914	Both		KEGG_HEMATOPOIETIC_CELL_LINEAGE	ProB_Cells	FALSE	FALSE	FALSE	FALSE	FALSE	FALSE	CD53|CD37	42
CD8+NKT-like_cells	ProB_Cells	CD81	CD37	1	8.06224e-07	3.11684e-07	0.897527	0.812012	Both	KEGG_B_CELL_RECEPTOR_SIGNALING_PATHWAY	KEGG_HEMATOPOIETIC_CELL_LINEAGE	ProB_Cells	FALSE	FALSE	FALSE	FALSE	FALSE	FALSE	CD81|CD37	28
CD8+NKT-like_cells	ProB_Cells	KLRD1	HLA-E	5	8.06224e-07	3.11684e-07	0.909729	0.762172	Both	KEGG_NATURAL_KILLER_CELL_MEDIATED_CYTOTOXICITY, KEGG_ANTIGEN_PROCESSING_AND_PRESENTATION, KEGG_GRAFT_VERSUS_HOST_DISEASE	KEGG_CELL_ADHESION_MOLECULES_CAMS, KEGG_VIRAL_MYOCARDITIS, KEGG_NATURAL_KILLER_CELL_MEDIATED_CYTOTOXICITY, KEGG_ALLOGRAFT_REJECTION, KEGG_ENDOCYTOSIS, KEGG_GRAFT_VERSUS_HOST_DISEASE, KEGG_ANTIGEN_PROCESSING_AND_PRESENTATION, KEGG_TYPE_I_DIABETES_MELLITUS, KEGG_AUTOIMMUNE_THYROID_DISEASE	ProB_Cells	FALSE	FALSE	FALSE	FALSE	FALSE	FALSE	KLRD1|HLA-E	10
CD8+NKT-like_cells	ProB_Cells	SIRPG	CD47	1	8.06224e-07	8.10665e-07	0.970538	0.736742	Both		KEGG_ECM_RECEPTOR_INTERACTION	ProB_Cells	FALSE	FALSE	FALSE	FALSE	FALSE	FALSE	SIRPG|CD47	6
CD8+NKT-like_cells	ProB_Cells	CD40LG	CD53	1	8.06224e-07		0.93006		Young	KEGG_ASTHMA, KEGG_CELL_ADHESION_MOLECULES_CAMS, KEGG_VIRAL_MYOCARDITIS, KEGG_PRIMARY_IMMUNODEFICIENCY, KEGG_ALLOGRAFT_REJECTION, KEGG_SYSTEMIC_LUPUS_ERYTHEMATOSUS, KEGG_CYTOKINE_CYTOKINE_RECEPTOR_INTERACTION, KEGG_AUTOIMMUNE_THYROID_DISEASE, KEGG_T_CELL_RECEPTOR_SIGNALING_PATHWAY, KEGG_INTESTINAL_IMMUNE_NETWORK_FOR_IGA_PRODUCTION		ProB_Cells	FALSE	FALSE	FALSE	FALSE	FALSE	FALSE	CD40LG|CD53	6
CD8+NKT-like_cells	ProB_Cells	CD40LG	CD40	21	8.06224e-07		0.946588		Young	KEGG_ASTHMA, KEGG_CELL_ADHESION_MOLECULES_CAMS, KEGG_VIRAL_MYOCARDITIS, KEGG_PRIMARY_IMMUNODEFICIENCY, KEGG_ALLOGRAFT_REJECTION, KEGG_SYSTEMIC_LUPUS_ERYTHEMATOSUS, KEGG_CYTOKINE_CYTOKINE_RECEPTOR_INTERACTION, KEGG_AUTOIMMUNE_THYROID_DISEASE, KEGG_T_CELL_RECEPTOR_SIGNALING_PATHWAY, KEGG_INTESTINAL_IMMUNE_NETWORK_FOR_IGA_PRODUCTION	KEGG_CELL_ADHESION_MOLECULES_CAMS, KEGG_VIRAL_MYOCARDITIS, KEGG_PRIMARY_IMMUNODEFICIENCY, KEGG_ALLOGRAFT_REJECTION, KEGG_SYSTEMIC_LUPUS_ERYTHEMATOSUS, KEGG_CYTOKINE_CYTOKINE_RECEPTOR_INTERACTION, KEGG_TOLL_LIKE_RECEPTOR_SIGNALING_PATHWAY, KEGG_ASTHMA, KEGG_AUTOIMMUNE_THYROID_DISEASE, KEGG_INTESTINAL_IMMUNE_NETWORK_FOR_IGA_PRODUCTION	ProB_Cells	FALSE	FALSE	FALSE	FALSE	FALSE	FALSE	CD40LG|CD40	1
CD8+NKT-like_cells	ProB_Cells	CCL4	CNR2	1	8.06224e-07		0.95278		Young	KEGG_CYTOSOLIC_DNA_SENSING_PATHWAY, KEGG_CHEMOKINE_SIGNALING_PATHWAY, KEGG_CYTOKINE_CYTOKINE_RECEPTOR_INTERACTION, KEGG_TOLL_LIKE_RECEPTOR_SIGNALING_PATHWAY	KEGG_NEUROACTIVE_LIGAND_RECEPTOR_INTERACTION	ProB_Cells	FALSE	FALSE	FALSE	FALSE	FALSE	FALSE	CCL4|CNR2	1
CD8+NKT-like_cells	ProB_Cells	MIF	CD74	5	8.06224e-07	4.90364e-07	0.96882	0.791397	Both	KEGG_PHENYLALANINE_METABOLISM, KEGG_TYROSINE_METABOLISM	KEGG_ANTIGEN_PROCESSING_AND_PRESENTATION	ProB_Cells	FALSE	FALSE	FALSE	FALSE	FALSE	FALSE	MIF|CD74	54
CD8+NKT-like_cells	Platelets	ITGB1BP1	ITGB3	1	8.06224e-07	3.11684e-07	0.926159	0.954012	Both		KEGG_REGULATION_OF_ACTIN_CYTOSKELETON, KEGG_ECM_RECEPTOR_INTERACTION, KEGG_HEMATOPOIETIC_CELL_LINEAGE, KEGG_FOCAL_ADHESION, KEGG_DILATED_CARDIOMYOPATHY, KEGG_HYPERTROPHIC_CARDIOMYOPATHY_HCM, KEGG_ARRHYTHMOGENIC_RIGHT_VENTRICULAR_CARDIOMYOPATHY_ARVC	Platelets	FALSE	FALSE	FALSE	FALSE	FALSE	FALSE	ITGB1BP1|ITGB3	3
CD8+NKT-like_cells	Platelets	ITGB2	CD226	1	8.06224e-07	3.11684e-07	0.950078	0.967944	Both	KEGG_CELL_ADHESION_MOLECULES_CAMS, KEGG_VIRAL_MYOCARDITIS, KEGG_REGULATION_OF_ACTIN_CYTOSKELETON, KEGG_NATURAL_KILLER_CELL_MEDIATED_CYTOTOXICITY, KEGG_LEISHMANIA_INFECTION, KEGG_LEUKOCYTE_TRANSENDOTHELIAL_MIGRATION	KEGG_CELL_ADHESION_MOLECULES_CAMS	Platelets	FALSE	FALSE	FALSE	FALSE	FALSE	FALSE	ITGB2|CD226	7
CD8+NKT-like_cells	Platelets	CALR	ITGA2B	3	8.06224e-07	3.11684e-07	0.962631	0.816866	Both	KEGG_ANTIGEN_PROCESSING_AND_PRESENTATION	KEGG_REGULATION_OF_ACTIN_CYTOSKELETON, KEGG_ECM_RECEPTOR_INTERACTION, KEGG_HYPERTROPHIC_CARDIOMYOPATHY_HCM, KEGG_HEMATOPOIETIC_CELL_LINEAGE, KEGG_FOCAL_ADHESION, KEGG_DILATED_CARDIOMYOPATHY, KEGG_ARRHYTHMOGENIC_RIGHT_VENTRICULAR_CARDIOMYOPATHY_ARVC, KEGG_SMALL_CELL_LUNG_CANCER, KEGG_PATHWAYS_IN_CANCER	Platelets	FALSE	FALSE	FALSE	FALSE	FALSE	FALSE	CALR|ITGA2B	8
CD8+NKT-like_cells	Platelets	ADAM17	GP1BA	1	8.06224e-07		0.939848		Young	KEGG_EPITHELIAL_CELL_SIGNALING_IN_HELICOBACTER_PYLORI_INFECTION, KEGG_ALZHEIMERS_DISEASE, KEGG_NOTCH_SIGNALING_PATHWAY	KEGG_ECM_RECEPTOR_INTERACTION, KEGG_HEMATOPOIETIC_CELL_LINEAGE	Platelets	FALSE	FALSE	FALSE	FALSE	FALSE	FALSE	ADAM17|GP1BA	2
CD8+NKT-like_cells	Platelets	SELPLG	SELP	33	8.06224e-07		0.919957		Young	KEGG_CELL_ADHESION_MOLECULES_CAMS	KEGG_CELL_ADHESION_MOLECULES_CAMS	Platelets	FALSE	FALSE	FALSE	FALSE	FALSE	FALSE	SELPLG|SELP	1
CD8+NKT-like_cells	Platelets	TGFB1	ITGB3	9	8.06224e-07	3.11684e-07	0.768197	0.77706	Both	KEGG_PANCREATIC_CANCER, KEGG_CYTOKINE_CYTOKINE_RECEPTOR_INTERACTION, KEGG_TGF_BETA_SIGNALING_PATHWAY, KEGG_CHRONIC_MYELOID_LEUKEMIA, KEGG_HYPERTROPHIC_CARDIOMYOPATHY_HCM, KEGG_PATHWAYS_IN_CANCER, KEGG_CELL_CYCLE, KEGG_COLORECTAL_CANCER, KEGG_DILATED_CARDIOMYOPATHY, KEGG_MAPK_SIGNALING_PATHWAY, KEGG_LEISHMANIA_INFECTION, KEGG_INTESTINAL_IMMUNE_NETWORK_FOR_IGA_PRODUCTION, KEGG_RENAL_CELL_CARCINOMA	KEGG_REGULATION_OF_ACTIN_CYTOSKELETON, KEGG_ECM_RECEPTOR_INTERACTION, KEGG_HEMATOPOIETIC_CELL_LINEAGE, KEGG_FOCAL_ADHESION, KEGG_DILATED_CARDIOMYOPATHY, KEGG_HYPERTROPHIC_CARDIOMYOPATHY_HCM, KEGG_ARRHYTHMOGENIC_RIGHT_VENTRICULAR_CARDIOMYOPATHY_ARVC	Platelets	FALSE	FALSE	FALSE	FALSE	FALSE	FALSE	TGFB1|ITGB3	7
CD8+NKT-like_cells	Platelets	SPON2	ITGB1	1	8.06224e-07		0.902118		Young		KEGG_CELL_ADHESION_MOLECULES_CAMS, KEGG_REGULATION_OF_ACTIN_CYTOSKELETON, KEGG_ECM_RECEPTOR_INTERACTION, KEGG_AXON_GUIDANCE, KEGG_FOCAL_ADHESION, KEGG_DILATED_CARDIOMYOPATHY, KEGG_SMALL_CELL_LUNG_CANCER, KEGG_LEISHMANIA_INFECTION, KEGG_HYPERTROPHIC_CARDIOMYOPATHY_HCM, KEGG_LEUKOCYTE_TRANSENDOTHELIAL_MIGRATION, KEGG_PATHOGENIC_ESCHERICHIA_COLI_INFECTION, KEGG_ARRHYTHMOGENIC_RIGHT_VENTRICULAR_CARDI…	Platelets	FALSE	FALSE	FALSE	FALSE	FALSE	FALSE	SPON2|ITGB1	7
CD8+NKT-like_cells	EC	TNFSF14	LTBR	23	8.06224e-07	7.90805e-07	0.89811	0.955465	Both	KEGG_CYTOKINE_CYTOKINE_RECEPTOR_INTERACTION	KEGG_CYTOKINE_CYTOKINE_RECEPTOR_INTERACTION, KEGG_INTESTINAL_IMMUNE_NETWORK_FOR_IGA_PRODUCTION	EC	FALSE	TRUE	FALSE	FALSE	FALSE	TRUE	TNFSF14|LTBR	2
CD8+NKT-like_cells	EC	CD160	TNFRSF14	7	8.06224e-07	3.62614e-07	0.79302	0.850383	Both		KEGG_CYTOKINE_CYTOKINE_RECEPTOR_INTERACTION	EC	FALSE	TRUE	FALSE	FALSE	FALSE	TRUE	CD160|TNFRSF14	5
CD8+NKT-like_cells	EC	ITGB2	ICAM2	2	8.06224e-07	3.11684e-07	0.900005	0.969004	Both	KEGG_CELL_ADHESION_MOLECULES_CAMS, KEGG_VIRAL_MYOCARDITIS, KEGG_REGULATION_OF_ACTIN_CYTOSKELETON, KEGG_NATURAL_KILLER_CELL_MEDIATED_CYTOTOXICITY, KEGG_LEISHMANIA_INFECTION, KEGG_LEUKOCYTE_TRANSENDOTHELIAL_MIGRATION	KEGG_CELL_ADHESION_MOLECULES_CAMS, KEGG_NATURAL_KILLER_CELL_MEDIATED_CYTOTOXICITY	EC	FALSE	TRUE	FALSE	FALSE	FALSE	TRUE	ITGB2|ICAM2	35
CD8+NKT-like_cells	EC	ITGB1	ENG	3	8.06224e-07	3.11684e-07	0.751372	0.892787	Both	KEGG_CELL_ADHESION_MOLECULES_CAMS, KEGG_REGULATION_OF_ACTIN_CYTOSKELETON, KEGG_ECM_RECEPTOR_INTERACTION, KEGG_AXON_GUIDANCE, KEGG_FOCAL_ADHESION, KEGG_DILATED_CARDIOMYOPATHY, KEGG_SMALL_CELL_LUNG_CANCER, KEGG_LEISHMANIA_INFECTION, KEGG_HYPERTROPHIC_CARDIOMYOPATHY_HCM, KEGG_LEUKOCYTE_TRANSENDOTHELIAL_MIGRATION, KEGG_PATHOGENIC_ESCHERICHIA_COLI_INFECTION, KEGG_ARRHYTHMOGENIC_RIGHT_VENTRICULAR_CARDI…		EC	FALSE	TRUE	FALSE	FALSE	FALSE	TRUE	ITGB1|ENG	14
CD8+NKT-like_cells	EC	ANXA2	ROBO4	1	8.06224e-07	3.11483e-06	0.854815	0.738879	Both			EC	FALSE	TRUE	FALSE	FALSE	FALSE	TRUE	ANXA2|ROBO4	5
CD8+NKT-like_cells	EC	PTPRC	CD4	1	8.06224e-07	3.11684e-07	0.897392	0.852805	Both	KEGG_CELL_ADHESION_MOLECULES_CAMS, KEGG_PRIMARY_IMMUNODEFICIENCY, KEGG_FC_GAMMA_R_MEDIATED_PHAGOCYTOSIS, KEGG_T_CELL_RECEPTOR_SIGNALING_PATHWAY	KEGG_CELL_ADHESION_MOLECULES_CAMS, KEGG_ANTIGEN_PROCESSING_AND_PRESENTATION, KEGG_PRIMARY_IMMUNODEFICIENCY, KEGG_HEMATOPOIETIC_CELL_LINEAGE, KEGG_T_CELL_RECEPTOR_SIGNALING_PATHWAY	EC	FALSE	TRUE	FALSE	FALSE	FALSE	TRUE	PTPRC|CD4	18
CD8+NKT-like_cells	EC	PTPRC	MRC1	6	8.06224e-07	3.11684e-07	0.890913	0.887522	Both	KEGG_CELL_ADHESION_MOLECULES_CAMS, KEGG_PRIMARY_IMMUNODEFICIENCY, KEGG_FC_GAMMA_R_MEDIATED_PHAGOCYTOSIS, KEGG_T_CELL_RECEPTOR_SIGNALING_PATHWAY		EC	FALSE	TRUE	FALSE	FALSE	FALSE	TRUE	PTPRC|MRC1	6
CD8+NKT-like_cells	EC	CD7	ADAM15	1	8.06224e-07	3.11684e-07	0.868049	0.881725	Both	KEGG_HEMATOPOIETIC_CELL_LINEAGE		EC	FALSE	TRUE	FALSE	FALSE	FALSE	TRUE	CD7|ADAM15	1
CD8+NKT-like_cells	EC	HLA-C	NOTCH4	1	8.06224e-07	3.11684e-07	0.901825	0.939826	Both	KEGG_CELL_ADHESION_MOLECULES_CAMS, KEGG_VIRAL_MYOCARDITIS, KEGG_NATURAL_KILLER_CELL_MEDIATED_CYTOTOXICITY, KEGG_ANTIGEN_PROCESSING_AND_PRESENTATION, KEGG_ALLOGRAFT_REJECTION, KEGG_ENDOCYTOSIS, KEGG_TYPE_I_DIABETES_MELLITUS, KEGG_AUTOIMMUNE_THYROID_DISEASE, KEGG_GRAFT_VERSUS_HOST_DISEASE	KEGG_DORSO_VENTRAL_AXIS_FORMATION, KEGG_NOTCH_SIGNALING_PATHWAY	EC	FALSE	TRUE	FALSE	FALSE	FALSE	TRUE	HLA-C|NOTCH4	11
CD8+NKT-like_cells	EC	CD28	CD4	1	8.06224e-07		0.931717		Young	KEGG_CELL_ADHESION_MOLECULES_CAMS, KEGG_VIRAL_MYOCARDITIS, KEGG_ALLOGRAFT_REJECTION, KEGG_SYSTEMIC_LUPUS_ERYTHEMATOSUS, KEGG_GRAFT_VERSUS_HOST_DISEASE, KEGG_TYPE_I_DIABETES_MELLITUS, KEGG_AUTOIMMUNE_THYROID_DISEASE, KEGG_T_CELL_RECEPTOR_SIGNALING_PATHWAY, KEGG_INTESTINAL_IMMUNE_NETWORK_FOR_IGA_PRODUCTION	KEGG_CELL_ADHESION_MOLECULES_CAMS, KEGG_ANTIGEN_PROCESSING_AND_PRESENTATION, KEGG_PRIMARY_IMMUNODEFICIENCY, KEGG_HEMATOPOIETIC_CELL_LINEAGE, KEGG_T_CELL_RECEPTOR_SIGNALING_PATHWAY	EC	FALSE	TRUE	FALSE	FALSE	FALSE	TRUE	CD28|CD4	4
CD8+NKT-like_cells	EC	ITGA4	VCAM1	3	8.06224e-07	7.35786e-06	0.938584	0.880149	Both	KEGG_CELL_ADHESION_MOLECULES_CAMS, KEGG_REGULATION_OF_ACTIN_CYTOSKELETON, KEGG_ECM_RECEPTOR_INTERACTION, KEGG_HEMATOPOIETIC_CELL_LINEAGE, KEGG_FOCAL_ADHESION, KEGG_DILATED_CARDIOMYOPATHY, KEGG_LEISHMANIA_INFECTION, KEGG_HYPERTROPHIC_CARDIOMYOPATHY_HCM, KEGG_LEUKOCYTE_TRANSENDOTHELIAL_MIGRATION, KEGG_ARRHYTHMOGENIC_RIGHT_VENTRICULAR_CARDIOMYOPATHY_ARVC, KEGG_INTESTINAL_IMMUNE_NETWORK_FOR_IGA_PRODU…	KEGG_CELL_ADHESION_MOLECULES_CAMS, KEGG_LEUKOCYTE_TRANSENDOTHELIAL_MIGRATION	EC	FALSE	TRUE	FALSE	FALSE	FALSE	TRUE	ITGA4|VCAM1	10
CD8+NKT-like_cells	EC	ITGA4	CD81	2	8.06224e-07	8.91976e-07	0.948231	0.932467	Both	KEGG_CELL_ADHESION_MOLECULES_CAMS, KEGG_REGULATION_OF_ACTIN_CYTOSKELETON, KEGG_ECM_RECEPTOR_INTERACTION, KEGG_HEMATOPOIETIC_CELL_LINEAGE, KEGG_FOCAL_ADHESION, KEGG_DILATED_CARDIOMYOPATHY, KEGG_LEISHMANIA_INFECTION, KEGG_HYPERTROPHIC_CARDIOMYOPATHY_HCM, KEGG_LEUKOCYTE_TRANSENDOTHELIAL_MIGRATION, KEGG_ARRHYTHMOGENIC_RIGHT_VENTRICULAR_CARDIOMYOPATHY_ARVC, KEGG_INTESTINAL_IMMUNE_NETWORK_FOR_IGA_PRODU…	KEGG_B_CELL_RECEPTOR_SIGNALING_PATHWAY	EC	FALSE	TRUE	FALSE	FALSE	FALSE	TRUE	ITGA4|CD81	20
CD8+NKT-like_cells	EC	IL2RB	NPTN	1	8.06224e-07	5.24507e-07	0.954241	0.760905	Both	KEGG_JAK_STAT_SIGNALING_PATHWAY, KEGG_CYTOKINE_CYTOKINE_RECEPTOR_INTERACTION, KEGG_ENDOCYTOSIS		EC	FALSE	TRUE	FALSE	FALSE	FALSE	TRUE	IL2RB|NPTN	3
CD8+NKT-like_cells	EC	ITGAL	ICAM1	10	8.06224e-07		0.934465		Young	KEGG_CELL_ADHESION_MOLECULES_CAMS, KEGG_VIRAL_MYOCARDITIS, KEGG_REGULATION_OF_ACTIN_CYTOSKELETON, KEGG_NATURAL_KILLER_CELL_MEDIATED_CYTOTOXICITY, KEGG_LEUKOCYTE_TRANSENDOTHELIAL_MIGRATION	KEGG_CELL_ADHESION_MOLECULES_CAMS, KEGG_VIRAL_MYOCARDITIS, KEGG_NATURAL_KILLER_CELL_MEDIATED_CYTOTOXICITY, KEGG_LEUKOCYTE_TRANSENDOTHELIAL_MIGRATION	EC	FALSE	TRUE	FALSE	FALSE	FALSE	TRUE	ITGAL|ICAM1	2
CD8+NKT-like_cells	EC	TGFBR1	ENG	12	8.06224e-07		0.938535		Young	KEGG_PANCREATIC_CANCER, KEGG_CYTOKINE_CYTOKINE_RECEPTOR_INTERACTION, KEGG_TGF_BETA_SIGNALING_PATHWAY, KEGG_COLORECTAL_CANCER, KEGG_MAPK_SIGNALING_PATHWAY, KEGG_CHRONIC_MYELOID_LEUKEMIA, KEGG_ADHERENS_JUNCTION, KEGG_PATHWAYS_IN_CANCER		EC	FALSE	TRUE	FALSE	FALSE	FALSE	TRUE	TGFBR1|ENG	3
CD8+NKT-like_cells	EC	TGFBR1	CDH5	1	8.06224e-07		0.919421		Young	KEGG_PANCREATIC_CANCER, KEGG_CYTOKINE_CYTOKINE_RECEPTOR_INTERACTION, KEGG_TGF_BETA_SIGNALING_PATHWAY, KEGG_COLORECTAL_CANCER, KEGG_MAPK_SIGNALING_PATHWAY, KEGG_CHRONIC_MYELOID_LEUKEMIA, KEGG_ADHERENS_JUNCTION, KEGG_PATHWAYS_IN_CANCER	KEGG_CELL_ADHESION_MOLECULES_CAMS, KEGG_LEUKOCYTE_TRANSENDOTHELIAL_MIGRATION	EC	FALSE	TRUE	FALSE	FALSE	FALSE	TRUE	TGFBR1|CDH5	1
CD8+NKT-like_cells	EC	TGFBR1	TGFBR2	27	8.06224e-07		0.886764		Young	KEGG_PANCREATIC_CANCER, KEGG_CYTOKINE_CYTOKINE_RECEPTOR_INTERACTION, KEGG_TGF_BETA_SIGNALING_PATHWAY, KEGG_COLORECTAL_CANCER, KEGG_MAPK_SIGNALING_PATHWAY, KEGG_CHRONIC_MYELOID_LEUKEMIA, KEGG_ADHERENS_JUNCTION, KEGG_PATHWAYS_IN_CANCER	KEGG_PANCREATIC_CANCER, KEGG_CYTOKINE_CYTOKINE_RECEPTOR_INTERACTION, KEGG_TGF_BETA_SIGNALING_PATHWAY, KEGG_CHRONIC_MYELOID_LEUKEMIA, KEGG_ADHERENS_JUNCTION, KEGG_PATHWAYS_IN_CANCER, KEGG_COLORECTAL_CANCER, KEGG_MAPK_SIGNALING_PATHWAY	EC	FALSE	TRUE	FALSE	FALSE	FALSE	TRUE	TGFBR1|TGFBR2	5
CD8+NKT-like_cells	EC	TGFBR1	TGFBR3	3	8.06224e-07		0.775639		Young	KEGG_PANCREATIC_CANCER, KEGG_CYTOKINE_CYTOKINE_RECEPTOR_INTERACTION, KEGG_TGF_BETA_SIGNALING_PATHWAY, KEGG_COLORECTAL_CANCER, KEGG_MAPK_SIGNALING_PATHWAY, KEGG_CHRONIC_MYELOID_LEUKEMIA, KEGG_ADHERENS_JUNCTION, KEGG_PATHWAYS_IN_CANCER		EC	FALSE	TRUE	FALSE	FALSE	FALSE	TRUE	TGFBR1|TGFBR3	2
CD8+NKT-like_cells	EC	TGFBR2	ENG	12	8.06224e-07	4.56086e-07	0.913553	0.915136	Both	KEGG_PANCREATIC_CANCER, KEGG_CYTOKINE_CYTOKINE_RECEPTOR_INTERACTION, KEGG_TGF_BETA_SIGNALING_PATHWAY, KEGG_CHRONIC_MYELOID_LEUKEMIA, KEGG_ADHERENS_JUNCTION, KEGG_PATHWAYS_IN_CANCER, KEGG_COLORECTAL_CANCER, KEGG_MAPK_SIGNALING_PATHWAY		EC	FALSE	TRUE	FALSE	FALSE	FALSE	TRUE	TGFBR2|ENG	8
CD8+NKT-like_cells	EC	TGFBR2	CDH5	1	8.06224e-07	3.11684e-07	0.861444	0.913955	Both	KEGG_PANCREATIC_CANCER, KEGG_CYTOKINE_CYTOKINE_RECEPTOR_INTERACTION, KEGG_TGF_BETA_SIGNALING_PATHWAY, KEGG_CHRONIC_MYELOID_LEUKEMIA, KEGG_ADHERENS_JUNCTION, KEGG_PATHWAYS_IN_CANCER, KEGG_COLORECTAL_CANCER, KEGG_MAPK_SIGNALING_PATHWAY	KEGG_CELL_ADHESION_MOLECULES_CAMS, KEGG_LEUKOCYTE_TRANSENDOTHELIAL_MIGRATION	EC	FALSE	TRUE	FALSE	FALSE	FALSE	TRUE	TGFBR2|CDH5	4
CD8+NKT-like_cells	EC	TGFBR2	TGFBR3	14	8.06224e-07	2.97257e-06	0.737923	0.829733	Both	KEGG_PANCREATIC_CANCER, KEGG_CYTOKINE_CYTOKINE_RECEPTOR_INTERACTION, KEGG_TGF_BETA_SIGNALING_PATHWAY, KEGG_CHRONIC_MYELOID_LEUKEMIA, KEGG_ADHERENS_JUNCTION, KEGG_PATHWAYS_IN_CANCER, KEGG_COLORECTAL_CANCER, KEGG_MAPK_SIGNALING_PATHWAY		EC	FALSE	TRUE	FALSE	FALSE	FALSE	TRUE	TGFBR2|TGFBR3	8
CD8+NKT-like_cells	EC	CD96	NECTIN2	1	8.06224e-07	3.11684e-07	0.785556	0.925955	Both		KEGG_CELL_ADHESION_MOLECULES_CAMS, KEGG_ADHERENS_JUNCTION	EC	FALSE	TRUE	FALSE	FALSE	FALSE	TRUE	CD96|NECTIN2	1
CD8+NKT-like_cells	EC	KLRD1	HLA-E	5	8.06224e-07	3.11684e-07	0.74167	0.85072	Both	KEGG_NATURAL_KILLER_CELL_MEDIATED_CYTOTOXICITY, KEGG_ANTIGEN_PROCESSING_AND_PRESENTATION, KEGG_GRAFT_VERSUS_HOST_DISEASE	KEGG_CELL_ADHESION_MOLECULES_CAMS, KEGG_VIRAL_MYOCARDITIS, KEGG_NATURAL_KILLER_CELL_MEDIATED_CYTOTOXICITY, KEGG_ALLOGRAFT_REJECTION, KEGG_ENDOCYTOSIS, KEGG_GRAFT_VERSUS_HOST_DISEASE, KEGG_ANTIGEN_PROCESSING_AND_PRESENTATION, KEGG_TYPE_I_DIABETES_MELLITUS, KEGG_AUTOIMMUNE_THYROID_DISEASE	EC	FALSE	TRUE	FALSE	FALSE	FALSE	TRUE	KLRD1|HLA-E	10
CD8+NKT-like_cells	EC	SELPLG	ESAM	1	8.06224e-07		0.808048		Young	KEGG_CELL_ADHESION_MOLECULES_CAMS	KEGG_CELL_ADHESION_MOLECULES_CAMS, KEGG_LEUKOCYTE_TRANSENDOTHELIAL_MIGRATION	EC	FALSE	TRUE	FALSE	FALSE	FALSE	TRUE	SELPLG|ESAM	2
CD8+NKT-like_cells	EC	CD226	NECTIN2	9	8.06224e-07		0.889444		Young	KEGG_CELL_ADHESION_MOLECULES_CAMS	KEGG_CELL_ADHESION_MOLECULES_CAMS, KEGG_ADHERENS_JUNCTION	EC	FALSE	TRUE	FALSE	FALSE	FALSE	TRUE	CD226|NECTIN2	1
CD8+NKT-like_cells	EC	TIGIT	NECTIN2	10	8.06224e-07	3.11684e-07	0.73791	0.905377	Both		KEGG_CELL_ADHESION_MOLECULES_CAMS, KEGG_ADHERENS_JUNCTION	EC	FALSE	TRUE	FALSE	FALSE	FALSE	TRUE	TIGIT|NECTIN2	1
CD8+NKT-like_cells	EC	JAML	CXADR	4	8.06224e-07		0.717976		Young		KEGG_VIRAL_MYOCARDITIS	EC	FALSE	TRUE	FALSE	FALSE	FALSE	TRUE	JAML|CXADR	1
CD8+NKT-like_cells	EC	TNF	TNFRSF1A	98	8.06224e-07	3.11684e-07	0.882709	0.976868	Both	KEGG_ADIPOCYTOKINE_SIGNALING_PATHWAY, KEGG_CYTOKINE_CYTOKINE_RECEPTOR_INTERACTION, KEGG_TGF_BETA_SIGNALING_PATHWAY, KEGG_TOLL_LIKE_RECEPTOR_SIGNALING_PATHWAY, KEGG_GRAFT_VERSUS_HOST_DISEASE, KEGG_NOD_LIKE_RECEPTOR_SIGNALING_PATHWAY, KEGG_RIG_I_LIKE_RECEPTOR_SIGNALING_PATHWAY, KEGG_HYPERTROPHIC_CARDIOMYOPATHY_HCM, KEGG_AMYOTROPHIC_LATERAL_SCLEROSIS_ALS, KEGG_T_CELL_RECEPTOR_SIGNALING_PATHWAY, KEGG…	KEGG_ADIPOCYTOKINE_SIGNALING_PATHWAY, KEGG_CYTOKINE_CYTOKINE_RECEPTOR_INTERACTION, KEGG_APOPTOSIS, KEGG_ALZHEIMERS_DISEASE, KEGG_MAPK_SIGNALING_PATHWAY, KEGG_AMYOTROPHIC_LATERAL_SCLEROSIS_ALS	EC	FALSE	TRUE	FALSE	FALSE	FALSE	TRUE	TNF|TNFRSF1A	4
CD8+NKT-like_cells	EC	TNF	FLT4	1	8.06224e-07	3.11684e-07	0.850191	0.826074	Both	KEGG_ADIPOCYTOKINE_SIGNALING_PATHWAY, KEGG_CYTOKINE_CYTOKINE_RECEPTOR_INTERACTION, KEGG_TGF_BETA_SIGNALING_PATHWAY, KEGG_TOLL_LIKE_RECEPTOR_SIGNALING_PATHWAY, KEGG_GRAFT_VERSUS_HOST_DISEASE, KEGG_NOD_LIKE_RECEPTOR_SIGNALING_PATHWAY, KEGG_RIG_I_LIKE_RECEPTOR_SIGNALING_PATHWAY, KEGG_HYPERTROPHIC_CARDIOMYOPATHY_HCM, KEGG_AMYOTROPHIC_LATERAL_SCLEROSIS_ALS, KEGG_T_CELL_RECEPTOR_SIGNALING_PATHWAY, KEGG…	KEGG_CYTOKINE_CYTOKINE_RECEPTOR_INTERACTION, KEGG_FOCAL_ADHESION	EC	FALSE	TRUE	FALSE	FALSE	FALSE	TRUE	TNF|FLT4	1
CD8+NKT-like_cells	EC	TNF	LTBR	2	8.06224e-07	3.11684e-07	0.872571	0.802916	Both	KEGG_ADIPOCYTOKINE_SIGNALING_PATHWAY, KEGG_CYTOKINE_CYTOKINE_RECEPTOR_INTERACTION, KEGG_TGF_BETA_SIGNALING_PATHWAY, KEGG_TOLL_LIKE_RECEPTOR_SIGNALING_PATHWAY, KEGG_GRAFT_VERSUS_HOST_DISEASE, KEGG_NOD_LIKE_RECEPTOR_SIGNALING_PATHWAY, KEGG_RIG_I_LIKE_RECEPTOR_SIGNALING_PATHWAY, KEGG_HYPERTROPHIC_CARDIOMYOPATHY_HCM, KEGG_AMYOTROPHIC_LATERAL_SCLEROSIS_ALS, KEGG_T_CELL_RECEPTOR_SIGNALING_PATHWAY, KEGG…	KEGG_CYTOKINE_CYTOKINE_RECEPTOR_INTERACTION, KEGG_INTESTINAL_IMMUNE_NETWORK_FOR_IGA_PRODUCTION	EC	FALSE	TRUE	FALSE	FALSE	FALSE	TRUE	TNF|LTBR	2
CD8+NKT-like_cells	EC	TNF	NOTCH1	1	8.06224e-07	3.11684e-07	0.907162	0.794364	Both	KEGG_ADIPOCYTOKINE_SIGNALING_PATHWAY, KEGG_CYTOKINE_CYTOKINE_RECEPTOR_INTERACTION, KEGG_TGF_BETA_SIGNALING_PATHWAY, KEGG_TOLL_LIKE_RECEPTOR_SIGNALING_PATHWAY, KEGG_GRAFT_VERSUS_HOST_DISEASE, KEGG_NOD_LIKE_RECEPTOR_SIGNALING_PATHWAY, KEGG_RIG_I_LIKE_RECEPTOR_SIGNALING_PATHWAY, KEGG_HYPERTROPHIC_CARDIOMYOPATHY_HCM, KEGG_AMYOTROPHIC_LATERAL_SCLEROSIS_ALS, KEGG_T_CELL_RECEPTOR_SIGNALING_PATHWAY, KEGG…	KEGG_NOTCH_SIGNALING_PATHWAY, KEGG_PRION_DISEASES, KEGG_DORSO_VENTRAL_AXIS_FORMATION	EC	FALSE	TRUE	FALSE	FALSE	FALSE	TRUE	TNF|NOTCH1	1
CD8+NKT-like_cells	EC	HLA-DQA2	CD4	1	8.06224e-07		0.841809		Young	KEGG_ASTHMA, KEGG_ANTIGEN_PROCESSING_AND_PRESENTATION, KEGG_TYPE_I_DIABETES_MELLITUS, KEGG_AUTOIMMUNE_THYROID_DISEASE, KEGG_GRAFT_VERSUS_HOST_DISEASE, KEGG_INTESTINAL_IMMUNE_NETWORK_FOR_IGA_PRODUCTION, KEGG_CELL_ADHESION_MOLECULES_CAMS, KEGG_LEISHMANIA_INFECTION, KEGG_VIRAL_MYOCARDITIS, KEGG_ALLOGRAFT_REJECTION, KEGG_SYSTEMIC_LUPUS_ERYTHEMATOSUS	KEGG_CELL_ADHESION_MOLECULES_CAMS, KEGG_ANTIGEN_PROCESSING_AND_PRESENTATION, KEGG_PRIMARY_IMMUNODEFICIENCY, KEGG_HEMATOPOIETIC_CELL_LINEAGE, KEGG_T_CELL_RECEPTOR_SIGNALING_PATHWAY	EC	FALSE	TRUE	FALSE	FALSE	FALSE	TRUE	HLA-DQA2|CD4	5
CD8+NKT-like_cells	EC	HLA-DPA1	CD4	2	8.06224e-07	2.09119e-06	0.852182	0.806808	Both	KEGG_ASTHMA, KEGG_CELL_ADHESION_MOLECULES_CAMS, KEGG_LEISHMANIA_INFECTION, KEGG_VIRAL_MYOCARDITIS, KEGG_ANTIGEN_PROCESSING_AND_PRESENTATION, KEGG_ALLOGRAFT_REJECTION, KEGG_SYSTEMIC_LUPUS_ERYTHEMATOSUS, KEGG_TYPE_I_DIABETES_MELLITUS, KEGG_AUTOIMMUNE_THYROID_DISEASE, KEGG_GRAFT_VERSUS_HOST_DISEASE, KEGG_INTESTINAL_IMMUNE_NETWORK_FOR_IGA_PRODUCTION	KEGG_CELL_ADHESION_MOLECULES_CAMS, KEGG_ANTIGEN_PROCESSING_AND_PRESENTATION, KEGG_PRIMARY_IMMUNODEFICIENCY, KEGG_HEMATOPOIETIC_CELL_LINEAGE, KEGG_T_CELL_RECEPTOR_SIGNALING_PATHWAY	EC	FALSE	TRUE	FALSE	FALSE	FALSE	TRUE	HLA-DPA1|CD4	12
CD8+NKT-like_cells	EC	TGFB1	ENG	9	8.06224e-07	3.11684e-07	0.792637	0.860702	Both	KEGG_PANCREATIC_CANCER, KEGG_CYTOKINE_CYTOKINE_RECEPTOR_INTERACTION, KEGG_TGF_BETA_SIGNALING_PATHWAY, KEGG_CHRONIC_MYELOID_LEUKEMIA, KEGG_HYPERTROPHIC_CARDIOMYOPATHY_HCM, KEGG_PATHWAYS_IN_CANCER, KEGG_CELL_CYCLE, KEGG_COLORECTAL_CANCER, KEGG_DILATED_CARDIOMYOPATHY, KEGG_MAPK_SIGNALING_PATHWAY, KEGG_LEISHMANIA_INFECTION, KEGG_INTESTINAL_IMMUNE_NETWORK_FOR_IGA_PRODUCTION, KEGG_RENAL_CELL_CARCINOMA		EC	FALSE	TRUE	FALSE	FALSE	FALSE	TRUE	TGFB1|ENG	14
CD8+NKT-like_cells	EC	TGFB1	TGFBR3	19	8.06224e-07	1.19107e-06	0.792382	0.794634	Both	KEGG_PANCREATIC_CANCER, KEGG_CYTOKINE_CYTOKINE_RECEPTOR_INTERACTION, KEGG_TGF_BETA_SIGNALING_PATHWAY, KEGG_CHRONIC_MYELOID_LEUKEMIA, KEGG_HYPERTROPHIC_CARDIOMYOPATHY_HCM, KEGG_PATHWAYS_IN_CANCER, KEGG_CELL_CYCLE, KEGG_COLORECTAL_CANCER, KEGG_DILATED_CARDIOMYOPATHY, KEGG_MAPK_SIGNALING_PATHWAY, KEGG_LEISHMANIA_INFECTION, KEGG_INTESTINAL_IMMUNE_NETWORK_FOR_IGA_PRODUCTION, KEGG_RENAL_CELL_CARCINOMA		EC	FALSE	TRUE	FALSE	FALSE	FALSE	TRUE	TGFB1|TGFBR3	14
CD8+NKT-like_cells	EC	SPON2	ITGA5	1	8.06224e-07		0.834202		Young		KEGG_REGULATION_OF_ACTIN_CYTOSKELETON, KEGG_ECM_RECEPTOR_INTERACTION, KEGG_HYPERTROPHIC_CARDIOMYOPATHY_HCM, KEGG_HEMATOPOIETIC_CELL_LINEAGE, KEGG_FOCAL_ADHESION, KEGG_DILATED_CARDIOMYOPATHY, KEGG_ARRHYTHMOGENIC_RIGHT_VENTRICULAR_CARDIOMYOPATHY_ARVC	EC	FALSE	TRUE	FALSE	FALSE	FALSE	TRUE	SPON2|ITGA5	1
CD8+NKT-like_cells	EC	IL16	CD4	16	8.06224e-07	3.11684e-07	0.860716	0.877405	Both		KEGG_CELL_ADHESION_MOLECULES_CAMS, KEGG_ANTIGEN_PROCESSING_AND_PRESENTATION, KEGG_PRIMARY_IMMUNODEFICIENCY, KEGG_HEMATOPOIETIC_CELL_LINEAGE, KEGG_T_CELL_RECEPTOR_SIGNALING_PATHWAY	EC	FALSE	TRUE	FALSE	FALSE	FALSE	TRUE	IL16|CD4	8
CD8+NKT-like_cells	MSC	BTN3A1	LRRC4C	1	8.06224e-07		0.889777		Young		KEGG_AXON_GUIDANCE	MSC	FALSE	FALSE	FALSE	TRUE	FALSE	TRUE	BTN3A1|LRRC4C	1
CD8+NKT-like_cells	MSC	ITGB1BP1	ITGB5	1	8.06224e-07	1.29671e-06	0.741889	0.973398	Both		KEGG_REGULATION_OF_ACTIN_CYTOSKELETON, KEGG_ECM_RECEPTOR_INTERACTION, KEGG_HYPERTROPHIC_CARDIOMYOPATHY_HCM, KEGG_FOCAL_ADHESION, KEGG_DILATED_CARDIOMYOPATHY, KEGG_ARRHYTHMOGENIC_RIGHT_VENTRICULAR_CARDIOMYOPATHY_ARVC	MSC	FALSE	FALSE	FALSE	TRUE	FALSE	TRUE	ITGB1BP1|ITGB5	5
CD8+NKT-like_cells	MSC	TNFSF14	LTBR	23	8.06224e-07	3.11684e-07	0.768178	0.754521	Both	KEGG_CYTOKINE_CYTOKINE_RECEPTOR_INTERACTION	KEGG_CYTOKINE_CYTOKINE_RECEPTOR_INTERACTION, KEGG_INTESTINAL_IMMUNE_NETWORK_FOR_IGA_PRODUCTION	MSC	FALSE	FALSE	FALSE	TRUE	FALSE	TRUE	TNFSF14|LTBR	2
CD8+NKT-like_cells	MSC	CD160	TNFRSF14	7	8.06224e-07	3.87059e-07	0.832071	0.769501	Both		KEGG_CYTOKINE_CYTOKINE_RECEPTOR_INTERACTION	MSC	FALSE	FALSE	FALSE	TRUE	FALSE	TRUE	CD160|TNFRSF14	5
CD8+NKT-like_cells	MSC	ITGB2	THY1	2	8.06224e-07	4.50628e-07	0.807126	0.886901	Both	KEGG_CELL_ADHESION_MOLECULES_CAMS, KEGG_VIRAL_MYOCARDITIS, KEGG_REGULATION_OF_ACTIN_CYTOSKELETON, KEGG_NATURAL_KILLER_CELL_MEDIATED_CYTOTOXICITY, KEGG_LEISHMANIA_INFECTION, KEGG_LEUKOCYTE_TRANSENDOTHELIAL_MIGRATION	KEGG_LEUKOCYTE_TRANSENDOTHELIAL_MIGRATION	MSC	FALSE	FALSE	FALSE	TRUE	FALSE	TRUE	ITGB2|THY1	7
CD8+NKT-like_cells	MSC	ITGB1	VCAM1	5	8.06224e-07	3.11684e-07	0.88538	0.768341	Both	KEGG_CELL_ADHESION_MOLECULES_CAMS, KEGG_REGULATION_OF_ACTIN_CYTOSKELETON, KEGG_ECM_RECEPTOR_INTERACTION, KEGG_AXON_GUIDANCE, KEGG_FOCAL_ADHESION, KEGG_DILATED_CARDIOMYOPATHY, KEGG_SMALL_CELL_LUNG_CANCER, KEGG_LEISHMANIA_INFECTION, KEGG_HYPERTROPHIC_CARDIOMYOPATHY_HCM, KEGG_LEUKOCYTE_TRANSENDOTHELIAL_MIGRATION, KEGG_PATHOGENIC_ESCHERICHIA_COLI_INFECTION, KEGG_ARRHYTHMOGENIC_RIGHT_VENTRICULAR_CARDI…	KEGG_CELL_ADHESION_MOLECULES_CAMS, KEGG_LEUKOCYTE_TRANSENDOTHELIAL_MIGRATION	MSC	FALSE	FALSE	FALSE	TRUE	FALSE	TRUE	ITGB1|VCAM1	14
CD8+NKT-like_cells	MSC	ITGA4	VCAM1	3	8.06224e-07	3.11684e-07	0.765644	0.888267	Both	KEGG_CELL_ADHESION_MOLECULES_CAMS, KEGG_REGULATION_OF_ACTIN_CYTOSKELETON, KEGG_ECM_RECEPTOR_INTERACTION, KEGG_HEMATOPOIETIC_CELL_LINEAGE, KEGG_FOCAL_ADHESION, KEGG_DILATED_CARDIOMYOPATHY, KEGG_LEISHMANIA_INFECTION, KEGG_HYPERTROPHIC_CARDIOMYOPATHY_HCM, KEGG_LEUKOCYTE_TRANSENDOTHELIAL_MIGRATION, KEGG_ARRHYTHMOGENIC_RIGHT_VENTRICULAR_CARDIOMYOPATHY_ARVC, KEGG_INTESTINAL_IMMUNE_NETWORK_FOR_IGA_PRODU…	KEGG_CELL_ADHESION_MOLECULES_CAMS, KEGG_LEUKOCYTE_TRANSENDOTHELIAL_MIGRATION	MSC	FALSE	FALSE	FALSE	TRUE	FALSE	TRUE	ITGA4|VCAM1	10
CD8+NKT-like_cells	MSC	ITGA4	CD81	2	8.06224e-07	3.11684e-07	0.837549	0.701505	Both	KEGG_CELL_ADHESION_MOLECULES_CAMS, KEGG_REGULATION_OF_ACTIN_CYTOSKELETON, KEGG_ECM_RECEPTOR_INTERACTION, KEGG_HEMATOPOIETIC_CELL_LINEAGE, KEGG_FOCAL_ADHESION, KEGG_DILATED_CARDIOMYOPATHY, KEGG_LEISHMANIA_INFECTION, KEGG_HYPERTROPHIC_CARDIOMYOPATHY_HCM, KEGG_LEUKOCYTE_TRANSENDOTHELIAL_MIGRATION, KEGG_ARRHYTHMOGENIC_RIGHT_VENTRICULAR_CARDIOMYOPATHY_ARVC, KEGG_INTESTINAL_IMMUNE_NETWORK_FOR_IGA_PRODU…	KEGG_B_CELL_RECEPTOR_SIGNALING_PATHWAY	MSC	FALSE	FALSE	FALSE	TRUE	FALSE	TRUE	ITGA4|CD81	20
CD8+NKT-like_cells	MSC	ITGA4	ADAM28	2	8.06224e-07	7.3537e-07	0.7365	0.880832	Both	KEGG_CELL_ADHESION_MOLECULES_CAMS, KEGG_REGULATION_OF_ACTIN_CYTOSKELETON, KEGG_ECM_RECEPTOR_INTERACTION, KEGG_HEMATOPOIETIC_CELL_LINEAGE, KEGG_FOCAL_ADHESION, KEGG_DILATED_CARDIOMYOPATHY, KEGG_LEISHMANIA_INFECTION, KEGG_HYPERTROPHIC_CARDIOMYOPATHY_HCM, KEGG_LEUKOCYTE_TRANSENDOTHELIAL_MIGRATION, KEGG_ARRHYTHMOGENIC_RIGHT_VENTRICULAR_CARDIOMYOPATHY_ARVC, KEGG_INTESTINAL_IMMUNE_NETWORK_FOR_IGA_PRODU…		MSC	FALSE	FALSE	FALSE	TRUE	FALSE	TRUE	ITGA4|ADAM28	10
CD8+NKT-like_cells	MSC	CD99	CD81	1	8.06224e-07	3.11684e-07	0.707142	0.77051	Both	KEGG_CELL_ADHESION_MOLECULES_CAMS, KEGG_LEUKOCYTE_TRANSENDOTHELIAL_MIGRATION	KEGG_B_CELL_RECEPTOR_SIGNALING_PATHWAY	MSC	FALSE	FALSE	FALSE	TRUE	FALSE	TRUE	CD99|CD81	24
CD8+NKT-like_cells	MSC	IL2RB	NPTN	1	8.06224e-07	3.11684e-07	0.76301	0.883495	Both	KEGG_JAK_STAT_SIGNALING_PATHWAY, KEGG_CYTOKINE_CYTOKINE_RECEPTOR_INTERACTION, KEGG_ENDOCYTOSIS		MSC	FALSE	FALSE	FALSE	TRUE	FALSE	TRUE	IL2RB|NPTN	3
CD8+NKT-like_cells	MSC	CALR	LRP1	11	8.06224e-07	3.11684e-07	0.815101	0.961482	Both	KEGG_ANTIGEN_PROCESSING_AND_PRESENTATION	KEGG_ALZHEIMERS_DISEASE	MSC	FALSE	FALSE	FALSE	TRUE	FALSE	TRUE	CALR|LRP1	16
CD8+NKT-like_cells	MSC	KLRD1	HLA-E	5	8.06224e-07	3.11684e-07	0.901527	0.801421	Both	KEGG_NATURAL_KILLER_CELL_MEDIATED_CYTOTOXICITY, KEGG_ANTIGEN_PROCESSING_AND_PRESENTATION, KEGG_GRAFT_VERSUS_HOST_DISEASE	KEGG_CELL_ADHESION_MOLECULES_CAMS, KEGG_VIRAL_MYOCARDITIS, KEGG_NATURAL_KILLER_CELL_MEDIATED_CYTOTOXICITY, KEGG_ALLOGRAFT_REJECTION, KEGG_ENDOCYTOSIS, KEGG_GRAFT_VERSUS_HOST_DISEASE, KEGG_ANTIGEN_PROCESSING_AND_PRESENTATION, KEGG_TYPE_I_DIABETES_MELLITUS, KEGG_AUTOIMMUNE_THYROID_DISEASE	MSC	FALSE	FALSE	FALSE	TRUE	FALSE	TRUE	KLRD1|HLA-E	10
CD8+NKT-like_cells	MSC	SEMA4D	PLXNB2	9	8.06224e-07	3.11684e-07	0.767661	0.900906	Both	KEGG_AXON_GUIDANCE	KEGG_AXON_GUIDANCE	MSC	FALSE	FALSE	FALSE	TRUE	FALSE	TRUE	SEMA4D|PLXNB2	6
CD8+NKT-like_cells	MSC	TNF	TNFRSF1A	98	8.06224e-07	3.11684e-07	0.851355	0.821235	Both	KEGG_ADIPOCYTOKINE_SIGNALING_PATHWAY, KEGG_CYTOKINE_CYTOKINE_RECEPTOR_INTERACTION, KEGG_TGF_BETA_SIGNALING_PATHWAY, KEGG_TOLL_LIKE_RECEPTOR_SIGNALING_PATHWAY, KEGG_GRAFT_VERSUS_HOST_DISEASE, KEGG_NOD_LIKE_RECEPTOR_SIGNALING_PATHWAY, KEGG_RIG_I_LIKE_RECEPTOR_SIGNALING_PATHWAY, KEGG_HYPERTROPHIC_CARDIOMYOPATHY_HCM, KEGG_AMYOTROPHIC_LATERAL_SCLEROSIS_ALS, KEGG_T_CELL_RECEPTOR_SIGNALING_PATHWAY, KEGG…	KEGG_ADIPOCYTOKINE_SIGNALING_PATHWAY, KEGG_CYTOKINE_CYTOKINE_RECEPTOR_INTERACTION, KEGG_APOPTOSIS, KEGG_ALZHEIMERS_DISEASE, KEGG_MAPK_SIGNALING_PATHWAY, KEGG_AMYOTROPHIC_LATERAL_SCLEROSIS_ALS	MSC	FALSE	FALSE	FALSE	TRUE	FALSE	TRUE	TNF|TNFRSF1A	4
CD8+NKT-like_cells	MSC	TNF	LTBR	2	8.06224e-07	3.11684e-07	0.958065	0.825601	Both	KEGG_ADIPOCYTOKINE_SIGNALING_PATHWAY, KEGG_CYTOKINE_CYTOKINE_RECEPTOR_INTERACTION, KEGG_TGF_BETA_SIGNALING_PATHWAY, KEGG_TOLL_LIKE_RECEPTOR_SIGNALING_PATHWAY, KEGG_GRAFT_VERSUS_HOST_DISEASE, KEGG_NOD_LIKE_RECEPTOR_SIGNALING_PATHWAY, KEGG_RIG_I_LIKE_RECEPTOR_SIGNALING_PATHWAY, KEGG_HYPERTROPHIC_CARDIOMYOPATHY_HCM, KEGG_AMYOTROPHIC_LATERAL_SCLEROSIS_ALS, KEGG_T_CELL_RECEPTOR_SIGNALING_PATHWAY, KEGG…	KEGG_CYTOKINE_CYTOKINE_RECEPTOR_INTERACTION, KEGG_INTESTINAL_IMMUNE_NETWORK_FOR_IGA_PRODUCTION	MSC	FALSE	FALSE	FALSE	TRUE	FALSE	TRUE	TNF|LTBR	2
CD8+NKT-like_cells	MSC	TNF	PTPRS	1	8.06224e-07		0.950013		Young	KEGG_ADIPOCYTOKINE_SIGNALING_PATHWAY, KEGG_CYTOKINE_CYTOKINE_RECEPTOR_INTERACTION, KEGG_TGF_BETA_SIGNALING_PATHWAY, KEGG_TOLL_LIKE_RECEPTOR_SIGNALING_PATHWAY, KEGG_GRAFT_VERSUS_HOST_DISEASE, KEGG_NOD_LIKE_RECEPTOR_SIGNALING_PATHWAY, KEGG_RIG_I_LIKE_RECEPTOR_SIGNALING_PATHWAY, KEGG_HYPERTROPHIC_CARDIOMYOPATHY_HCM, KEGG_AMYOTROPHIC_LATERAL_SCLEROSIS_ALS, KEGG_T_CELL_RECEPTOR_SIGNALING_PATHWAY, KEGG…		MSC	FALSE	FALSE	FALSE	TRUE	FALSE	TRUE	TNF|PTPRS	2
CD8+NKT-like_cells	MSC	RYK	FZD8	6	8.06224e-07		0.974555		Young		KEGG_BASAL_CELL_CARCINOMA, KEGG_WNT_SIGNALING_PATHWAY, KEGG_MELANOGENESIS, KEGG_PATHWAYS_IN_CANCER	MSC	FALSE	FALSE	FALSE	TRUE	FALSE	TRUE	RYK|FZD8	2
Monocytes	Dendritic_cells	FCAR	CD33	1	8.06224e-07		0.956851		Young		KEGG_HEMATOPOIETIC_CELL_LINEAGE	Dendritic_cells	FALSE	FALSE	FALSE	FALSE	FALSE	FALSE	FCAR|CD33	3
Monocytes	Dendritic_cells	LILRB2	CD33	1	8.06224e-07		0.858436		Young		KEGG_HEMATOPOIETIC_CELL_LINEAGE	Dendritic_cells	FALSE	FALSE	FALSE	FALSE	FALSE	FALSE	LILRB2|CD33	1
Monocytes	Dendritic_cells	MMP9	ITGB2	1	8.06224e-07	3.11684e-07	0.861465	0.971879	Both	KEGG_LEUKOCYTE_TRANSENDOTHELIAL_MIGRATION, KEGG_BLADDER_CANCER, KEGG_PATHWAYS_IN_CANCER	KEGG_CELL_ADHESION_MOLECULES_CAMS, KEGG_VIRAL_MYOCARDITIS, KEGG_REGULATION_OF_ACTIN_CYTOSKELETON, KEGG_NATURAL_KILLER_CELL_MEDIATED_CYTOTOXICITY, KEGG_LEISHMANIA_INFECTION, KEGG_LEUKOCYTE_TRANSENDOTHELIAL_MIGRATION	Dendritic_cells	FALSE	FALSE	FALSE	FALSE	FALSE	FALSE	MMP9|ITGB2	21
Monocytes	Dendritic_cells	MMP9	CD44	12	8.06224e-07	3.11684e-07	0.81816	0.906931	Both	KEGG_LEUKOCYTE_TRANSENDOTHELIAL_MIGRATION, KEGG_BLADDER_CANCER, KEGG_PATHWAYS_IN_CANCER	KEGG_ECM_RECEPTOR_INTERACTION, KEGG_HEMATOPOIETIC_CELL_LINEAGE	Dendritic_cells	FALSE	FALSE	FALSE	FALSE	FALSE	FALSE	MMP9|CD44	21
Monocytes	Dendritic_cells	MMP9	LRP1	5	8.06224e-07	3.11684e-07	0.869687	0.875563	Both	KEGG_LEUKOCYTE_TRANSENDOTHELIAL_MIGRATION, KEGG_BLADDER_CANCER, KEGG_PATHWAYS_IN_CANCER	KEGG_ALZHEIMERS_DISEASE	Dendritic_cells	FALSE	FALSE	FALSE	FALSE	FALSE	FALSE	MMP9|LRP1	6
Monocytes	Dendritic_cells	HP	ASGR1	1	8.06224e-07	3.11684e-07	0.924143	0.813345	Both			Dendritic_cells	FALSE	FALSE	FALSE	FALSE	FALSE	FALSE	HP|ASGR1	2
Monocytes	Dendritic_cells	HP	CD163	3	8.06224e-07	3.11684e-07	0.966884	0.817189	Both			Dendritic_cells	FALSE	FALSE	FALSE	FALSE	FALSE	FALSE	HP|CD163	2
Monocytes	Dendritic_cells	S100A8	ITGB2	1	8.06224e-07	3.11684e-07	0.788813	0.81395	Both		KEGG_CELL_ADHESION_MOLECULES_CAMS, KEGG_VIRAL_MYOCARDITIS, KEGG_REGULATION_OF_ACTIN_CYTOSKELETON, KEGG_NATURAL_KILLER_CELL_MEDIATED_CYTOTOXICITY, KEGG_LEISHMANIA_INFECTION, KEGG_LEUKOCYTE_TRANSENDOTHELIAL_MIGRATION	Dendritic_cells	FALSE	FALSE	FALSE	FALSE	FALSE	FALSE	S100A8|ITGB2	63
Monocytes	Dendritic_cells	S100A8	CD68	1	8.06224e-07	3.11684e-07	0.806707	0.841167	Both		KEGG_LYSOSOME	Dendritic_cells	FALSE	FALSE	FALSE	FALSE	FALSE	FALSE	S100A8|CD68	9
Monocytes	Dendritic_cells	S100A9	ITGB2	1	8.06224e-07	3.11684e-07	0.859458	0.67155	Both		KEGG_CELL_ADHESION_MOLECULES_CAMS, KEGG_VIRAL_MYOCARDITIS, KEGG_REGULATION_OF_ACTIN_CYTOSKELETON, KEGG_NATURAL_KILLER_CELL_MEDIATED_CYTOTOXICITY, KEGG_LEISHMANIA_INFECTION, KEGG_LEUKOCYTE_TRANSENDOTHELIAL_MIGRATION	Dendritic_cells	FALSE	FALSE	FALSE	FALSE	FALSE	FALSE	S100A9|ITGB2	62
Monocytes	Dendritic_cells	S100A9	CD68	1	8.06224e-07	3.11684e-07	0.879581	0.847834	Both		KEGG_LYSOSOME	Dendritic_cells	FALSE	FALSE	FALSE	FALSE	FALSE	FALSE	S100A9|CD68	9
Monocytes	Dendritic_cells	S100A12	TLR4	1	8.06224e-07	3.11684e-07	0.861146	0.91666	Both		KEGG_TOLL_LIKE_RECEPTOR_SIGNALING_PATHWAY, KEGG_LEISHMANIA_INFECTION, KEGG_PATHOGENIC_ESCHERICHIA_COLI_INFECTION	Dendritic_cells	FALSE	FALSE	FALSE	FALSE	FALSE	FALSE	S100A12|TLR4	12
Monocytes	Dendritic_cells	S100A12	CD36	1	8.06224e-07	4.02849e-07	0.832292	0.94002	Both		KEGG_ADIPOCYTOKINE_SIGNALING_PATHWAY, KEGG_ECM_RECEPTOR_INTERACTION, KEGG_HEMATOPOIETIC_CELL_LINEAGE, KEGG_PPAR_SIGNALING_PATHWAY	Dendritic_cells	FALSE	FALSE	FALSE	FALSE	FALSE	FALSE	S100A12|CD36	16
Monocytes	Erythroid_precursors	TNFSF13B	TFRC	1	8.06224e-07	3.11684e-07	0.766186	0.895859	Both	KEGG_CYTOKINE_CYTOKINE_RECEPTOR_INTERACTION, KEGG_INTESTINAL_IMMUNE_NETWORK_FOR_IGA_PRODUCTION	KEGG_HEMATOPOIETIC_CELL_LINEAGE, KEGG_ENDOCYTOSIS	Erythroid_precursors	FALSE	FALSE	FALSE	FALSE	FALSE	FALSE	TNFSF13B|TFRC	3
Monocytes	Erythroid_precursors	B2M	TFRC	2	8.06224e-07	3.11684e-07	0.856646	0.683516	Both	KEGG_ANTIGEN_PROCESSING_AND_PRESENTATION	KEGG_HEMATOPOIETIC_CELL_LINEAGE, KEGG_ENDOCYTOSIS	Erythroid_precursors	FALSE	FALSE	FALSE	FALSE	FALSE	FALSE	B2M|TFRC	11
Monocytes	Erythroid_precursors	S100A12	CD36	1	8.06224e-07	3.11684e-07	0.947831	0.682173	Both		KEGG_ADIPOCYTOKINE_SIGNALING_PATHWAY, KEGG_ECM_RECEPTOR_INTERACTION, KEGG_HEMATOPOIETIC_CELL_LINEAGE, KEGG_PPAR_SIGNALING_PATHWAY	Erythroid_precursors	FALSE	FALSE	FALSE	FALSE	FALSE	FALSE	S100A12|CD36	16
Monocytes	Granulocytes	TYROBP	TREM1	4	8.06224e-07	3.11684e-07	0.944246	0.7898	Both	KEGG_NATURAL_KILLER_CELL_MEDIATED_CYTOTOXICITY		Granulocytes	FALSE	FALSE	FALSE	FALSE	FALSE	FALSE	TYROBP|TREM1	10
Monocytes	Granulocytes	PGLYRP1	TREM1	2	8.06224e-07	3.11684e-07	0.925002	0.965926	Both			Granulocytes	FALSE	FALSE	FALSE	FALSE	FALSE	FALSE	PGLYRP1|TREM1	6
Monocytes	Granulocytes	S100A12	TLR4	1	8.06224e-07	3.11684e-07	0.965948	0.842396	Both		KEGG_TOLL_LIKE_RECEPTOR_SIGNALING_PATHWAY, KEGG_LEISHMANIA_INFECTION, KEGG_PATHOGENIC_ESCHERICHIA_COLI_INFECTION	Granulocytes	FALSE	FALSE	FALSE	FALSE	FALSE	FALSE	S100A12|TLR4	12
Monocytes	CD8+NKT-like_cells	TYROBP	KLRD1	1	8.06224e-07	3.11684e-07	0.857484	0.896164	Both	KEGG_NATURAL_KILLER_CELL_MEDIATED_CYTOTOXICITY	KEGG_NATURAL_KILLER_CELL_MEDIATED_CYTOTOXICITY, KEGG_ANTIGEN_PROCESSING_AND_PRESENTATION, KEGG_GRAFT_VERSUS_HOST_DISEASE	CD8+NKT-like_cells	FALSE	FALSE	FALSE	FALSE	FALSE	FALSE	TYROBP|KLRD1	5
Monocytes	CD8+NKT-like_cells	HLA-B	CD3D	1	8.06224e-07	3.11684e-07	0.93643	0.945034	Both	KEGG_CELL_ADHESION_MOLECULES_CAMS, KEGG_VIRAL_MYOCARDITIS, KEGG_NATURAL_KILLER_CELL_MEDIATED_CYTOTOXICITY, KEGG_ALLOGRAFT_REJECTION, KEGG_ENDOCYTOSIS, KEGG_GRAFT_VERSUS_HOST_DISEASE, KEGG_ANTIGEN_PROCESSING_AND_PRESENTATION, KEGG_TYPE_I_DIABETES_MELLITUS, KEGG_AUTOIMMUNE_THYROID_DISEASE	KEGG_PRIMARY_IMMUNODEFICIENCY, KEGG_HEMATOPOIETIC_CELL_LINEAGE, KEGG_T_CELL_RECEPTOR_SIGNALING_PATHWAY	CD8+NKT-like_cells	FALSE	FALSE	FALSE	FALSE	FALSE	FALSE	HLA-B|CD3D	11
Monocytes	CD8+NKT-like_cells	HLA-B	CD3G	1	8.06224e-07	3.11684e-07	0.780675	0.936767	Both	KEGG_CELL_ADHESION_MOLECULES_CAMS, KEGG_VIRAL_MYOCARDITIS, KEGG_NATURAL_KILLER_CELL_MEDIATED_CYTOTOXICITY, KEGG_ALLOGRAFT_REJECTION, KEGG_ENDOCYTOSIS, KEGG_GRAFT_VERSUS_HOST_DISEASE, KEGG_ANTIGEN_PROCESSING_AND_PRESENTATION, KEGG_TYPE_I_DIABETES_MELLITUS, KEGG_AUTOIMMUNE_THYROID_DISEASE	KEGG_HEMATOPOIETIC_CELL_LINEAGE, KEGG_T_CELL_RECEPTOR_SIGNALING_PATHWAY	CD8+NKT-like_cells	FALSE	FALSE	FALSE	FALSE	FALSE	FALSE	HLA-B|CD3G	11
Monocytes	CD8+NKT-like_cells	HLA-A	CD3D	1	8.06224e-07	6.73061e-07	0.740144	0.957462	Both	KEGG_CELL_ADHESION_MOLECULES_CAMS, KEGG_VIRAL_MYOCARDITIS, KEGG_NATURAL_KILLER_CELL_MEDIATED_CYTOTOXICITY, KEGG_ALLOGRAFT_REJECTION, KEGG_ENDOCYTOSIS, KEGG_GRAFT_VERSUS_HOST_DISEASE, KEGG_ANTIGEN_PROCESSING_AND_PRESENTATION, KEGG_TYPE_I_DIABETES_MELLITUS, KEGG_AUTOIMMUNE_THYROID_DISEASE	KEGG_PRIMARY_IMMUNODEFICIENCY, KEGG_HEMATOPOIETIC_CELL_LINEAGE, KEGG_T_CELL_RECEPTOR_SIGNALING_PATHWAY	CD8+NKT-like_cells	FALSE	FALSE	FALSE	FALSE	FALSE	FALSE	HLA-A|CD3D	11
Monocytes	CD8+NKT-like_cells	HLA-A	CD3G	1	8.06224e-07	1.32902e-06	0.771875	0.832992	Both	KEGG_CELL_ADHESION_MOLECULES_CAMS, KEGG_VIRAL_MYOCARDITIS, KEGG_NATURAL_KILLER_CELL_MEDIATED_CYTOTOXICITY, KEGG_ALLOGRAFT_REJECTION, KEGG_ENDOCYTOSIS, KEGG_GRAFT_VERSUS_HOST_DISEASE, KEGG_ANTIGEN_PROCESSING_AND_PRESENTATION, KEGG_TYPE_I_DIABETES_MELLITUS, KEGG_AUTOIMMUNE_THYROID_DISEASE	KEGG_HEMATOPOIETIC_CELL_LINEAGE, KEGG_T_CELL_RECEPTOR_SIGNALING_PATHWAY	CD8+NKT-like_cells	FALSE	FALSE	FALSE	FALSE	FALSE	FALSE	HLA-A|CD3G	11
Monocytes	CD8+NKT-like_cells	PTPRC	CD247	2	8.06224e-07	3.11684e-07	0.730279	0.917954	Both	KEGG_CELL_ADHESION_MOLECULES_CAMS, KEGG_PRIMARY_IMMUNODEFICIENCY, KEGG_FC_GAMMA_R_MEDIATED_PHAGOCYTOSIS, KEGG_T_CELL_RECEPTOR_SIGNALING_PATHWAY	KEGG_NATURAL_KILLER_CELL_MEDIATED_CYTOTOXICITY, KEGG_T_CELL_RECEPTOR_SIGNALING_PATHWAY	CD8+NKT-like_cells	FALSE	FALSE	FALSE	FALSE	FALSE	FALSE	PTPRC|CD247	6
Monocytes	CD8+NKT-like_cells	HLA-C	CD8A	2	8.06224e-07	4.54374e-06	0.862506	0.843637	Both	KEGG_CELL_ADHESION_MOLECULES_CAMS, KEGG_VIRAL_MYOCARDITIS, KEGG_NATURAL_KILLER_CELL_MEDIATED_CYTOTOXICITY, KEGG_ANTIGEN_PROCESSING_AND_PRESENTATION, KEGG_ALLOGRAFT_REJECTION, KEGG_ENDOCYTOSIS, KEGG_TYPE_I_DIABETES_MELLITUS, KEGG_AUTOIMMUNE_THYROID_DISEASE, KEGG_GRAFT_VERSUS_HOST_DISEASE	KEGG_CELL_ADHESION_MOLECULES_CAMS, KEGG_ANTIGEN_PROCESSING_AND_PRESENTATION, KEGG_PRIMARY_IMMUNODEFICIENCY, KEGG_HEMATOPOIETIC_CELL_LINEAGE, KEGG_T_CELL_RECEPTOR_SIGNALING_PATHWAY	CD8+NKT-like_cells	FALSE	FALSE	FALSE	FALSE	FALSE	FALSE	HLA-C|CD8A	11
Monocytes	CD8+NKT-like_cells	HLA-C	CD3D	1	8.06224e-07	3.11684e-07	0.835847	0.885348	Both	KEGG_CELL_ADHESION_MOLECULES_CAMS, KEGG_VIRAL_MYOCARDITIS, KEGG_NATURAL_KILLER_CELL_MEDIATED_CYTOTOXICITY, KEGG_ANTIGEN_PROCESSING_AND_PRESENTATION, KEGG_ALLOGRAFT_REJECTION, KEGG_ENDOCYTOSIS, KEGG_TYPE_I_DIABETES_MELLITUS, KEGG_AUTOIMMUNE_THYROID_DISEASE, KEGG_GRAFT_VERSUS_HOST_DISEASE	KEGG_PRIMARY_IMMUNODEFICIENCY, KEGG_HEMATOPOIETIC_CELL_LINEAGE, KEGG_T_CELL_RECEPTOR_SIGNALING_PATHWAY	CD8+NKT-like_cells	FALSE	FALSE	FALSE	FALSE	FALSE	FALSE	HLA-C|CD3D	11
Monocytes	CD8+NKT-like_cells	HLA-C	CD3G	1	8.06224e-07	3.11684e-07	0.883227	0.871559	Both	KEGG_CELL_ADHESION_MOLECULES_CAMS, KEGG_VIRAL_MYOCARDITIS, KEGG_NATURAL_KILLER_CELL_MEDIATED_CYTOTOXICITY, KEGG_ANTIGEN_PROCESSING_AND_PRESENTATION, KEGG_ALLOGRAFT_REJECTION, KEGG_ENDOCYTOSIS, KEGG_TYPE_I_DIABETES_MELLITUS, KEGG_AUTOIMMUNE_THYROID_DISEASE, KEGG_GRAFT_VERSUS_HOST_DISEASE	KEGG_HEMATOPOIETIC_CELL_LINEAGE, KEGG_T_CELL_RECEPTOR_SIGNALING_PATHWAY	CD8+NKT-like_cells	FALSE	FALSE	FALSE	FALSE	FALSE	FALSE	HLA-C|CD3G	11
Monocytes	CD8+NKT-like_cells	HLA-E	CD8A	1	8.06224e-07	2.25316e-06	0.908889	0.706727	Both	KEGG_CELL_ADHESION_MOLECULES_CAMS, KEGG_VIRAL_MYOCARDITIS, KEGG_NATURAL_KILLER_CELL_MEDIATED_CYTOTOXICITY, KEGG_ALLOGRAFT_REJECTION, KEGG_ENDOCYTOSIS, KEGG_GRAFT_VERSUS_HOST_DISEASE, KEGG_ANTIGEN_PROCESSING_AND_PRESENTATION, KEGG_TYPE_I_DIABETES_MELLITUS, KEGG_AUTOIMMUNE_THYROID_DISEASE	KEGG_CELL_ADHESION_MOLECULES_CAMS, KEGG_ANTIGEN_PROCESSING_AND_PRESENTATION, KEGG_PRIMARY_IMMUNODEFICIENCY, KEGG_HEMATOPOIETIC_CELL_LINEAGE, KEGG_T_CELL_RECEPTOR_SIGNALING_PATHWAY	CD8+NKT-like_cells	FALSE	FALSE	FALSE	FALSE	FALSE	FALSE	HLA-E|CD8A	10
Monocytes	CD8+NKT-like_cells	HLA-E	KLRK1	8	8.06224e-07	8.60662e-07	0.805306	0.786733	Both	KEGG_CELL_ADHESION_MOLECULES_CAMS, KEGG_VIRAL_MYOCARDITIS, KEGG_NATURAL_KILLER_CELL_MEDIATED_CYTOTOXICITY, KEGG_ALLOGRAFT_REJECTION, KEGG_ENDOCYTOSIS, KEGG_GRAFT_VERSUS_HOST_DISEASE, KEGG_ANTIGEN_PROCESSING_AND_PRESENTATION, KEGG_TYPE_I_DIABETES_MELLITUS, KEGG_AUTOIMMUNE_THYROID_DISEASE	KEGG_NATURAL_KILLER_CELL_MEDIATED_CYTOTOXICITY	CD8+NKT-like_cells	FALSE	FALSE	FALSE	FALSE	FALSE	FALSE	HLA-E|KLRK1	10
Monocytes	CD8+NKT-like_cells	HLA-E	KLRD1	17	8.06224e-07	3.11684e-07	0.775893	0.908184	Both	KEGG_CELL_ADHESION_MOLECULES_CAMS, KEGG_VIRAL_MYOCARDITIS, KEGG_NATURAL_KILLER_CELL_MEDIATED_CYTOTOXICITY, KEGG_ALLOGRAFT_REJECTION, KEGG_ENDOCYTOSIS, KEGG_GRAFT_VERSUS_HOST_DISEASE, KEGG_ANTIGEN_PROCESSING_AND_PRESENTATION, KEGG_TYPE_I_DIABETES_MELLITUS, KEGG_AUTOIMMUNE_THYROID_DISEASE	KEGG_NATURAL_KILLER_CELL_MEDIATED_CYTOTOXICITY, KEGG_ANTIGEN_PROCESSING_AND_PRESENTATION, KEGG_GRAFT_VERSUS_HOST_DISEASE	CD8+NKT-like_cells	FALSE	FALSE	FALSE	FALSE	FALSE	FALSE	HLA-E|KLRD1	10
Monocytes	CD8+NKT-like_cells	CD58	CD2	11	8.06224e-07		0.903915		Young	KEGG_CELL_ADHESION_MOLECULES_CAMS	KEGG_CELL_ADHESION_MOLECULES_CAMS, KEGG_HEMATOPOIETIC_CELL_LINEAGE	CD8+NKT-like_cells	FALSE	FALSE	FALSE	FALSE	FALSE	FALSE	CD58|CD2	1
Monocytes	CD8+NKT-like_cells	CXCR4	CCR7	1	8.06224e-07		0.785822		Young	KEGG_CYTOKINE_CYTOKINE_RECEPTOR_INTERACTION, KEGG_ENDOCYTOSIS, KEGG_AXON_GUIDANCE, KEGG_CHEMOKINE_SIGNALING_PATHWAY, KEGG_LEUKOCYTE_TRANSENDOTHELIAL_MIGRATION, KEGG_INTESTINAL_IMMUNE_NETWORK_FOR_IGA_PRODUCTION	KEGG_CYTOKINE_CYTOKINE_RECEPTOR_INTERACTION, KEGG_CHEMOKINE_SIGNALING_PATHWAY	CD8+NKT-like_cells	FALSE	FALSE	FALSE	FALSE	FALSE	FALSE	CXCR4|CCR7	8
Monocytes	CD8+NKT-like_cells	IL10RB	IL10RA	3	8.06224e-07		0.817761		Young	KEGG_JAK_STAT_SIGNALING_PATHWAY, KEGG_CYTOKINE_CYTOKINE_RECEPTOR_INTERACTION	KEGG_JAK_STAT_SIGNALING_PATHWAY, KEGG_CYTOKINE_CYTOKINE_RECEPTOR_INTERACTION	CD8+NKT-like_cells	FALSE	FALSE	FALSE	FALSE	FALSE	FALSE	IL10RB|IL10RA	4
Monocytes	CD8+NKT-like_cells	LILRB2	HLA-F	2	8.06224e-07		0.839372		Young		KEGG_CELL_ADHESION_MOLECULES_CAMS, KEGG_VIRAL_MYOCARDITIS, KEGG_ANTIGEN_PROCESSING_AND_PRESENTATION, KEGG_ALLOGRAFT_REJECTION, KEGG_ENDOCYTOSIS, KEGG_TYPE_I_DIABETES_MELLITUS, KEGG_AUTOIMMUNE_THYROID_DISEASE, KEGG_GRAFT_VERSUS_HOST_DISEASE	CD8+NKT-like_cells	FALSE	FALSE	FALSE	FALSE	FALSE	FALSE	LILRB2|HLA-F	8
Monocytes	CD8+NKT-like_cells	B2M	CD3D	1	8.06224e-07	3.14268e-07	0.867305	0.810176	Both	KEGG_ANTIGEN_PROCESSING_AND_PRESENTATION	KEGG_PRIMARY_IMMUNODEFICIENCY, KEGG_HEMATOPOIETIC_CELL_LINEAGE, KEGG_T_CELL_RECEPTOR_SIGNALING_PATHWAY	CD8+NKT-like_cells	FALSE	FALSE	FALSE	FALSE	FALSE	FALSE	B2M|CD3D	11
Monocytes	CD8+NKT-like_cells	MMP9	ITGB2	1	8.06224e-07	3.11684e-07	0.685268	0.86678	Both	KEGG_LEUKOCYTE_TRANSENDOTHELIAL_MIGRATION, KEGG_BLADDER_CANCER, KEGG_PATHWAYS_IN_CANCER	KEGG_CELL_ADHESION_MOLECULES_CAMS, KEGG_VIRAL_MYOCARDITIS, KEGG_REGULATION_OF_ACTIN_CYTOSKELETON, KEGG_NATURAL_KILLER_CELL_MEDIATED_CYTOTOXICITY, KEGG_LEISHMANIA_INFECTION, KEGG_LEUKOCYTE_TRANSENDOTHELIAL_MIGRATION	CD8+NKT-like_cells	FALSE	FALSE	FALSE	FALSE	FALSE	FALSE	MMP9|ITGB2	21
Monocytes	CD8+NKT-like_cells	MMP9	CD44	12	8.06224e-07	3.11684e-07	0.888291	0.833447	Both	KEGG_LEUKOCYTE_TRANSENDOTHELIAL_MIGRATION, KEGG_BLADDER_CANCER, KEGG_PATHWAYS_IN_CANCER	KEGG_ECM_RECEPTOR_INTERACTION, KEGG_HEMATOPOIETIC_CELL_LINEAGE	CD8+NKT-like_cells	FALSE	FALSE	FALSE	FALSE	FALSE	FALSE	MMP9|CD44	21
Monocytes	Monocytes	MMP9	ITGB2	1	8.06224e-07	3.11684e-07	0.831961	0.952768	Both	KEGG_LEUKOCYTE_TRANSENDOTHELIAL_MIGRATION, KEGG_BLADDER_CANCER, KEGG_PATHWAYS_IN_CANCER	KEGG_CELL_ADHESION_MOLECULES_CAMS, KEGG_VIRAL_MYOCARDITIS, KEGG_REGULATION_OF_ACTIN_CYTOSKELETON, KEGG_NATURAL_KILLER_CELL_MEDIATED_CYTOTOXICITY, KEGG_LEISHMANIA_INFECTION, KEGG_LEUKOCYTE_TRANSENDOTHELIAL_MIGRATION	Monocytes	FALSE	FALSE	FALSE	FALSE	FALSE	FALSE	MMP9|ITGB2	21
Monocytes	Monocytes	MMP9	ITGAM	1	8.06224e-07	3.11684e-07	0.799381	0.95105	Both	KEGG_LEUKOCYTE_TRANSENDOTHELIAL_MIGRATION, KEGG_BLADDER_CANCER, KEGG_PATHWAYS_IN_CANCER	KEGG_CELL_ADHESION_MOLECULES_CAMS, KEGG_LEISHMANIA_INFECTION, KEGG_REGULATION_OF_ACTIN_CYTOSKELETON, KEGG_HEMATOPOIETIC_CELL_LINEAGE, KEGG_LEUKOCYTE_TRANSENDOTHELIAL_MIGRATION	Monocytes	FALSE	FALSE	FALSE	FALSE	FALSE	FALSE	MMP9|ITGAM	12
Monocytes	Plasma_Cells	TNFSF13B	TNFRSF13B	21	8.06224e-07	3.80038e-07	0.880937	0.89777	Both	KEGG_CYTOKINE_CYTOKINE_RECEPTOR_INTERACTION, KEGG_INTESTINAL_IMMUNE_NETWORK_FOR_IGA_PRODUCTION	KEGG_PRIMARY_IMMUNODEFICIENCY, KEGG_CYTOKINE_CYTOKINE_RECEPTOR_INTERACTION, KEGG_INTESTINAL_IMMUNE_NETWORK_FOR_IGA_PRODUCTION	Plasma_Cells	FALSE	FALSE	FALSE	FALSE	FALSE	FALSE	TNFSF13B|TNFRSF13B	3
Monocytes	Plasma_Cells	TNFSF13B	TNFRSF17	24	8.06224e-07	3.11684e-07	0.774793	0.701323	Both	KEGG_CYTOKINE_CYTOKINE_RECEPTOR_INTERACTION, KEGG_INTESTINAL_IMMUNE_NETWORK_FOR_IGA_PRODUCTION	KEGG_CYTOKINE_CYTOKINE_RECEPTOR_INTERACTION, KEGG_INTESTINAL_IMMUNE_NETWORK_FOR_IGA_PRODUCTION	Plasma_Cells	FALSE	FALSE	FALSE	FALSE	FALSE	FALSE	TNFSF13B|TNFRSF17	3
Monocytes	ProB_Cells	PTPRC	CD22	4	8.06224e-07	3.11684e-07	0.968871	0.73731	Both	KEGG_CELL_ADHESION_MOLECULES_CAMS, KEGG_PRIMARY_IMMUNODEFICIENCY, KEGG_FC_GAMMA_R_MEDIATED_PHAGOCYTOSIS, KEGG_T_CELL_RECEPTOR_SIGNALING_PATHWAY	KEGG_CELL_ADHESION_MOLECULES_CAMS, KEGG_HEMATOPOIETIC_CELL_LINEAGE, KEGG_B_CELL_RECEPTOR_SIGNALING_PATHWAY	ProB_Cells	FALSE	FALSE	FALSE	FALSE	FALSE	FALSE	PTPRC|CD22	6
Monocytes	ProB_Cells	MMP9	IFNAR1	1	8.06224e-07	3.11684e-07	0.937419	0.822064	Both	KEGG_LEUKOCYTE_TRANSENDOTHELIAL_MIGRATION, KEGG_BLADDER_CANCER, KEGG_PATHWAYS_IN_CANCER	KEGG_CYTOKINE_CYTOKINE_RECEPTOR_INTERACTION, KEGG_TOLL_LIKE_RECEPTOR_SIGNALING_PATHWAY, KEGG_NATURAL_KILLER_CELL_MEDIATED_CYTOTOXICITY, KEGG_JAK_STAT_SIGNALING_PATHWAY	ProB_Cells	FALSE	FALSE	FALSE	FALSE	FALSE	FALSE	MMP9|IFNAR1	21
Monocytes	ProB_Cells	HP	CD22	2	8.06224e-07	3.11684e-07	0.919885	0.9044	Both		KEGG_CELL_ADHESION_MOLECULES_CAMS, KEGG_HEMATOPOIETIC_CELL_LINEAGE, KEGG_B_CELL_RECEPTOR_SIGNALING_PATHWAY	ProB_Cells	FALSE	FALSE	FALSE	FALSE	FALSE	FALSE	HP|CD22	2
Monocytes	Platelets	ANXA1	ADRA2A	1	8.06224e-07		0.9339		Young		KEGG_NEUROACTIVE_LIGAND_RECEPTOR_INTERACTION	Platelets	FALSE	FALSE	FALSE	FALSE	FALSE	FALSE	ANXA1|ADRA2A	5
Monocytes	Platelets	ITGB2	CD226	1	8.06224e-07	3.11684e-07	0.915469	0.95017	Both	KEGG_CELL_ADHESION_MOLECULES_CAMS, KEGG_VIRAL_MYOCARDITIS, KEGG_REGULATION_OF_ACTIN_CYTOSKELETON, KEGG_NATURAL_KILLER_CELL_MEDIATED_CYTOTOXICITY, KEGG_LEISHMANIA_INFECTION, KEGG_LEUKOCYTE_TRANSENDOTHELIAL_MIGRATION	KEGG_CELL_ADHESION_MOLECULES_CAMS	Platelets	FALSE	FALSE	FALSE	FALSE	FALSE	FALSE	ITGB2|CD226	7
Monocytes	Platelets	IL6R	GP6	1	8.06224e-07	3.11684e-07	0.900857	0.942628	Both	KEGG_CYTOKINE_CYTOKINE_RECEPTOR_INTERACTION, KEGG_HEMATOPOIETIC_CELL_LINEAGE, KEGG_JAK_STAT_SIGNALING_PATHWAY	KEGG_ECM_RECEPTOR_INTERACTION	Platelets	FALSE	FALSE	FALSE	FALSE	FALSE	FALSE	IL6R|GP6	3
Monocytes	Platelets	PLAUR	ITGB3	1	8.06224e-07	3.11684e-07	0.9342	0.845768	Both	KEGG_COMPLEMENT_AND_COAGULATION_CASCADES	KEGG_REGULATION_OF_ACTIN_CYTOSKELETON, KEGG_ECM_RECEPTOR_INTERACTION, KEGG_HEMATOPOIETIC_CELL_LINEAGE, KEGG_FOCAL_ADHESION, KEGG_DILATED_CARDIOMYOPATHY, KEGG_HYPERTROPHIC_CARDIOMYOPATHY_HCM, KEGG_ARRHYTHMOGENIC_RIGHT_VENTRICULAR_CARDIOMYOPATHY_ARVC	Platelets	FALSE	FALSE	FALSE	FALSE	FALSE	FALSE	PLAUR|ITGB3	3
Monocytes	Platelets	PTPRJ	LAT	5	8.06224e-07		0.743477		Young	KEGG_ADHERENS_JUNCTION	KEGG_NATURAL_KILLER_CELL_MEDIATED_CYTOTOXICITY, KEGG_FC_GAMMA_R_MEDIATED_PHAGOCYTOSIS, KEGG_FC_EPSILON_RI_SIGNALING_PATHWAY, KEGG_T_CELL_RECEPTOR_SIGNALING_PATHWAY	Platelets	FALSE	FALSE	FALSE	FALSE	FALSE	FALSE	PTPRJ|LAT	6
Monocytes	Platelets	TGFB1	ITGB3	9	8.06224e-07	3.11684e-07	0.924779	0.847146	Both	KEGG_PANCREATIC_CANCER, KEGG_CYTOKINE_CYTOKINE_RECEPTOR_INTERACTION, KEGG_TGF_BETA_SIGNALING_PATHWAY, KEGG_CHRONIC_MYELOID_LEUKEMIA, KEGG_HYPERTROPHIC_CARDIOMYOPATHY_HCM, KEGG_PATHWAYS_IN_CANCER, KEGG_CELL_CYCLE, KEGG_COLORECTAL_CANCER, KEGG_DILATED_CARDIOMYOPATHY, KEGG_MAPK_SIGNALING_PATHWAY, KEGG_LEISHMANIA_INFECTION, KEGG_INTESTINAL_IMMUNE_NETWORK_FOR_IGA_PRODUCTION, KEGG_RENAL_CELL_CARCINOMA	KEGG_REGULATION_OF_ACTIN_CYTOSKELETON, KEGG_ECM_RECEPTOR_INTERACTION, KEGG_HEMATOPOIETIC_CELL_LINEAGE, KEGG_FOCAL_ADHESION, KEGG_DILATED_CARDIOMYOPATHY, KEGG_HYPERTROPHIC_CARDIOMYOPATHY_HCM, KEGG_ARRHYTHMOGENIC_RIGHT_VENTRICULAR_CARDIOMYOPATHY_ARVC	Platelets	FALSE	FALSE	FALSE	FALSE	FALSE	FALSE	TGFB1|ITGB3	7
Monocytes	EC	ITGB2	ICAM2	2	8.06224e-07	3.11684e-07	0.759375	0.695658	Both	KEGG_CELL_ADHESION_MOLECULES_CAMS, KEGG_VIRAL_MYOCARDITIS, KEGG_REGULATION_OF_ACTIN_CYTOSKELETON, KEGG_NATURAL_KILLER_CELL_MEDIATED_CYTOTOXICITY, KEGG_LEISHMANIA_INFECTION, KEGG_LEUKOCYTE_TRANSENDOTHELIAL_MIGRATION	KEGG_CELL_ADHESION_MOLECULES_CAMS, KEGG_NATURAL_KILLER_CELL_MEDIATED_CYTOTOXICITY	EC	FALSE	TRUE	FALSE	FALSE	FALSE	TRUE	ITGB2|ICAM2	35
Monocytes	EC	IGF1R	INSR	2	8.06224e-07		0.821683		Young	KEGG_GLIOMA, KEGG_ENDOCYTOSIS, KEGG_FOCAL_ADHESION, KEGG_MELANOMA, KEGG_PROSTATE_CANCER, KEGG_LONG_TERM_DEPRESSION, KEGG_ADHERENS_JUNCTION, KEGG_PROGESTERONE_MEDIATED_OOCYTE_MATURATION, KEGG_OOCYTE_MEIOSIS, KEGG_PATHWAYS_IN_CANCER	KEGG_INSULIN_SIGNALING_PATHWAY, KEGG_TYPE_II_DIABETES_MELLITUS, KEGG_ADHERENS_JUNCTION, KEGG_ALDOSTERONE_REGULATED_SODIUM_REABSORPTION	EC	FALSE	TRUE	FALSE	FALSE	FALSE	TRUE	IGF1R|INSR	9
Monocytes	EC	PTPRC	CD4	1	8.06224e-07	5.58804e-07	0.933126	0.922972	Both	KEGG_CELL_ADHESION_MOLECULES_CAMS, KEGG_PRIMARY_IMMUNODEFICIENCY, KEGG_FC_GAMMA_R_MEDIATED_PHAGOCYTOSIS, KEGG_T_CELL_RECEPTOR_SIGNALING_PATHWAY	KEGG_CELL_ADHESION_MOLECULES_CAMS, KEGG_ANTIGEN_PROCESSING_AND_PRESENTATION, KEGG_PRIMARY_IMMUNODEFICIENCY, KEGG_HEMATOPOIETIC_CELL_LINEAGE, KEGG_T_CELL_RECEPTOR_SIGNALING_PATHWAY	EC	FALSE	TRUE	FALSE	FALSE	FALSE	TRUE	PTPRC|CD4	18
Monocytes	EC	PTPRC	MRC1	6	8.06224e-07	3.11684e-07	0.926239	0.731777	Both	KEGG_CELL_ADHESION_MOLECULES_CAMS, KEGG_PRIMARY_IMMUNODEFICIENCY, KEGG_FC_GAMMA_R_MEDIATED_PHAGOCYTOSIS, KEGG_T_CELL_RECEPTOR_SIGNALING_PATHWAY		EC	FALSE	TRUE	FALSE	FALSE	FALSE	TRUE	PTPRC|MRC1	6
Monocytes	EC	IL6R	IL6ST	13	8.06224e-07	3.83236e-07	0.838815	0.839894	Both	KEGG_CYTOKINE_CYTOKINE_RECEPTOR_INTERACTION, KEGG_HEMATOPOIETIC_CELL_LINEAGE, KEGG_JAK_STAT_SIGNALING_PATHWAY	KEGG_CYTOKINE_CYTOKINE_RECEPTOR_INTERACTION, KEGG_JAK_STAT_SIGNALING_PATHWAY	EC	FALSE	TRUE	FALSE	FALSE	FALSE	TRUE	IL6R|IL6ST	6
Monocytes	EC	IL6R	BTNL9	1	8.06224e-07	3.11684e-07	0.83665	0.860376	Both	KEGG_CYTOKINE_CYTOKINE_RECEPTOR_INTERACTION, KEGG_HEMATOPOIETIC_CELL_LINEAGE, KEGG_JAK_STAT_SIGNALING_PATHWAY		EC	FALSE	TRUE	FALSE	FALSE	FALSE	TRUE	IL6R|BTNL9	3
Monocytes	EC	HLA-C	NOTCH4	1	8.06224e-07	2.32672e-06	0.776506	0.934469	Both	KEGG_CELL_ADHESION_MOLECULES_CAMS, KEGG_VIRAL_MYOCARDITIS, KEGG_NATURAL_KILLER_CELL_MEDIATED_CYTOTOXICITY, KEGG_ANTIGEN_PROCESSING_AND_PRESENTATION, KEGG_ALLOGRAFT_REJECTION, KEGG_ENDOCYTOSIS, KEGG_TYPE_I_DIABETES_MELLITUS, KEGG_AUTOIMMUNE_THYROID_DISEASE, KEGG_GRAFT_VERSUS_HOST_DISEASE	KEGG_DORSO_VENTRAL_AXIS_FORMATION, KEGG_NOTCH_SIGNALING_PATHWAY	EC	FALSE	TRUE	FALSE	FALSE	FALSE	TRUE	HLA-C|NOTCH4	11
Monocytes	EC	SELL	PODXL	4	8.06224e-07	3.11684e-07	0.905067	0.95769	Both	KEGG_CELL_ADHESION_MOLECULES_CAMS		EC	FALSE	TRUE	FALSE	FALSE	FALSE	TRUE	SELL|PODXL	5
Monocytes	EC	SELL	CD34	5	8.06224e-07	3.11684e-07	0.922628	0.774007	Both	KEGG_CELL_ADHESION_MOLECULES_CAMS	KEGG_CELL_ADHESION_MOLECULES_CAMS, KEGG_HEMATOPOIETIC_CELL_LINEAGE	EC	FALSE	TRUE	FALSE	FALSE	FALSE	TRUE	SELL|CD34	5
Monocytes	EC	ICAM3	CLEC4M	4	8.06224e-07		0.908322		Young	KEGG_CELL_ADHESION_MOLECULES_CAMS		EC	FALSE	TRUE	FALSE	FALSE	FALSE	TRUE	ICAM3|CLEC4M	7
Monocytes	EC	PTPRJ	INSR	4	8.06224e-07		0.884871		Young	KEGG_ADHERENS_JUNCTION	KEGG_INSULIN_SIGNALING_PATHWAY, KEGG_TYPE_II_DIABETES_MELLITUS, KEGG_ADHERENS_JUNCTION, KEGG_ALDOSTERONE_REGULATED_SODIUM_REABSORPTION	EC	FALSE	TRUE	FALSE	FALSE	FALSE	TRUE	PTPRJ|INSR	10
Monocytes	EC	PTPRJ	FLT1	3	8.06224e-07		0.859677		Young	KEGG_ADHERENS_JUNCTION	KEGG_CYTOKINE_CYTOKINE_RECEPTOR_INTERACTION, KEGG_ENDOCYTOSIS, KEGG_FOCAL_ADHESION	EC	FALSE	TRUE	FALSE	FALSE	FALSE	TRUE	PTPRJ|FLT1	3
Monocytes	EC	PTPRJ	KDR	5	8.06224e-07		0.948991		Young	KEGG_ADHERENS_JUNCTION	KEGG_VEGF_SIGNALING_PATHWAY, KEGG_CYTOKINE_CYTOKINE_RECEPTOR_INTERACTION, KEGG_ENDOCYTOSIS, KEGG_FOCAL_ADHESION	EC	FALSE	TRUE	FALSE	FALSE	FALSE	TRUE	PTPRJ|KDR	3
Monocytes	EC	JAML	CXADR	4	8.06224e-07	3.11684e-07	0.856214	0.904205	Both		KEGG_VIRAL_MYOCARDITIS	EC	FALSE	TRUE	FALSE	FALSE	FALSE	TRUE	JAML|CXADR	3
Monocytes	EC	TGFB1	APP	10	8.06224e-07	3.11684e-07	0.966532	0.924724	Both	KEGG_PANCREATIC_CANCER, KEGG_CYTOKINE_CYTOKINE_RECEPTOR_INTERACTION, KEGG_TGF_BETA_SIGNALING_PATHWAY, KEGG_CHRONIC_MYELOID_LEUKEMIA, KEGG_HYPERTROPHIC_CARDIOMYOPATHY_HCM, KEGG_PATHWAYS_IN_CANCER, KEGG_CELL_CYCLE, KEGG_COLORECTAL_CANCER, KEGG_DILATED_CARDIOMYOPATHY, KEGG_MAPK_SIGNALING_PATHWAY, KEGG_LEISHMANIA_INFECTION, KEGG_INTESTINAL_IMMUNE_NETWORK_FOR_IGA_PRODUCTION, KEGG_RENAL_CELL_CARCINOMA	KEGG_ALZHEIMERS_DISEASE	EC	FALSE	TRUE	FALSE	FALSE	FALSE	TRUE	TGFB1|APP	35
Monocytes	EC	TGFB1	ENG	9	8.06224e-07	3.11684e-07	0.953158	0.887929	Both	KEGG_PANCREATIC_CANCER, KEGG_CYTOKINE_CYTOKINE_RECEPTOR_INTERACTION, KEGG_TGF_BETA_SIGNALING_PATHWAY, KEGG_CHRONIC_MYELOID_LEUKEMIA, KEGG_HYPERTROPHIC_CARDIOMYOPATHY_HCM, KEGG_PATHWAYS_IN_CANCER, KEGG_CELL_CYCLE, KEGG_COLORECTAL_CANCER, KEGG_DILATED_CARDIOMYOPATHY, KEGG_MAPK_SIGNALING_PATHWAY, KEGG_LEISHMANIA_INFECTION, KEGG_INTESTINAL_IMMUNE_NETWORK_FOR_IGA_PRODUCTION, KEGG_RENAL_CELL_CARCINOMA		EC	FALSE	TRUE	FALSE	FALSE	FALSE	TRUE	TGFB1|ENG	14
Monocytes	EC	TGFB1	ACVRL1	12	8.06224e-07	3.11684e-07	0.816729	0.963276	Both	KEGG_PANCREATIC_CANCER, KEGG_CYTOKINE_CYTOKINE_RECEPTOR_INTERACTION, KEGG_TGF_BETA_SIGNALING_PATHWAY, KEGG_CHRONIC_MYELOID_LEUKEMIA, KEGG_HYPERTROPHIC_CARDIOMYOPATHY_HCM, KEGG_PATHWAYS_IN_CANCER, KEGG_CELL_CYCLE, KEGG_COLORECTAL_CANCER, KEGG_DILATED_CARDIOMYOPATHY, KEGG_MAPK_SIGNALING_PATHWAY, KEGG_LEISHMANIA_INFECTION, KEGG_INTESTINAL_IMMUNE_NETWORK_FOR_IGA_PRODUCTION, KEGG_RENAL_CELL_CARCINOMA	KEGG_CYTOKINE_CYTOKINE_RECEPTOR_INTERACTION, KEGG_TGF_BETA_SIGNALING_PATHWAY	EC	FALSE	TRUE	FALSE	FALSE	FALSE	TRUE	TGFB1|ACVRL1	7
Monocytes	EC	TGFB1	TGFBR2	122	8.06224e-07	3.11684e-07	0.872147	0.930913	Both	KEGG_PANCREATIC_CANCER, KEGG_CYTOKINE_CYTOKINE_RECEPTOR_INTERACTION, KEGG_TGF_BETA_SIGNALING_PATHWAY, KEGG_CHRONIC_MYELOID_LEUKEMIA, KEGG_HYPERTROPHIC_CARDIOMYOPATHY_HCM, KEGG_PATHWAYS_IN_CANCER, KEGG_CELL_CYCLE, KEGG_COLORECTAL_CANCER, KEGG_DILATED_CARDIOMYOPATHY, KEGG_MAPK_SIGNALING_PATHWAY, KEGG_LEISHMANIA_INFECTION, KEGG_INTESTINAL_IMMUNE_NETWORK_FOR_IGA_PRODUCTION, KEGG_RENAL_CELL_CARCINOMA	KEGG_PANCREATIC_CANCER, KEGG_CYTOKINE_CYTOKINE_RECEPTOR_INTERACTION, KEGG_TGF_BETA_SIGNALING_PATHWAY, KEGG_CHRONIC_MYELOID_LEUKEMIA, KEGG_ADHERENS_JUNCTION, KEGG_PATHWAYS_IN_CANCER, KEGG_COLORECTAL_CANCER, KEGG_MAPK_SIGNALING_PATHWAY	EC	FALSE	TRUE	FALSE	FALSE	FALSE	TRUE	TGFB1|TGFBR2	28
Monocytes	EC	TGFB1	TGFBR3	19	8.06224e-07	6.43583e-07	0.857422	0.829031	Both	KEGG_PANCREATIC_CANCER, KEGG_CYTOKINE_CYTOKINE_RECEPTOR_INTERACTION, KEGG_TGF_BETA_SIGNALING_PATHWAY, KEGG_CHRONIC_MYELOID_LEUKEMIA, KEGG_HYPERTROPHIC_CARDIOMYOPATHY_HCM, KEGG_PATHWAYS_IN_CANCER, KEGG_CELL_CYCLE, KEGG_COLORECTAL_CANCER, KEGG_DILATED_CARDIOMYOPATHY, KEGG_MAPK_SIGNALING_PATHWAY, KEGG_LEISHMANIA_INFECTION, KEGG_INTESTINAL_IMMUNE_NETWORK_FOR_IGA_PRODUCTION, KEGG_RENAL_CELL_CARCINOMA		EC	FALSE	TRUE	FALSE	FALSE	FALSE	TRUE	TGFB1|TGFBR3	14
Monocytes	EC	S100A8	TLR4	6	8.06224e-07	3.21939e-07	0.823017	0.859996	Both		KEGG_TOLL_LIKE_RECEPTOR_SIGNALING_PATHWAY, KEGG_LEISHMANIA_INFECTION, KEGG_PATHOGENIC_ESCHERICHIA_COLI_INFECTION	EC	FALSE	TRUE	FALSE	FALSE	FALSE	TRUE	S100A8|TLR4	27
Monocytes	EC	S100A8	CD36	1	8.06224e-07	3.11684e-07	0.899374	0.86583	Both		KEGG_ADIPOCYTOKINE_SIGNALING_PATHWAY, KEGG_ECM_RECEPTOR_INTERACTION, KEGG_HEMATOPOIETIC_CELL_LINEAGE, KEGG_PPAR_SIGNALING_PATHWAY	EC	FALSE	TRUE	FALSE	FALSE	FALSE	TRUE	S100A8|CD36	36
Monocytes	EC	S100A9	TLR4	6	8.06224e-07	3.11684e-07	0.742711	0.794816	Both		KEGG_TOLL_LIKE_RECEPTOR_SIGNALING_PATHWAY, KEGG_LEISHMANIA_INFECTION, KEGG_PATHOGENIC_ESCHERICHIA_COLI_INFECTION	EC	FALSE	TRUE	FALSE	FALSE	FALSE	TRUE	S100A9|TLR4	27
Monocytes	EC	S100A9	CD36	1	8.06224e-07	3.11684e-07	0.947099	0.790482	Both		KEGG_ADIPOCYTOKINE_SIGNALING_PATHWAY, KEGG_ECM_RECEPTOR_INTERACTION, KEGG_HEMATOPOIETIC_CELL_LINEAGE, KEGG_PPAR_SIGNALING_PATHWAY	EC	FALSE	TRUE	FALSE	FALSE	FALSE	TRUE	S100A9|CD36	36
Monocytes	EC	LGALS3	ENG	2	8.06224e-07	3.11684e-07	0.747225	0.840153	Both			EC	FALSE	TRUE	FALSE	FALSE	FALSE	TRUE	LGALS3|ENG	12
Monocytes	EC	GRN	CLEC4M	1	8.06224e-07		0.796223		Young			EC	FALSE	TRUE	FALSE	FALSE	FALSE	TRUE	GRN|CLEC4M	7
Monocytes	EC	S100A12	TLR4	1	8.06224e-07	3.11684e-07	0.816285	0.905872	Both		KEGG_TOLL_LIKE_RECEPTOR_SIGNALING_PATHWAY, KEGG_LEISHMANIA_INFECTION, KEGG_PATHOGENIC_ESCHERICHIA_COLI_INFECTION	EC	FALSE	TRUE	FALSE	FALSE	FALSE	TRUE	S100A12|TLR4	12
Monocytes	EC	S100A12	CD36	1	8.06224e-07	3.11684e-07	0.812194	0.900871	Both		KEGG_ADIPOCYTOKINE_SIGNALING_PATHWAY, KEGG_ECM_RECEPTOR_INTERACTION, KEGG_HEMATOPOIETIC_CELL_LINEAGE, KEGG_PPAR_SIGNALING_PATHWAY	EC	FALSE	TRUE	FALSE	FALSE	FALSE	TRUE	S100A12|CD36	16
Monocytes	EC	CTSD	APP	9	8.06224e-07	3.11684e-07	0.885607	0.853342	Both	KEGG_LYSOSOME	KEGG_ALZHEIMERS_DISEASE	EC	FALSE	TRUE	FALSE	FALSE	FALSE	TRUE	CTSD|APP	35
Monocytes	MSC	ANXA1	EGFR	12	8.06224e-07	8.27319e-07	0.865452	0.856038	Both		KEGG_PANCREATIC_CANCER, KEGG_REGULATION_OF_ACTIN_CYTOSKELETON, KEGG_GNRH_SIGNALING_PATHWAY, KEGG_GLIOMA, KEGG_EPITHELIAL_CELL_SIGNALING_IN_HELICOBACTER_PYLORI_INFECTION, KEGG_CYTOKINE_CYTOKINE_RECEPTOR_INTERACTION, KEGG_DORSO_VENTRAL_AXIS_FORMATION, KEGG_ENDOCYTOSIS, KEGG_FOCAL_ADHESION, KEGG_MELANOMA, KEGG_ENDOMETRIAL_CANCER, KEGG_MAPK_SIGNALING_PATHWAY, KEGG_PROSTATE_CANCER, KEGG_GAP_JUNCTION, …	MSC	FALSE	FALSE	FALSE	TRUE	FALSE	TRUE	ANXA1|EGFR	5
Monocytes	MSC	ITGB2	THY1	2	8.06224e-07	5.90864e-07	0.916864	0.908111	Both	KEGG_CELL_ADHESION_MOLECULES_CAMS, KEGG_VIRAL_MYOCARDITIS, KEGG_REGULATION_OF_ACTIN_CYTOSKELETON, KEGG_NATURAL_KILLER_CELL_MEDIATED_CYTOTOXICITY, KEGG_LEISHMANIA_INFECTION, KEGG_LEUKOCYTE_TRANSENDOTHELIAL_MIGRATION	KEGG_LEUKOCYTE_TRANSENDOTHELIAL_MIGRATION	MSC	FALSE	FALSE	FALSE	TRUE	FALSE	TRUE	ITGB2|THY1	7
Monocytes	MSC	IGF1R	EGFR	2	8.06224e-07		0.815365		Young	KEGG_GLIOMA, KEGG_ENDOCYTOSIS, KEGG_FOCAL_ADHESION, KEGG_MELANOMA, KEGG_PROSTATE_CANCER, KEGG_LONG_TERM_DEPRESSION, KEGG_ADHERENS_JUNCTION, KEGG_PROGESTERONE_MEDIATED_OOCYTE_MATURATION, KEGG_OOCYTE_MEIOSIS, KEGG_PATHWAYS_IN_CANCER	KEGG_PANCREATIC_CANCER, KEGG_REGULATION_OF_ACTIN_CYTOSKELETON, KEGG_GNRH_SIGNALING_PATHWAY, KEGG_GLIOMA, KEGG_EPITHELIAL_CELL_SIGNALING_IN_HELICOBACTER_PYLORI_INFECTION, KEGG_CYTOKINE_CYTOKINE_RECEPTOR_INTERACTION, KEGG_DORSO_VENTRAL_AXIS_FORMATION, KEGG_ENDOCYTOSIS, KEGG_FOCAL_ADHESION, KEGG_MELANOMA, KEGG_ENDOMETRIAL_CANCER, KEGG_MAPK_SIGNALING_PATHWAY, KEGG_PROSTATE_CANCER, KEGG_GAP_JUNCTION, …	MSC	FALSE	FALSE	FALSE	TRUE	FALSE	TRUE	IGF1R|EGFR	3
Monocytes	MSC	IGF1R	GHR	3	8.06224e-07		0.878464		Young	KEGG_GLIOMA, KEGG_ENDOCYTOSIS, KEGG_FOCAL_ADHESION, KEGG_MELANOMA, KEGG_PROSTATE_CANCER, KEGG_LONG_TERM_DEPRESSION, KEGG_ADHERENS_JUNCTION, KEGG_PROGESTERONE_MEDIATED_OOCYTE_MATURATION, KEGG_OOCYTE_MEIOSIS, KEGG_PATHWAYS_IN_CANCER	KEGG_JAK_STAT_SIGNALING_PATHWAY, KEGG_CYTOKINE_CYTOKINE_RECEPTOR_INTERACTION, KEGG_NEUROACTIVE_LIGAND_RECEPTOR_INTERACTION	MSC	FALSE	FALSE	FALSE	TRUE	FALSE	TRUE	IGF1R|GHR	3
Monocytes	MSC	CEACAM1	EGFR	2	8.06224e-07	8.06103e-07	0.868472	0.835397	Both		KEGG_PANCREATIC_CANCER, KEGG_REGULATION_OF_ACTIN_CYTOSKELETON, KEGG_GNRH_SIGNALING_PATHWAY, KEGG_GLIOMA, KEGG_EPITHELIAL_CELL_SIGNALING_IN_HELICOBACTER_PYLORI_INFECTION, KEGG_CYTOKINE_CYTOKINE_RECEPTOR_INTERACTION, KEGG_DORSO_VENTRAL_AXIS_FORMATION, KEGG_ENDOCYTOSIS, KEGG_FOCAL_ADHESION, KEGG_MELANOMA, KEGG_ENDOMETRIAL_CANCER, KEGG_MAPK_SIGNALING_PATHWAY, KEGG_PROSTATE_CANCER, KEGG_GAP_JUNCTION, …	MSC	FALSE	FALSE	FALSE	TRUE	FALSE	TRUE	CEACAM1|EGFR	2
Monocytes	MSC	PTPRJ	EGFR	7	8.06224e-07		0.82673		Young	KEGG_ADHERENS_JUNCTION	KEGG_PANCREATIC_CANCER, KEGG_REGULATION_OF_ACTIN_CYTOSKELETON, KEGG_GNRH_SIGNALING_PATHWAY, KEGG_GLIOMA, KEGG_EPITHELIAL_CELL_SIGNALING_IN_HELICOBACTER_PYLORI_INFECTION, KEGG_CYTOKINE_CYTOKINE_RECEPTOR_INTERACTION, KEGG_DORSO_VENTRAL_AXIS_FORMATION, KEGG_ENDOCYTOSIS, KEGG_FOCAL_ADHESION, KEGG_MELANOMA, KEGG_ENDOMETRIAL_CANCER, KEGG_MAPK_SIGNALING_PATHWAY, KEGG_PROSTATE_CANCER, KEGG_GAP_JUNCTION, …	MSC	FALSE	FALSE	FALSE	TRUE	FALSE	TRUE	PTPRJ|EGFR	3
Monocytes	MSC	PTPRJ	PDGFRB	15	8.06224e-07		0.852115		Young	KEGG_ADHERENS_JUNCTION	KEGG_REGULATION_OF_ACTIN_CYTOSKELETON, KEGG_GLIOMA, KEGG_CYTOKINE_CYTOKINE_RECEPTOR_INTERACTION, KEGG_FOCAL_ADHESION, KEGG_MELANOMA, KEGG_MAPK_SIGNALING_PATHWAY, KEGG_PROSTATE_CANCER, KEGG_GAP_JUNCTION, KEGG_CALCIUM_SIGNALING_PATHWAY, KEGG_PATHWAYS_IN_CANCER	MSC	FALSE	FALSE	FALSE	TRUE	FALSE	TRUE	PTPRJ|PDGFRB	3
Monocytes	MSC	TGFB1	EGFR	4	8.06224e-07	4.03682e-07	0.816154	0.739107	Both	KEGG_PANCREATIC_CANCER, KEGG_CYTOKINE_CYTOKINE_RECEPTOR_INTERACTION, KEGG_TGF_BETA_SIGNALING_PATHWAY, KEGG_CHRONIC_MYELOID_LEUKEMIA, KEGG_HYPERTROPHIC_CARDIOMYOPATHY_HCM, KEGG_PATHWAYS_IN_CANCER, KEGG_CELL_CYCLE, KEGG_COLORECTAL_CANCER, KEGG_DILATED_CARDIOMYOPATHY, KEGG_MAPK_SIGNALING_PATHWAY, KEGG_LEISHMANIA_INFECTION, KEGG_INTESTINAL_IMMUNE_NETWORK_FOR_IGA_PRODUCTION, KEGG_RENAL_CELL_CARCINOMA	KEGG_PANCREATIC_CANCER, KEGG_REGULATION_OF_ACTIN_CYTOSKELETON, KEGG_GNRH_SIGNALING_PATHWAY, KEGG_GLIOMA, KEGG_EPITHELIAL_CELL_SIGNALING_IN_HELICOBACTER_PYLORI_INFECTION, KEGG_CYTOKINE_CYTOKINE_RECEPTOR_INTERACTION, KEGG_DORSO_VENTRAL_AXIS_FORMATION, KEGG_ENDOCYTOSIS, KEGG_FOCAL_ADHESION, KEGG_MELANOMA, KEGG_ENDOMETRIAL_CANCER, KEGG_MAPK_SIGNALING_PATHWAY, KEGG_PROSTATE_CANCER, KEGG_GAP_JUNCTION, …	MSC	FALSE	FALSE	FALSE	TRUE	FALSE	TRUE	TGFB1|EGFR	7
Monocytes	MSC	TGFB1	ITGB5	1	8.06224e-07	4.11239e-07	0.811192	0.879933	Both	KEGG_PANCREATIC_CANCER, KEGG_CYTOKINE_CYTOKINE_RECEPTOR_INTERACTION, KEGG_TGF_BETA_SIGNALING_PATHWAY, KEGG_CHRONIC_MYELOID_LEUKEMIA, KEGG_HYPERTROPHIC_CARDIOMYOPATHY_HCM, KEGG_PATHWAYS_IN_CANCER, KEGG_CELL_CYCLE, KEGG_COLORECTAL_CANCER, KEGG_DILATED_CARDIOMYOPATHY, KEGG_MAPK_SIGNALING_PATHWAY, KEGG_LEISHMANIA_INFECTION, KEGG_INTESTINAL_IMMUNE_NETWORK_FOR_IGA_PRODUCTION, KEGG_RENAL_CELL_CARCINOMA	KEGG_REGULATION_OF_ACTIN_CYTOSKELETON, KEGG_ECM_RECEPTOR_INTERACTION, KEGG_HYPERTROPHIC_CARDIOMYOPATHY_HCM, KEGG_FOCAL_ADHESION, KEGG_DILATED_CARDIOMYOPATHY, KEGG_ARRHYTHMOGENIC_RIGHT_VENTRICULAR_CARDIOMYOPATHY_ARVC	MSC	FALSE	FALSE	FALSE	TRUE	FALSE	TRUE	TGFB1|ITGB5	13
Monocytes	MSC	TGFB1	VASN	3	8.06224e-07	4.86037e-07	0.803371	0.902853	Both	KEGG_PANCREATIC_CANCER, KEGG_CYTOKINE_CYTOKINE_RECEPTOR_INTERACTION, KEGG_TGF_BETA_SIGNALING_PATHWAY, KEGG_CHRONIC_MYELOID_LEUKEMIA, KEGG_HYPERTROPHIC_CARDIOMYOPATHY_HCM, KEGG_PATHWAYS_IN_CANCER, KEGG_CELL_CYCLE, KEGG_COLORECTAL_CANCER, KEGG_DILATED_CARDIOMYOPATHY, KEGG_MAPK_SIGNALING_PATHWAY, KEGG_LEISHMANIA_INFECTION, KEGG_INTESTINAL_IMMUNE_NETWORK_FOR_IGA_PRODUCTION, KEGG_RENAL_CELL_CARCINOMA		MSC	FALSE	FALSE	FALSE	TRUE	FALSE	TRUE	TGFB1|VASN	7
Monocytes	MSC	MMP9	IFNAR1	1	8.06224e-07	3.11684e-07	0.772663	0.877725	Both	KEGG_LEUKOCYTE_TRANSENDOTHELIAL_MIGRATION, KEGG_BLADDER_CANCER, KEGG_PATHWAYS_IN_CANCER	KEGG_CYTOKINE_CYTOKINE_RECEPTOR_INTERACTION, KEGG_TOLL_LIKE_RECEPTOR_SIGNALING_PATHWAY, KEGG_NATURAL_KILLER_CELL_MEDIATED_CYTOTOXICITY, KEGG_JAK_STAT_SIGNALING_PATHWAY	MSC	FALSE	FALSE	FALSE	TRUE	FALSE	TRUE	MMP9|IFNAR1	21
Monocytes	MSC	SERPINA1	LRP1	10	8.06224e-07	3.11684e-07	0.971327	0.706511	Both	KEGG_COMPLEMENT_AND_COAGULATION_CASCADES	KEGG_ALZHEIMERS_DISEASE	MSC	FALSE	FALSE	FALSE	TRUE	FALSE	TRUE	SERPINA1|LRP1	8
Monocytes	MSC	S100A4	EGFR	7	8.06224e-07	3.11684e-07	0.84183	0.930787	Both		KEGG_PANCREATIC_CANCER, KEGG_REGULATION_OF_ACTIN_CYTOSKELETON, KEGG_GNRH_SIGNALING_PATHWAY, KEGG_GLIOMA, KEGG_EPITHELIAL_CELL_SIGNALING_IN_HELICOBACTER_PYLORI_INFECTION, KEGG_CYTOKINE_CYTOKINE_RECEPTOR_INTERACTION, KEGG_DORSO_VENTRAL_AXIS_FORMATION, KEGG_ENDOCYTOSIS, KEGG_FOCAL_ADHESION, KEGG_MELANOMA, KEGG_ENDOMETRIAL_CANCER, KEGG_MAPK_SIGNALING_PATHWAY, KEGG_PROSTATE_CANCER, KEGG_GAP_JUNCTION, …	MSC	FALSE	FALSE	FALSE	TRUE	FALSE	TRUE	S100A4|EGFR	9
Monocytes	MSC	GRN	EGFR	1	8.06224e-07	1.37025e-06	0.909659	0.918987	Both		KEGG_PANCREATIC_CANCER, KEGG_REGULATION_OF_ACTIN_CYTOSKELETON, KEGG_GNRH_SIGNALING_PATHWAY, KEGG_GLIOMA, KEGG_EPITHELIAL_CELL_SIGNALING_IN_HELICOBACTER_PYLORI_INFECTION, KEGG_CYTOKINE_CYTOKINE_RECEPTOR_INTERACTION, KEGG_DORSO_VENTRAL_AXIS_FORMATION, KEGG_ENDOCYTOSIS, KEGG_FOCAL_ADHESION, KEGG_MELANOMA, KEGG_ENDOMETRIAL_CANCER, KEGG_MAPK_SIGNALING_PATHWAY, KEGG_PROSTATE_CANCER, KEGG_GAP_JUNCTION, …	MSC	FALSE	FALSE	FALSE	TRUE	FALSE	TRUE	GRN|EGFR	7
Monocytes	MSC	CTSD	APP	9	8.06224e-07	1.59799e-06	0.92644	0.959878	Both	KEGG_LYSOSOME	KEGG_ALZHEIMERS_DISEASE	MSC	FALSE	FALSE	FALSE	TRUE	FALSE	TRUE	CTSD|APP	35
Plasma_Cells	Dendritic_cells	TNFRSF17	CD300E	1	8.06224e-07	3.11684e-07	0.807524	0.930832	Both	KEGG_CYTOKINE_CYTOKINE_RECEPTOR_INTERACTION, KEGG_INTESTINAL_IMMUNE_NETWORK_FOR_IGA_PRODUCTION		Dendritic_cells	FALSE	FALSE	FALSE	FALSE	FALSE	FALSE	TNFRSF17|CD300E	1
Plasma_Cells	Erythroid_precursors	B2M	TFRC	2	8.06224e-07	3.11684e-07	0.827148	0.914435	Both	KEGG_ANTIGEN_PROCESSING_AND_PRESENTATION	KEGG_HEMATOPOIETIC_CELL_LINEAGE, KEGG_ENDOCYTOSIS	Erythroid_precursors	FALSE	FALSE	FALSE	FALSE	FALSE	FALSE	B2M|TFRC	11
Plasma_Cells	Granulocytes	CD74	CXCR2	1	8.06224e-07	5.35243e-07	0.968438	0.798065	Both	KEGG_ANTIGEN_PROCESSING_AND_PRESENTATION	KEGG_CHEMOKINE_SIGNALING_PATHWAY, KEGG_EPITHELIAL_CELL_SIGNALING_IN_HELICOBACTER_PYLORI_INFECTION, KEGG_CYTOKINE_CYTOKINE_RECEPTOR_INTERACTION, KEGG_ENDOCYTOSIS	Granulocytes	FALSE	FALSE	FALSE	FALSE	FALSE	FALSE	CD74|CXCR2	6
Plasma_Cells	Granulocytes	MIF	CXCR2	4	8.06224e-07	3.11684e-07	0.901443	0.901576	Both	KEGG_PHENYLALANINE_METABOLISM, KEGG_TYROSINE_METABOLISM	KEGG_CHEMOKINE_SIGNALING_PATHWAY, KEGG_EPITHELIAL_CELL_SIGNALING_IN_HELICOBACTER_PYLORI_INFECTION, KEGG_CYTOKINE_CYTOKINE_RECEPTOR_INTERACTION, KEGG_ENDOCYTOSIS	Granulocytes	FALSE	FALSE	FALSE	FALSE	FALSE	FALSE	MIF|CXCR2	9
Plasma_Cells	CD8+NKT-like_cells	HLA-B	CD8A	2	8.06224e-07	8.13129e-07	0.957553	0.962024	Both	KEGG_CELL_ADHESION_MOLECULES_CAMS, KEGG_VIRAL_MYOCARDITIS, KEGG_NATURAL_KILLER_CELL_MEDIATED_CYTOTOXICITY, KEGG_ALLOGRAFT_REJECTION, KEGG_ENDOCYTOSIS, KEGG_GRAFT_VERSUS_HOST_DISEASE, KEGG_ANTIGEN_PROCESSING_AND_PRESENTATION, KEGG_TYPE_I_DIABETES_MELLITUS, KEGG_AUTOIMMUNE_THYROID_DISEASE	KEGG_CELL_ADHESION_MOLECULES_CAMS, KEGG_ANTIGEN_PROCESSING_AND_PRESENTATION, KEGG_PRIMARY_IMMUNODEFICIENCY, KEGG_HEMATOPOIETIC_CELL_LINEAGE, KEGG_T_CELL_RECEPTOR_SIGNALING_PATHWAY	CD8+NKT-like_cells	FALSE	FALSE	FALSE	FALSE	FALSE	FALSE	HLA-B|CD8A	11
Plasma_Cells	CD8+NKT-like_cells	HLA-B	CD3D	1	8.06224e-07	3.11684e-07	0.926258	0.846361	Both	KEGG_CELL_ADHESION_MOLECULES_CAMS, KEGG_VIRAL_MYOCARDITIS, KEGG_NATURAL_KILLER_CELL_MEDIATED_CYTOTOXICITY, KEGG_ALLOGRAFT_REJECTION, KEGG_ENDOCYTOSIS, KEGG_GRAFT_VERSUS_HOST_DISEASE, KEGG_ANTIGEN_PROCESSING_AND_PRESENTATION, KEGG_TYPE_I_DIABETES_MELLITUS, KEGG_AUTOIMMUNE_THYROID_DISEASE	KEGG_PRIMARY_IMMUNODEFICIENCY, KEGG_HEMATOPOIETIC_CELL_LINEAGE, KEGG_T_CELL_RECEPTOR_SIGNALING_PATHWAY	CD8+NKT-like_cells	FALSE	FALSE	FALSE	FALSE	FALSE	FALSE	HLA-B|CD3D	11
Plasma_Cells	CD8+NKT-like_cells	HLA-B	CD3G	1	8.06224e-07	3.11684e-07	0.972144	0.918223	Both	KEGG_CELL_ADHESION_MOLECULES_CAMS, KEGG_VIRAL_MYOCARDITIS, KEGG_NATURAL_KILLER_CELL_MEDIATED_CYTOTOXICITY, KEGG_ALLOGRAFT_REJECTION, KEGG_ENDOCYTOSIS, KEGG_GRAFT_VERSUS_HOST_DISEASE, KEGG_ANTIGEN_PROCESSING_AND_PRESENTATION, KEGG_TYPE_I_DIABETES_MELLITUS, KEGG_AUTOIMMUNE_THYROID_DISEASE	KEGG_HEMATOPOIETIC_CELL_LINEAGE, KEGG_T_CELL_RECEPTOR_SIGNALING_PATHWAY	CD8+NKT-like_cells	FALSE	FALSE	FALSE	FALSE	FALSE	FALSE	HLA-B|CD3G	11
Plasma_Cells	CD8+NKT-like_cells	HLA-B	KLRD1	6	8.06224e-07	3.11684e-07	0.970177	0.871462	Both	KEGG_CELL_ADHESION_MOLECULES_CAMS, KEGG_VIRAL_MYOCARDITIS, KEGG_NATURAL_KILLER_CELL_MEDIATED_CYTOTOXICITY, KEGG_ALLOGRAFT_REJECTION, KEGG_ENDOCYTOSIS, KEGG_GRAFT_VERSUS_HOST_DISEASE, KEGG_ANTIGEN_PROCESSING_AND_PRESENTATION, KEGG_TYPE_I_DIABETES_MELLITUS, KEGG_AUTOIMMUNE_THYROID_DISEASE	KEGG_NATURAL_KILLER_CELL_MEDIATED_CYTOTOXICITY, KEGG_ANTIGEN_PROCESSING_AND_PRESENTATION, KEGG_GRAFT_VERSUS_HOST_DISEASE	CD8+NKT-like_cells	FALSE	FALSE	FALSE	FALSE	FALSE	FALSE	HLA-B|KLRD1	11
Plasma_Cells	CD8+NKT-like_cells	CD48	CD2	6	8.06224e-07	3.11684e-07	0.809154	0.921095	Both	KEGG_NATURAL_KILLER_CELL_MEDIATED_CYTOTOXICITY	KEGG_CELL_ADHESION_MOLECULES_CAMS, KEGG_HEMATOPOIETIC_CELL_LINEAGE	CD8+NKT-like_cells	FALSE	FALSE	FALSE	FALSE	FALSE	FALSE	CD48|CD2	4
Plasma_Cells	CD8+NKT-like_cells	HLA-C	CD8A	2	8.06224e-07	3.11684e-07	0.835336	0.881992	Both	KEGG_CELL_ADHESION_MOLECULES_CAMS, KEGG_VIRAL_MYOCARDITIS, KEGG_NATURAL_KILLER_CELL_MEDIATED_CYTOTOXICITY, KEGG_ANTIGEN_PROCESSING_AND_PRESENTATION, KEGG_ALLOGRAFT_REJECTION, KEGG_ENDOCYTOSIS, KEGG_TYPE_I_DIABETES_MELLITUS, KEGG_AUTOIMMUNE_THYROID_DISEASE, KEGG_GRAFT_VERSUS_HOST_DISEASE	KEGG_CELL_ADHESION_MOLECULES_CAMS, KEGG_ANTIGEN_PROCESSING_AND_PRESENTATION, KEGG_PRIMARY_IMMUNODEFICIENCY, KEGG_HEMATOPOIETIC_CELL_LINEAGE, KEGG_T_CELL_RECEPTOR_SIGNALING_PATHWAY	CD8+NKT-like_cells	FALSE	FALSE	FALSE	FALSE	FALSE	FALSE	HLA-C|CD8A	11
Plasma_Cells	CD8+NKT-like_cells	HLA-C	CD3D	1	8.06224e-07	3.11684e-07	0.852641	0.858847	Both	KEGG_CELL_ADHESION_MOLECULES_CAMS, KEGG_VIRAL_MYOCARDITIS, KEGG_NATURAL_KILLER_CELL_MEDIATED_CYTOTOXICITY, KEGG_ANTIGEN_PROCESSING_AND_PRESENTATION, KEGG_ALLOGRAFT_REJECTION, KEGG_ENDOCYTOSIS, KEGG_TYPE_I_DIABETES_MELLITUS, KEGG_AUTOIMMUNE_THYROID_DISEASE, KEGG_GRAFT_VERSUS_HOST_DISEASE	KEGG_PRIMARY_IMMUNODEFICIENCY, KEGG_HEMATOPOIETIC_CELL_LINEAGE, KEGG_T_CELL_RECEPTOR_SIGNALING_PATHWAY	CD8+NKT-like_cells	FALSE	FALSE	FALSE	FALSE	FALSE	FALSE	HLA-C|CD3D	11
Plasma_Cells	CD8+NKT-like_cells	HLA-C	CD3G	1	8.06224e-07	3.11684e-07	0.878183	0.867577	Both	KEGG_CELL_ADHESION_MOLECULES_CAMS, KEGG_VIRAL_MYOCARDITIS, KEGG_NATURAL_KILLER_CELL_MEDIATED_CYTOTOXICITY, KEGG_ANTIGEN_PROCESSING_AND_PRESENTATION, KEGG_ALLOGRAFT_REJECTION, KEGG_ENDOCYTOSIS, KEGG_TYPE_I_DIABETES_MELLITUS, KEGG_AUTOIMMUNE_THYROID_DISEASE, KEGG_GRAFT_VERSUS_HOST_DISEASE	KEGG_HEMATOPOIETIC_CELL_LINEAGE, KEGG_T_CELL_RECEPTOR_SIGNALING_PATHWAY	CD8+NKT-like_cells	FALSE	FALSE	FALSE	FALSE	FALSE	FALSE	HLA-C|CD3G	11
Plasma_Cells	CD8+NKT-like_cells	ICAM2	ITGAL	3	8.06224e-07	3.11684e-07	0.845651	0.9006	Both	KEGG_CELL_ADHESION_MOLECULES_CAMS, KEGG_NATURAL_KILLER_CELL_MEDIATED_CYTOTOXICITY	KEGG_CELL_ADHESION_MOLECULES_CAMS, KEGG_VIRAL_MYOCARDITIS, KEGG_REGULATION_OF_ACTIN_CYTOSKELETON, KEGG_NATURAL_KILLER_CELL_MEDIATED_CYTOTOXICITY, KEGG_LEUKOCYTE_TRANSENDOTHELIAL_MIGRATION	CD8+NKT-like_cells	FALSE	FALSE	FALSE	FALSE	FALSE	FALSE	ICAM2|ITGAL	5
Plasma_Cells	CD8+NKT-like_cells	IL2RG	IL2RB	19	8.06224e-07	3.11684e-07	0.872657	0.759756	Both	KEGG_PRIMARY_IMMUNODEFICIENCY, KEGG_CYTOKINE_CYTOKINE_RECEPTOR_INTERACTION, KEGG_ENDOCYTOSIS, KEGG_JAK_STAT_SIGNALING_PATHWAY	KEGG_JAK_STAT_SIGNALING_PATHWAY, KEGG_CYTOKINE_CYTOKINE_RECEPTOR_INTERACTION, KEGG_ENDOCYTOSIS	CD8+NKT-like_cells	FALSE	FALSE	FALSE	FALSE	FALSE	FALSE	IL2RG|IL2RB	5
Plasma_Cells	CD8+NKT-like_cells	CXCR4	CCR7	1	8.06224e-07		0.891834		Young	KEGG_CYTOKINE_CYTOKINE_RECEPTOR_INTERACTION, KEGG_ENDOCYTOSIS, KEGG_AXON_GUIDANCE, KEGG_CHEMOKINE_SIGNALING_PATHWAY, KEGG_LEUKOCYTE_TRANSENDOTHELIAL_MIGRATION, KEGG_INTESTINAL_IMMUNE_NETWORK_FOR_IGA_PRODUCTION	KEGG_CYTOKINE_CYTOKINE_RECEPTOR_INTERACTION, KEGG_CHEMOKINE_SIGNALING_PATHWAY	CD8+NKT-like_cells	FALSE	FALSE	FALSE	FALSE	FALSE	FALSE	CXCR4|CCR7	8
Plasma_Cells	CD8+NKT-like_cells	TNFRSF17	LY9	1	8.06224e-07	3.11684e-07	0.911604	0.733403	Both	KEGG_CYTOKINE_CYTOKINE_RECEPTOR_INTERACTION, KEGG_INTESTINAL_IMMUNE_NETWORK_FOR_IGA_PRODUCTION		CD8+NKT-like_cells	FALSE	FALSE	FALSE	FALSE	FALSE	FALSE	TNFRSF17|LY9	1
Plasma_Cells	CD8+NKT-like_cells	B2M	CD3D	1	8.06224e-07	3.11684e-07	0.795086	0.734569	Both	KEGG_ANTIGEN_PROCESSING_AND_PRESENTATION	KEGG_PRIMARY_IMMUNODEFICIENCY, KEGG_HEMATOPOIETIC_CELL_LINEAGE, KEGG_T_CELL_RECEPTOR_SIGNALING_PATHWAY	CD8+NKT-like_cells	FALSE	FALSE	FALSE	FALSE	FALSE	FALSE	B2M|CD3D	11
Plasma_Cells	CD8+NKT-like_cells	B2M	CD3G	1	8.06224e-07	3.11684e-07	0.796681	0.906717	Both	KEGG_ANTIGEN_PROCESSING_AND_PRESENTATION	KEGG_HEMATOPOIETIC_CELL_LINEAGE, KEGG_T_CELL_RECEPTOR_SIGNALING_PATHWAY	CD8+NKT-like_cells	FALSE	FALSE	FALSE	FALSE	FALSE	FALSE	B2M|CD3G	11
Plasma_Cells	CD8+NKT-like_cells	B2M	CD247	1	8.06224e-07	3.11684e-07	0.954382	0.762494	Both	KEGG_ANTIGEN_PROCESSING_AND_PRESENTATION	KEGG_NATURAL_KILLER_CELL_MEDIATED_CYTOTOXICITY, KEGG_T_CELL_RECEPTOR_SIGNALING_PATHWAY	CD8+NKT-like_cells	FALSE	FALSE	FALSE	FALSE	FALSE	FALSE	B2M|CD247	11
Plasma_Cells	CD8+NKT-like_cells	B2M	KLRD1	3	8.06224e-07	3.11684e-07	0.891973	0.976281	Both	KEGG_ANTIGEN_PROCESSING_AND_PRESENTATION	KEGG_NATURAL_KILLER_CELL_MEDIATED_CYTOTOXICITY, KEGG_ANTIGEN_PROCESSING_AND_PRESENTATION, KEGG_GRAFT_VERSUS_HOST_DISEASE	CD8+NKT-like_cells	FALSE	FALSE	FALSE	FALSE	FALSE	FALSE	B2M|KLRD1	11
Plasma_Cells	CD8+NKT-like_cells	CD59	CD2	6	8.06224e-07	3.11684e-07	0.783607	0.927263	Both	KEGG_HEMATOPOIETIC_CELL_LINEAGE, KEGG_COMPLEMENT_AND_COAGULATION_CASCADES	KEGG_CELL_ADHESION_MOLECULES_CAMS, KEGG_HEMATOPOIETIC_CELL_LINEAGE	CD8+NKT-like_cells	FALSE	FALSE	FALSE	FALSE	FALSE	FALSE	CD59|CD2	5
Plasma_Cells	Plasma_Cells	MDK	SDC1	9	8.06224e-07	3.11684e-07	0.81583	0.839201	Both		KEGG_CELL_ADHESION_MOLECULES_CAMS, KEGG_ECM_RECEPTOR_INTERACTION	Plasma_Cells	FALSE	FALSE	FALSE	FALSE	FALSE	FALSE	MDK|SDC1	2
Plasma_Cells	ProB_Cells	ST6GAL1	CD22	6	8.06224e-07	3.11684e-07	0.837313	0.89164	Both	KEGG_N_GLYCAN_BIOSYNTHESIS	KEGG_CELL_ADHESION_MOLECULES_CAMS, KEGG_HEMATOPOIETIC_CELL_LINEAGE, KEGG_B_CELL_RECEPTOR_SIGNALING_PATHWAY	ProB_Cells	FALSE	FALSE	FALSE	FALSE	FALSE	FALSE	ST6GAL1|CD22	3
Plasma_Cells	ProB_Cells	MIF	CD74	5	8.06224e-07	5.2248e-07	0.923525	0.927052	Both	KEGG_PHENYLALANINE_METABOLISM, KEGG_TYROSINE_METABOLISM	KEGG_ANTIGEN_PROCESSING_AND_PRESENTATION	ProB_Cells	FALSE	FALSE	FALSE	FALSE	FALSE	FALSE	MIF|CD74	54
Plasma_Cells	Platelets	CALR	ITGA2B	3	8.06224e-07	3.11684e-07	0.873686	0.954137	Both	KEGG_ANTIGEN_PROCESSING_AND_PRESENTATION	KEGG_REGULATION_OF_ACTIN_CYTOSKELETON, KEGG_ECM_RECEPTOR_INTERACTION, KEGG_HYPERTROPHIC_CARDIOMYOPATHY_HCM, KEGG_HEMATOPOIETIC_CELL_LINEAGE, KEGG_FOCAL_ADHESION, KEGG_DILATED_CARDIOMYOPATHY, KEGG_ARRHYTHMOGENIC_RIGHT_VENTRICULAR_CARDIOMYOPATHY_ARVC, KEGG_SMALL_CELL_LUNG_CANCER, KEGG_PATHWAYS_IN_CANCER	Platelets	FALSE	FALSE	FALSE	FALSE	FALSE	FALSE	CALR|ITGA2B	8
Plasma_Cells	EC	HLA-C	NOTCH4	1	8.06224e-07	3.11684e-07	0.812556	0.930062	Both	KEGG_CELL_ADHESION_MOLECULES_CAMS, KEGG_VIRAL_MYOCARDITIS, KEGG_NATURAL_KILLER_CELL_MEDIATED_CYTOTOXICITY, KEGG_ANTIGEN_PROCESSING_AND_PRESENTATION, KEGG_ALLOGRAFT_REJECTION, KEGG_ENDOCYTOSIS, KEGG_TYPE_I_DIABETES_MELLITUS, KEGG_AUTOIMMUNE_THYROID_DISEASE, KEGG_GRAFT_VERSUS_HOST_DISEASE	KEGG_DORSO_VENTRAL_AXIS_FORMATION, KEGG_NOTCH_SIGNALING_PATHWAY	EC	FALSE	TRUE	FALSE	FALSE	FALSE	TRUE	HLA-C|NOTCH4	11
Plasma_Cells	EC	PECAM1	EFNB2	1	8.06224e-07	5.7521e-07	0.876649	0.77417	Both	KEGG_CELL_ADHESION_MOLECULES_CAMS, KEGG_LEUKOCYTE_TRANSENDOTHELIAL_MIGRATION	KEGG_AXON_GUIDANCE	EC	FALSE	TRUE	FALSE	FALSE	FALSE	TRUE	PECAM1|EFNB2	10
Plasma_Cells	EC	ITGA6	CD36	2	8.06224e-07		0.851673		Young	KEGG_CELL_ADHESION_MOLECULES_CAMS, KEGG_REGULATION_OF_ACTIN_CYTOSKELETON, KEGG_ECM_RECEPTOR_INTERACTION, KEGG_HEMATOPOIETIC_CELL_LINEAGE, KEGG_FOCAL_ADHESION, KEGG_DILATED_CARDIOMYOPATHY, KEGG_SMALL_CELL_LUNG_CANCER, KEGG_HYPERTROPHIC_CARDIOMYOPATHY_HCM, KEGG_ARRHYTHMOGENIC_RIGHT_VENTRICULAR_CARDIOMYOPATHY_ARVC, KEGG_PATHWAYS_IN_CANCER	KEGG_ADIPOCYTOKINE_SIGNALING_PATHWAY, KEGG_ECM_RECEPTOR_INTERACTION, KEGG_HEMATOPOIETIC_CELL_LINEAGE, KEGG_PPAR_SIGNALING_PATHWAY	EC	FALSE	TRUE	FALSE	FALSE	FALSE	TRUE	ITGA6|CD36	8
Plasma_Cells	EC	CALR	SCARF1	6	8.06224e-07	2.1505e-06	0.714879	0.929235	Both	KEGG_ANTIGEN_PROCESSING_AND_PRESENTATION		EC	FALSE	TRUE	FALSE	FALSE	FALSE	TRUE	CALR|SCARF1	8
Plasma_Cells	EC	IGF1	INSR	2	8.06224e-07	1.09025e-06	0.832906	0.799154	Both	KEGG_GLIOMA, KEGG_FOCAL_ADHESION, KEGG_DILATED_CARDIOMYOPATHY, KEGG_MELANOMA, KEGG_MTOR_SIGNALING_PATHWAY, KEGG_PROSTATE_CANCER, KEGG_LONG_TERM_DEPRESSION, KEGG_HYPERTROPHIC_CARDIOMYOPATHY_HCM, KEGG_PROGESTERONE_MEDIATED_OOCYTE_MATURATION, KEGG_ALDOSTERONE_REGULATED_SODIUM_REABSORPTION, KEGG_OOCYTE_MEIOSIS, KEGG_PATHWAYS_IN_CANCER, KEGG_P53_SIGNALING_PATHWAY	KEGG_INSULIN_SIGNALING_PATHWAY, KEGG_TYPE_II_DIABETES_MELLITUS, KEGG_ADHERENS_JUNCTION, KEGG_ALDOSTERONE_REGULATED_SODIUM_REABSORPTION	EC	FALSE	TRUE	FALSE	FALSE	FALSE	TRUE	IGF1|INSR	2
Plasma_Cells	EC	CD59	STAB1	1	8.06224e-07	2.69579e-06	0.945971	0.782547	Both	KEGG_HEMATOPOIETIC_CELL_LINEAGE, KEGG_COMPLEMENT_AND_COAGULATION_CASCADES		EC	FALSE	TRUE	FALSE	FALSE	FALSE	TRUE	CD59|STAB1	5
Plasma_Cells	MSC	ITGA4	VCAM1	3	8.06224e-07	3.11684e-07	0.820656	0.922693	Both	KEGG_CELL_ADHESION_MOLECULES_CAMS, KEGG_REGULATION_OF_ACTIN_CYTOSKELETON, KEGG_ECM_RECEPTOR_INTERACTION, KEGG_HEMATOPOIETIC_CELL_LINEAGE, KEGG_FOCAL_ADHESION, KEGG_DILATED_CARDIOMYOPATHY, KEGG_LEISHMANIA_INFECTION, KEGG_HYPERTROPHIC_CARDIOMYOPATHY_HCM, KEGG_LEUKOCYTE_TRANSENDOTHELIAL_MIGRATION, KEGG_ARRHYTHMOGENIC_RIGHT_VENTRICULAR_CARDIOMYOPATHY_ARVC, KEGG_INTESTINAL_IMMUNE_NETWORK_FOR_IGA_PRODU…	KEGG_CELL_ADHESION_MOLECULES_CAMS, KEGG_LEUKOCYTE_TRANSENDOTHELIAL_MIGRATION	MSC	FALSE	FALSE	FALSE	TRUE	FALSE	TRUE	ITGA4|VCAM1	10
Plasma_Cells	MSC	ST6GAL1	EGFR	1	8.06224e-07	3.11684e-07	0.863879	0.935556	Both	KEGG_N_GLYCAN_BIOSYNTHESIS	KEGG_PANCREATIC_CANCER, KEGG_REGULATION_OF_ACTIN_CYTOSKELETON, KEGG_GNRH_SIGNALING_PATHWAY, KEGG_GLIOMA, KEGG_EPITHELIAL_CELL_SIGNALING_IN_HELICOBACTER_PYLORI_INFECTION, KEGG_CYTOKINE_CYTOKINE_RECEPTOR_INTERACTION, KEGG_DORSO_VENTRAL_AXIS_FORMATION, KEGG_ENDOCYTOSIS, KEGG_FOCAL_ADHESION, KEGG_MELANOMA, KEGG_ENDOMETRIAL_CANCER, KEGG_MAPK_SIGNALING_PATHWAY, KEGG_PROSTATE_CANCER, KEGG_GAP_JUNCTION, …	MSC	FALSE	FALSE	FALSE	TRUE	FALSE	TRUE	ST6GAL1|EGFR	3
Plasma_Cells	MSC	CALR	LRP1	11	8.06224e-07	3.11684e-07	0.840894	0.818955	Both	KEGG_ANTIGEN_PROCESSING_AND_PRESENTATION	KEGG_ALZHEIMERS_DISEASE	MSC	FALSE	FALSE	FALSE	TRUE	FALSE	TRUE	CALR|LRP1	16
Plasma_Cells	MSC	CTHRC1	FZD5	5	8.06224e-07		0.90177		Young		KEGG_BASAL_CELL_CARCINOMA, KEGG_MELANOGENESIS, KEGG_WNT_SIGNALING_PATHWAY, KEGG_PATHWAYS_IN_CANCER	MSC	FALSE	FALSE	FALSE	TRUE	FALSE	TRUE	CTHRC1|FZD5	1
Plasma_Cells	MSC	MIF	EGFR	2	8.06224e-07	1.01e-06	0.9556	0.78697	Both	KEGG_PHENYLALANINE_METABOLISM, KEGG_TYROSINE_METABOLISM	KEGG_PANCREATIC_CANCER, KEGG_REGULATION_OF_ACTIN_CYTOSKELETON, KEGG_GNRH_SIGNALING_PATHWAY, KEGG_GLIOMA, KEGG_EPITHELIAL_CELL_SIGNALING_IN_HELICOBACTER_PYLORI_INFECTION, KEGG_CYTOKINE_CYTOKINE_RECEPTOR_INTERACTION, KEGG_DORSO_VENTRAL_AXIS_FORMATION, KEGG_ENDOCYTOSIS, KEGG_FOCAL_ADHESION, KEGG_MELANOMA, KEGG_ENDOMETRIAL_CANCER, KEGG_MAPK_SIGNALING_PATHWAY, KEGG_PROSTATE_CANCER, KEGG_GAP_JUNCTION, …	MSC	FALSE	FALSE	FALSE	TRUE	FALSE	TRUE	MIF|EGFR	9
Plasma_Cells	MSC	MDK	LRP1	9	8.06224e-07	5.00083e-07	0.896468	0.889376	Both		KEGG_ALZHEIMERS_DISEASE	MSC	FALSE	FALSE	FALSE	TRUE	FALSE	TRUE	MDK|LRP1	4
Plasma_Cells	MSC	FAM3C	LIFR	1	8.06224e-07	7.94955e-07	0.953052	0.808019	Both		KEGG_CYTOKINE_CYTOKINE_RECEPTOR_INTERACTION, KEGG_JAK_STAT_SIGNALING_PATHWAY	MSC	FALSE	FALSE	FALSE	TRUE	FALSE	TRUE	FAM3C|LIFR	9
ProB_Cells	Dendritic_cells	HLA-DRA	CD63	2	8.06224e-07	3.11684e-07	0.947568	0.887273	Both	KEGG_ASTHMA, KEGG_CELL_ADHESION_MOLECULES_CAMS, KEGG_LEISHMANIA_INFECTION, KEGG_VIRAL_MYOCARDITIS, KEGG_ANTIGEN_PROCESSING_AND_PRESENTATION, KEGG_ALLOGRAFT_REJECTION, KEGG_SYSTEMIC_LUPUS_ERYTHEMATOSUS, KEGG_HEMATOPOIETIC_CELL_LINEAGE, KEGG_TYPE_I_DIABETES_MELLITUS, KEGG_AUTOIMMUNE_THYROID_DISEASE, KEGG_GRAFT_VERSUS_HOST_DISEASE, KEGG_INTESTINAL_IMMUNE_NETWORK_FOR_IGA_PRODUCTION	KEGG_LYSOSOME	Dendritic_cells	FALSE	FALSE	FALSE	FALSE	FALSE	FALSE	HLA-DRA|CD63	30
ProB_Cells	Dendritic_cells	HLA-DRA	CD37	1	8.06224e-07	3.11684e-07	0.770685	0.825123	Both	KEGG_ASTHMA, KEGG_CELL_ADHESION_MOLECULES_CAMS, KEGG_LEISHMANIA_INFECTION, KEGG_VIRAL_MYOCARDITIS, KEGG_ANTIGEN_PROCESSING_AND_PRESENTATION, KEGG_ALLOGRAFT_REJECTION, KEGG_SYSTEMIC_LUPUS_ERYTHEMATOSUS, KEGG_HEMATOPOIETIC_CELL_LINEAGE, KEGG_TYPE_I_DIABETES_MELLITUS, KEGG_AUTOIMMUNE_THYROID_DISEASE, KEGG_GRAFT_VERSUS_HOST_DISEASE, KEGG_INTESTINAL_IMMUNE_NETWORK_FOR_IGA_PRODUCTION	KEGG_HEMATOPOIETIC_CELL_LINEAGE	Dendritic_cells	FALSE	FALSE	FALSE	FALSE	FALSE	FALSE	HLA-DRA|CD37	21
ProB_Cells	Dendritic_cells	HLA-DRA	CD53	2	8.06224e-07	3.11684e-07	0.77774	0.900502	Both	KEGG_ASTHMA, KEGG_CELL_ADHESION_MOLECULES_CAMS, KEGG_LEISHMANIA_INFECTION, KEGG_VIRAL_MYOCARDITIS, KEGG_ANTIGEN_PROCESSING_AND_PRESENTATION, KEGG_ALLOGRAFT_REJECTION, KEGG_SYSTEMIC_LUPUS_ERYTHEMATOSUS, KEGG_HEMATOPOIETIC_CELL_LINEAGE, KEGG_TYPE_I_DIABETES_MELLITUS, KEGG_AUTOIMMUNE_THYROID_DISEASE, KEGG_GRAFT_VERSUS_HOST_DISEASE, KEGG_INTESTINAL_IMMUNE_NETWORK_FOR_IGA_PRODUCTION		Dendritic_cells	FALSE	FALSE	FALSE	FALSE	FALSE	FALSE	HLA-DRA|CD53	18
ProB_Cells	Dendritic_cells	HLA-DRB1	CD37	1	8.06224e-07	7.07343e-07	0.802591	0.846191	Both	KEGG_CELL_ADHESION_MOLECULES_CAMS, KEGG_VIRAL_MYOCARDITIS, KEGG_ALLOGRAFT_REJECTION, KEGG_SYSTEMIC_LUPUS_ERYTHEMATOSUS, KEGG_HEMATOPOIETIC_CELL_LINEAGE, KEGG_GRAFT_VERSUS_HOST_DISEASE, KEGG_ASTHMA, KEGG_LEISHMANIA_INFECTION, KEGG_ANTIGEN_PROCESSING_AND_PRESENTATION, KEGG_TYPE_I_DIABETES_MELLITUS, KEGG_AUTOIMMUNE_THYROID_DISEASE, KEGG_INTESTINAL_IMMUNE_NETWORK_FOR_IGA_PRODUCTION	KEGG_HEMATOPOIETIC_CELL_LINEAGE	Dendritic_cells	FALSE	FALSE	FALSE	FALSE	FALSE	FALSE	HLA-DRB1|CD37	28
ProB_Cells	Dendritic_cells	HLA-DRB1	CD53	2	8.06224e-07	3.11684e-07	0.914435	0.871485	Both	KEGG_CELL_ADHESION_MOLECULES_CAMS, KEGG_VIRAL_MYOCARDITIS, KEGG_ALLOGRAFT_REJECTION, KEGG_SYSTEMIC_LUPUS_ERYTHEMATOSUS, KEGG_HEMATOPOIETIC_CELL_LINEAGE, KEGG_GRAFT_VERSUS_HOST_DISEASE, KEGG_ASTHMA, KEGG_LEISHMANIA_INFECTION, KEGG_ANTIGEN_PROCESSING_AND_PRESENTATION, KEGG_TYPE_I_DIABETES_MELLITUS, KEGG_AUTOIMMUNE_THYROID_DISEASE, KEGG_INTESTINAL_IMMUNE_NETWORK_FOR_IGA_PRODUCTION		Dendritic_cells	FALSE	FALSE	FALSE	FALSE	FALSE	FALSE	HLA-DRB1|CD53	24
ProB_Cells	Dendritic_cells	MS4A1	CD53	1	8.06224e-07	3.11684e-07	0.847065	0.839643	Both	KEGG_HEMATOPOIETIC_CELL_LINEAGE		Dendritic_cells	FALSE	FALSE	FALSE	FALSE	FALSE	FALSE	MS4A1|CD53	6
ProB_Cells	Dendritic_cells	CD99	PILRA	5	8.06224e-07	1.28574e-06	0.885129	0.856808	Both	KEGG_CELL_ADHESION_MOLECULES_CAMS, KEGG_LEUKOCYTE_TRANSENDOTHELIAL_MIGRATION		Dendritic_cells	FALSE	FALSE	FALSE	FALSE	FALSE	FALSE	CD99|PILRA	12
ProB_Cells	Dendritic_cells	CD22	PTPRC	3	8.06224e-07	3.11684e-07	0.845292	0.813552	Both	KEGG_CELL_ADHESION_MOLECULES_CAMS, KEGG_HEMATOPOIETIC_CELL_LINEAGE, KEGG_B_CELL_RECEPTOR_SIGNALING_PATHWAY	KEGG_CELL_ADHESION_MOLECULES_CAMS, KEGG_PRIMARY_IMMUNODEFICIENCY, KEGG_FC_GAMMA_R_MEDIATED_PHAGOCYTOSIS, KEGG_T_CELL_RECEPTOR_SIGNALING_PATHWAY	Dendritic_cells	FALSE	FALSE	FALSE	FALSE	FALSE	FALSE	CD22|PTPRC	6
ProB_Cells	Dendritic_cells	TNFRSF13C	LILRB2	1	8.06224e-07	3.11684e-07	0.854347	0.866119	Both	KEGG_CYTOKINE_CYTOKINE_RECEPTOR_INTERACTION, KEGG_INTESTINAL_IMMUNE_NETWORK_FOR_IGA_PRODUCTION, KEGG_PRIMARY_IMMUNODEFICIENCY		Dendritic_cells	FALSE	FALSE	FALSE	FALSE	FALSE	FALSE	TNFRSF13C|LILRB2	2
ProB_Cells	Dendritic_cells	LGALS9	PTPRC	2	8.06224e-07	1.04529e-06	0.760707	0.841966	Both		KEGG_CELL_ADHESION_MOLECULES_CAMS, KEGG_PRIMARY_IMMUNODEFICIENCY, KEGG_FC_GAMMA_R_MEDIATED_PHAGOCYTOSIS, KEGG_T_CELL_RECEPTOR_SIGNALING_PATHWAY	Dendritic_cells	FALSE	FALSE	FALSE	FALSE	FALSE	FALSE	LGALS9|PTPRC	12
ProB_Cells	Dendritic_cells	LGALS9	CD44	5	8.06224e-07	3.11684e-07	0.906046	0.682892	Both		KEGG_ECM_RECEPTOR_INTERACTION, KEGG_HEMATOPOIETIC_CELL_LINEAGE	Dendritic_cells	FALSE	FALSE	FALSE	FALSE	FALSE	FALSE	LGALS9|CD44	14
ProB_Cells	Dendritic_cells	TNF	TNFRSF1B	56	8.06224e-07		0.943718		Young	KEGG_ADIPOCYTOKINE_SIGNALING_PATHWAY, KEGG_CYTOKINE_CYTOKINE_RECEPTOR_INTERACTION, KEGG_TGF_BETA_SIGNALING_PATHWAY, KEGG_TOLL_LIKE_RECEPTOR_SIGNALING_PATHWAY, KEGG_GRAFT_VERSUS_HOST_DISEASE, KEGG_NOD_LIKE_RECEPTOR_SIGNALING_PATHWAY, KEGG_RIG_I_LIKE_RECEPTOR_SIGNALING_PATHWAY, KEGG_HYPERTROPHIC_CARDIOMYOPATHY_HCM, KEGG_AMYOTROPHIC_LATERAL_SCLEROSIS_ALS, KEGG_T_CELL_RECEPTOR_SIGNALING_PATHWAY, KEGG…	KEGG_ADIPOCYTOKINE_SIGNALING_PATHWAY, KEGG_CYTOKINE_CYTOKINE_RECEPTOR_INTERACTION, KEGG_AMYOTROPHIC_LATERAL_SCLEROSIS_ALS	Dendritic_cells	FALSE	FALSE	FALSE	FALSE	FALSE	FALSE	TNF|TNFRSF1B	4
ProB_Cells	Dendritic_cells	TNF	VSIR	1	8.06224e-07		0.899061		Young	KEGG_ADIPOCYTOKINE_SIGNALING_PATHWAY, KEGG_CYTOKINE_CYTOKINE_RECEPTOR_INTERACTION, KEGG_TGF_BETA_SIGNALING_PATHWAY, KEGG_TOLL_LIKE_RECEPTOR_SIGNALING_PATHWAY, KEGG_GRAFT_VERSUS_HOST_DISEASE, KEGG_NOD_LIKE_RECEPTOR_SIGNALING_PATHWAY, KEGG_RIG_I_LIKE_RECEPTOR_SIGNALING_PATHWAY, KEGG_HYPERTROPHIC_CARDIOMYOPATHY_HCM, KEGG_AMYOTROPHIC_LATERAL_SCLEROSIS_ALS, KEGG_T_CELL_RECEPTOR_SIGNALING_PATHWAY, KEGG…		Dendritic_cells	FALSE	FALSE	FALSE	FALSE	FALSE	FALSE	TNF|VSIR	6
ProB_Cells	Dendritic_cells	HLA-DQA2	CD4	1	8.06224e-07	3.11684e-07	0.917948	0.920423	Both	KEGG_ASTHMA, KEGG_ANTIGEN_PROCESSING_AND_PRESENTATION, KEGG_TYPE_I_DIABETES_MELLITUS, KEGG_AUTOIMMUNE_THYROID_DISEASE, KEGG_GRAFT_VERSUS_HOST_DISEASE, KEGG_INTESTINAL_IMMUNE_NETWORK_FOR_IGA_PRODUCTION, KEGG_CELL_ADHESION_MOLECULES_CAMS, KEGG_LEISHMANIA_INFECTION, KEGG_VIRAL_MYOCARDITIS, KEGG_ALLOGRAFT_REJECTION, KEGG_SYSTEMIC_LUPUS_ERYTHEMATOSUS	KEGG_CELL_ADHESION_MOLECULES_CAMS, KEGG_ANTIGEN_PROCESSING_AND_PRESENTATION, KEGG_PRIMARY_IMMUNODEFICIENCY, KEGG_HEMATOPOIETIC_CELL_LINEAGE, KEGG_T_CELL_RECEPTOR_SIGNALING_PATHWAY	Dendritic_cells	FALSE	FALSE	FALSE	FALSE	FALSE	FALSE	HLA-DQA2|CD4	3
ProB_Cells	Dendritic_cells	HLA-DQB1	CD4	2	8.06224e-07	3.11684e-07	0.904657	0.897644	Both	KEGG_ASTHMA, KEGG_CELL_ADHESION_MOLECULES_CAMS, KEGG_LEISHMANIA_INFECTION, KEGG_VIRAL_MYOCARDITIS, KEGG_ANTIGEN_PROCESSING_AND_PRESENTATION, KEGG_ALLOGRAFT_REJECTION, KEGG_SYSTEMIC_LUPUS_ERYTHEMATOSUS, KEGG_TYPE_I_DIABETES_MELLITUS, KEGG_AUTOIMMUNE_THYROID_DISEASE, KEGG_GRAFT_VERSUS_HOST_DISEASE, KEGG_INTESTINAL_IMMUNE_NETWORK_FOR_IGA_PRODUCTION	KEGG_CELL_ADHESION_MOLECULES_CAMS, KEGG_ANTIGEN_PROCESSING_AND_PRESENTATION, KEGG_PRIMARY_IMMUNODEFICIENCY, KEGG_HEMATOPOIETIC_CELL_LINEAGE, KEGG_T_CELL_RECEPTOR_SIGNALING_PATHWAY	Dendritic_cells	FALSE	FALSE	FALSE	FALSE	FALSE	FALSE	HLA-DQB1|CD4	9
ProB_Cells	Dendritic_cells	FCER2	ITGB2	1	8.06224e-07	3.11684e-07	0.848619	0.922436	Both	KEGG_HEMATOPOIETIC_CELL_LINEAGE	KEGG_CELL_ADHESION_MOLECULES_CAMS, KEGG_VIRAL_MYOCARDITIS, KEGG_REGULATION_OF_ACTIN_CYTOSKELETON, KEGG_NATURAL_KILLER_CELL_MEDIATED_CYTOTOXICITY, KEGG_LEISHMANIA_INFECTION, KEGG_LEUKOCYTE_TRANSENDOTHELIAL_MIGRATION	Dendritic_cells	FALSE	FALSE	FALSE	FALSE	FALSE	FALSE	FCER2|ITGB2	7
ProB_Cells	Dendritic_cells	HLA-DPA1	CD4	2	8.06224e-07	3.11684e-07	0.905665	0.953812	Both	KEGG_ASTHMA, KEGG_CELL_ADHESION_MOLECULES_CAMS, KEGG_LEISHMANIA_INFECTION, KEGG_VIRAL_MYOCARDITIS, KEGG_ANTIGEN_PROCESSING_AND_PRESENTATION, KEGG_ALLOGRAFT_REJECTION, KEGG_SYSTEMIC_LUPUS_ERYTHEMATOSUS, KEGG_TYPE_I_DIABETES_MELLITUS, KEGG_AUTOIMMUNE_THYROID_DISEASE, KEGG_GRAFT_VERSUS_HOST_DISEASE, KEGG_INTESTINAL_IMMUNE_NETWORK_FOR_IGA_PRODUCTION	KEGG_CELL_ADHESION_MOLECULES_CAMS, KEGG_ANTIGEN_PROCESSING_AND_PRESENTATION, KEGG_PRIMARY_IMMUNODEFICIENCY, KEGG_HEMATOPOIETIC_CELL_LINEAGE, KEGG_T_CELL_RECEPTOR_SIGNALING_PATHWAY	Dendritic_cells	FALSE	FALSE	FALSE	FALSE	FALSE	FALSE	HLA-DPA1|CD4	12
ProB_Cells	Dendritic_cells	HLA-DMA	CD74	2	8.06224e-07	3.11684e-07	0.829369	0.948604	Both	KEGG_ASTHMA, KEGG_CELL_ADHESION_MOLECULES_CAMS, KEGG_LEISHMANIA_INFECTION, KEGG_VIRAL_MYOCARDITIS, KEGG_ANTIGEN_PROCESSING_AND_PRESENTATION, KEGG_ALLOGRAFT_REJECTION, KEGG_SYSTEMIC_LUPUS_ERYTHEMATOSUS, KEGG_TYPE_I_DIABETES_MELLITUS, KEGG_AUTOIMMUNE_THYROID_DISEASE, KEGG_GRAFT_VERSUS_HOST_DISEASE, KEGG_INTESTINAL_IMMUNE_NETWORK_FOR_IGA_PRODUCTION	KEGG_ANTIGEN_PROCESSING_AND_PRESENTATION	Dendritic_cells	FALSE	FALSE	FALSE	FALSE	FALSE	FALSE	HLA-DMA|CD74	18
ProB_Cells	Dendritic_cells	HLA-DMB	CD74	2	8.06224e-07	3.11684e-07	0.787836	0.926638	Both	KEGG_ASTHMA, KEGG_CELL_ADHESION_MOLECULES_CAMS, KEGG_LEISHMANIA_INFECTION, KEGG_VIRAL_MYOCARDITIS, KEGG_ANTIGEN_PROCESSING_AND_PRESENTATION, KEGG_ALLOGRAFT_REJECTION, KEGG_SYSTEMIC_LUPUS_ERYTHEMATOSUS, KEGG_TYPE_I_DIABETES_MELLITUS, KEGG_AUTOIMMUNE_THYROID_DISEASE, KEGG_GRAFT_VERSUS_HOST_DISEASE, KEGG_INTESTINAL_IMMUNE_NETWORK_FOR_IGA_PRODUCTION	KEGG_ANTIGEN_PROCESSING_AND_PRESENTATION	Dendritic_cells	FALSE	FALSE	FALSE	FALSE	FALSE	FALSE	HLA-DMB|CD74	12
ProB_Cells	Neutrophils	HLA-DRA	CD63	2	8.06224e-07	8.36642e-07	0.827935	0.89927	Both	KEGG_ASTHMA, KEGG_CELL_ADHESION_MOLECULES_CAMS, KEGG_LEISHMANIA_INFECTION, KEGG_VIRAL_MYOCARDITIS, KEGG_ANTIGEN_PROCESSING_AND_PRESENTATION, KEGG_ALLOGRAFT_REJECTION, KEGG_SYSTEMIC_LUPUS_ERYTHEMATOSUS, KEGG_HEMATOPOIETIC_CELL_LINEAGE, KEGG_TYPE_I_DIABETES_MELLITUS, KEGG_AUTOIMMUNE_THYROID_DISEASE, KEGG_GRAFT_VERSUS_HOST_DISEASE, KEGG_INTESTINAL_IMMUNE_NETWORK_FOR_IGA_PRODUCTION	KEGG_LYSOSOME	Neutrophils	FALSE	FALSE	FALSE	FALSE	FALSE	FALSE	HLA-DRA|CD63	30
ProB_Cells	Neutrophils	FCER2	ITGB2	1	8.06224e-07	3.11684e-07	0.942435	0.758089	Both	KEGG_HEMATOPOIETIC_CELL_LINEAGE	KEGG_CELL_ADHESION_MOLECULES_CAMS, KEGG_VIRAL_MYOCARDITIS, KEGG_REGULATION_OF_ACTIN_CYTOSKELETON, KEGG_NATURAL_KILLER_CELL_MEDIATED_CYTOTOXICITY, KEGG_LEISHMANIA_INFECTION, KEGG_LEUKOCYTE_TRANSENDOTHELIAL_MIGRATION	Neutrophils	FALSE	FALSE	FALSE	FALSE	FALSE	FALSE	FCER2|ITGB2	7
ProB_Cells	Erythroid_precursors	ADAM10	TSPAN5	4	8.06224e-07	3.11684e-07	0.858287	0.890807	Both	KEGG_EPITHELIAL_CELL_SIGNALING_IN_HELICOBACTER_PYLORI_INFECTION, KEGG_ALZHEIMERS_DISEASE		Erythroid_precursors	FALSE	FALSE	FALSE	FALSE	FALSE	FALSE	ADAM10|TSPAN5	10
ProB_Cells	Erythroid_precursors	ADAM23	ITGA4	1	8.06224e-07	3.11684e-07	0.912859	0.768211	Both		KEGG_CELL_ADHESION_MOLECULES_CAMS, KEGG_REGULATION_OF_ACTIN_CYTOSKELETON, KEGG_ECM_RECEPTOR_INTERACTION, KEGG_HEMATOPOIETIC_CELL_LINEAGE, KEGG_FOCAL_ADHESION, KEGG_DILATED_CARDIOMYOPATHY, KEGG_LEISHMANIA_INFECTION, KEGG_HYPERTROPHIC_CARDIOMYOPATHY_HCM, KEGG_LEUKOCYTE_TRANSENDOTHELIAL_MIGRATION, KEGG_ARRHYTHMOGENIC_RIGHT_VENTRICULAR_CARDIOMYOPATHY_ARVC, KEGG_INTESTINAL_IMMUNE_NETWORK_FOR_IGA_PRODU…	Erythroid_precursors	FALSE	FALSE	FALSE	FALSE	FALSE	FALSE	ADAM23|ITGA4	5
ProB_Cells	Erythroid_precursors	B2M	TFRC	2	8.06224e-07	3.11684e-07	0.946902	0.788818	Both	KEGG_ANTIGEN_PROCESSING_AND_PRESENTATION	KEGG_HEMATOPOIETIC_CELL_LINEAGE, KEGG_ENDOCYTOSIS	Erythroid_precursors	FALSE	FALSE	FALSE	FALSE	FALSE	FALSE	B2M|TFRC	11
ProB_Cells	Granulocytes	HLA-DRA	CD53	2	8.06224e-07	3.20885e-07	0.881544	0.896675	Both	KEGG_ASTHMA, KEGG_CELL_ADHESION_MOLECULES_CAMS, KEGG_LEISHMANIA_INFECTION, KEGG_VIRAL_MYOCARDITIS, KEGG_ANTIGEN_PROCESSING_AND_PRESENTATION, KEGG_ALLOGRAFT_REJECTION, KEGG_SYSTEMIC_LUPUS_ERYTHEMATOSUS, KEGG_HEMATOPOIETIC_CELL_LINEAGE, KEGG_TYPE_I_DIABETES_MELLITUS, KEGG_AUTOIMMUNE_THYROID_DISEASE, KEGG_GRAFT_VERSUS_HOST_DISEASE, KEGG_INTESTINAL_IMMUNE_NETWORK_FOR_IGA_PRODUCTION		Granulocytes	FALSE	FALSE	FALSE	FALSE	FALSE	FALSE	HLA-DRA|CD53	18
ProB_Cells	Granulocytes	HLA-DRB1	CD53	2	8.06224e-07	9.03364e-07	0.833305	0.807259	Both	KEGG_CELL_ADHESION_MOLECULES_CAMS, KEGG_VIRAL_MYOCARDITIS, KEGG_ALLOGRAFT_REJECTION, KEGG_SYSTEMIC_LUPUS_ERYTHEMATOSUS, KEGG_HEMATOPOIETIC_CELL_LINEAGE, KEGG_GRAFT_VERSUS_HOST_DISEASE, KEGG_ASTHMA, KEGG_LEISHMANIA_INFECTION, KEGG_ANTIGEN_PROCESSING_AND_PRESENTATION, KEGG_TYPE_I_DIABETES_MELLITUS, KEGG_AUTOIMMUNE_THYROID_DISEASE, KEGG_INTESTINAL_IMMUNE_NETWORK_FOR_IGA_PRODUCTION		Granulocytes	FALSE	FALSE	FALSE	FALSE	FALSE	FALSE	HLA-DRB1|CD53	24
ProB_Cells	Granulocytes	CD74	CXCR2	1	8.06224e-07	3.11684e-07	0.814106	0.805375	Both	KEGG_ANTIGEN_PROCESSING_AND_PRESENTATION	KEGG_CHEMOKINE_SIGNALING_PATHWAY, KEGG_EPITHELIAL_CELL_SIGNALING_IN_HELICOBACTER_PYLORI_INFECTION, KEGG_CYTOKINE_CYTOKINE_RECEPTOR_INTERACTION, KEGG_ENDOCYTOSIS	Granulocytes	FALSE	FALSE	FALSE	FALSE	FALSE	FALSE	CD74|CXCR2	6
ProB_Cells	Granulocytes	MS4A1	CD53	1	8.06224e-07	3.11684e-07	0.929612	0.813996	Both	KEGG_HEMATOPOIETIC_CELL_LINEAGE		Granulocytes	FALSE	FALSE	FALSE	FALSE	FALSE	FALSE	MS4A1|CD53	6
ProB_Cells	Granulocytes	CD99	PILRA	5	8.06224e-07	9.54771e-07	0.942343	0.974595	Both	KEGG_CELL_ADHESION_MOLECULES_CAMS, KEGG_LEUKOCYTE_TRANSENDOTHELIAL_MIGRATION		Granulocytes	FALSE	FALSE	FALSE	FALSE	FALSE	FALSE	CD99|PILRA	12
ProB_Cells	Granulocytes	CD22	PTPRC	3	8.06224e-07	3.11684e-07	0.942204	0.88862	Both	KEGG_CELL_ADHESION_MOLECULES_CAMS, KEGG_HEMATOPOIETIC_CELL_LINEAGE, KEGG_B_CELL_RECEPTOR_SIGNALING_PATHWAY	KEGG_CELL_ADHESION_MOLECULES_CAMS, KEGG_PRIMARY_IMMUNODEFICIENCY, KEGG_FC_GAMMA_R_MEDIATED_PHAGOCYTOSIS, KEGG_T_CELL_RECEPTOR_SIGNALING_PATHWAY	Granulocytes	FALSE	FALSE	FALSE	FALSE	FALSE	FALSE	CD22|PTPRC	6
ProB_Cells	Granulocytes	TNFRSF13C	LILRB2	1	8.06224e-07	3.11684e-07	0.949254	0.940379	Both	KEGG_CYTOKINE_CYTOKINE_RECEPTOR_INTERACTION, KEGG_INTESTINAL_IMMUNE_NETWORK_FOR_IGA_PRODUCTION, KEGG_PRIMARY_IMMUNODEFICIENCY		Granulocytes	FALSE	FALSE	FALSE	FALSE	FALSE	FALSE	TNFRSF13C|LILRB2	2
ProB_Cells	Granulocytes	LGALS9	PTPRC	2	8.06224e-07	6.11661e-07	0.958169	0.757956	Both		KEGG_CELL_ADHESION_MOLECULES_CAMS, KEGG_PRIMARY_IMMUNODEFICIENCY, KEGG_FC_GAMMA_R_MEDIATED_PHAGOCYTOSIS, KEGG_T_CELL_RECEPTOR_SIGNALING_PATHWAY	Granulocytes	FALSE	FALSE	FALSE	FALSE	FALSE	FALSE	LGALS9|PTPRC	12
ProB_Cells	Granulocytes	TNF	VSIR	1	8.06224e-07		0.935187		Young	KEGG_ADIPOCYTOKINE_SIGNALING_PATHWAY, KEGG_CYTOKINE_CYTOKINE_RECEPTOR_INTERACTION, KEGG_TGF_BETA_SIGNALING_PATHWAY, KEGG_TOLL_LIKE_RECEPTOR_SIGNALING_PATHWAY, KEGG_GRAFT_VERSUS_HOST_DISEASE, KEGG_NOD_LIKE_RECEPTOR_SIGNALING_PATHWAY, KEGG_RIG_I_LIKE_RECEPTOR_SIGNALING_PATHWAY, KEGG_HYPERTROPHIC_CARDIOMYOPATHY_HCM, KEGG_AMYOTROPHIC_LATERAL_SCLEROSIS_ALS, KEGG_T_CELL_RECEPTOR_SIGNALING_PATHWAY, KEGG…		Granulocytes	FALSE	FALSE	FALSE	FALSE	FALSE	FALSE	TNF|VSIR	6
ProB_Cells	Granulocytes	FCER2	ITGB2	1	8.06224e-07	3.11684e-07	0.945722	0.874067	Both	KEGG_HEMATOPOIETIC_CELL_LINEAGE	KEGG_CELL_ADHESION_MOLECULES_CAMS, KEGG_VIRAL_MYOCARDITIS, KEGG_REGULATION_OF_ACTIN_CYTOSKELETON, KEGG_NATURAL_KILLER_CELL_MEDIATED_CYTOTOXICITY, KEGG_LEISHMANIA_INFECTION, KEGG_LEUKOCYTE_TRANSENDOTHELIAL_MIGRATION	Granulocytes	FALSE	FALSE	FALSE	FALSE	FALSE	FALSE	FCER2|ITGB2	7
ProB_Cells	CD8+NKT-like_cells	HLA-B	CD8A	2	8.06224e-07	4.27105e-07	0.956978	0.741859	Both	KEGG_CELL_ADHESION_MOLECULES_CAMS, KEGG_VIRAL_MYOCARDITIS, KEGG_NATURAL_KILLER_CELL_MEDIATED_CYTOTOXICITY, KEGG_ALLOGRAFT_REJECTION, KEGG_ENDOCYTOSIS, KEGG_GRAFT_VERSUS_HOST_DISEASE, KEGG_ANTIGEN_PROCESSING_AND_PRESENTATION, KEGG_TYPE_I_DIABETES_MELLITUS, KEGG_AUTOIMMUNE_THYROID_DISEASE	KEGG_CELL_ADHESION_MOLECULES_CAMS, KEGG_ANTIGEN_PROCESSING_AND_PRESENTATION, KEGG_PRIMARY_IMMUNODEFICIENCY, KEGG_HEMATOPOIETIC_CELL_LINEAGE, KEGG_T_CELL_RECEPTOR_SIGNALING_PATHWAY	CD8+NKT-like_cells	FALSE	FALSE	FALSE	FALSE	FALSE	FALSE	HLA-B|CD8A	11
ProB_Cells	CD8+NKT-like_cells	HLA-B	CD3D	1	8.06224e-07	3.11684e-07	0.966684	0.960774	Both	KEGG_CELL_ADHESION_MOLECULES_CAMS, KEGG_VIRAL_MYOCARDITIS, KEGG_NATURAL_KILLER_CELL_MEDIATED_CYTOTOXICITY, KEGG_ALLOGRAFT_REJECTION, KEGG_ENDOCYTOSIS, KEGG_GRAFT_VERSUS_HOST_DISEASE, KEGG_ANTIGEN_PROCESSING_AND_PRESENTATION, KEGG_TYPE_I_DIABETES_MELLITUS, KEGG_AUTOIMMUNE_THYROID_DISEASE	KEGG_PRIMARY_IMMUNODEFICIENCY, KEGG_HEMATOPOIETIC_CELL_LINEAGE, KEGG_T_CELL_RECEPTOR_SIGNALING_PATHWAY	CD8+NKT-like_cells	FALSE	FALSE	FALSE	FALSE	FALSE	FALSE	HLA-B|CD3D	11
ProB_Cells	CD8+NKT-like_cells	HLA-B	CD3G	1	8.06224e-07	3.11684e-07	0.840445	0.964606	Both	KEGG_CELL_ADHESION_MOLECULES_CAMS, KEGG_VIRAL_MYOCARDITIS, KEGG_NATURAL_KILLER_CELL_MEDIATED_CYTOTOXICITY, KEGG_ALLOGRAFT_REJECTION, KEGG_ENDOCYTOSIS, KEGG_GRAFT_VERSUS_HOST_DISEASE, KEGG_ANTIGEN_PROCESSING_AND_PRESENTATION, KEGG_TYPE_I_DIABETES_MELLITUS, KEGG_AUTOIMMUNE_THYROID_DISEASE	KEGG_HEMATOPOIETIC_CELL_LINEAGE, KEGG_T_CELL_RECEPTOR_SIGNALING_PATHWAY	CD8+NKT-like_cells	FALSE	FALSE	FALSE	FALSE	FALSE	FALSE	HLA-B|CD3G	11
ProB_Cells	CD8+NKT-like_cells	HLA-B	KLRD1	6	8.06224e-07	3.11684e-07	0.962078	0.844991	Both	KEGG_CELL_ADHESION_MOLECULES_CAMS, KEGG_VIRAL_MYOCARDITIS, KEGG_NATURAL_KILLER_CELL_MEDIATED_CYTOTOXICITY, KEGG_ALLOGRAFT_REJECTION, KEGG_ENDOCYTOSIS, KEGG_GRAFT_VERSUS_HOST_DISEASE, KEGG_ANTIGEN_PROCESSING_AND_PRESENTATION, KEGG_TYPE_I_DIABETES_MELLITUS, KEGG_AUTOIMMUNE_THYROID_DISEASE	KEGG_NATURAL_KILLER_CELL_MEDIATED_CYTOTOXICITY, KEGG_ANTIGEN_PROCESSING_AND_PRESENTATION, KEGG_GRAFT_VERSUS_HOST_DISEASE	CD8+NKT-like_cells	FALSE	FALSE	FALSE	FALSE	FALSE	FALSE	HLA-B|KLRD1	11
ProB_Cells	CD8+NKT-like_cells	HLA-DRA	CD37	1	8.06224e-07	3.11684e-07	0.891958	0.849926	Both	KEGG_ASTHMA, KEGG_CELL_ADHESION_MOLECULES_CAMS, KEGG_LEISHMANIA_INFECTION, KEGG_VIRAL_MYOCARDITIS, KEGG_ANTIGEN_PROCESSING_AND_PRESENTATION, KEGG_ALLOGRAFT_REJECTION, KEGG_SYSTEMIC_LUPUS_ERYTHEMATOSUS, KEGG_HEMATOPOIETIC_CELL_LINEAGE, KEGG_TYPE_I_DIABETES_MELLITUS, KEGG_AUTOIMMUNE_THYROID_DISEASE, KEGG_GRAFT_VERSUS_HOST_DISEASE, KEGG_INTESTINAL_IMMUNE_NETWORK_FOR_IGA_PRODUCTION	KEGG_HEMATOPOIETIC_CELL_LINEAGE	CD8+NKT-like_cells	FALSE	FALSE	FALSE	FALSE	FALSE	FALSE	HLA-DRA|CD37	21
ProB_Cells	CD8+NKT-like_cells	HLA-DRA	CD53	2	8.06224e-07	3.11684e-07	0.780845	0.825977	Both	KEGG_ASTHMA, KEGG_CELL_ADHESION_MOLECULES_CAMS, KEGG_LEISHMANIA_INFECTION, KEGG_VIRAL_MYOCARDITIS, KEGG_ANTIGEN_PROCESSING_AND_PRESENTATION, KEGG_ALLOGRAFT_REJECTION, KEGG_SYSTEMIC_LUPUS_ERYTHEMATOSUS, KEGG_HEMATOPOIETIC_CELL_LINEAGE, KEGG_TYPE_I_DIABETES_MELLITUS, KEGG_AUTOIMMUNE_THYROID_DISEASE, KEGG_GRAFT_VERSUS_HOST_DISEASE, KEGG_INTESTINAL_IMMUNE_NETWORK_FOR_IGA_PRODUCTION		CD8+NKT-like_cells	FALSE	FALSE	FALSE	FALSE	FALSE	FALSE	HLA-DRA|CD53	18
ProB_Cells	CD8+NKT-like_cells	HLA-DRA	CD82	4	8.06224e-07		0.768844		Young	KEGG_ASTHMA, KEGG_CELL_ADHESION_MOLECULES_CAMS, KEGG_LEISHMANIA_INFECTION, KEGG_VIRAL_MYOCARDITIS, KEGG_ANTIGEN_PROCESSING_AND_PRESENTATION, KEGG_ALLOGRAFT_REJECTION, KEGG_SYSTEMIC_LUPUS_ERYTHEMATOSUS, KEGG_HEMATOPOIETIC_CELL_LINEAGE, KEGG_TYPE_I_DIABETES_MELLITUS, KEGG_AUTOIMMUNE_THYROID_DISEASE, KEGG_GRAFT_VERSUS_HOST_DISEASE, KEGG_INTESTINAL_IMMUNE_NETWORK_FOR_IGA_PRODUCTION	KEGG_P53_SIGNALING_PATHWAY	CD8+NKT-like_cells	FALSE	FALSE	FALSE	FALSE	FALSE	FALSE	HLA-DRA|CD82	3
ProB_Cells	CD8+NKT-like_cells	HLA-DRA	CD81	1	8.06224e-07	3.11684e-07	0.893085	0.877066	Both	KEGG_ASTHMA, KEGG_CELL_ADHESION_MOLECULES_CAMS, KEGG_LEISHMANIA_INFECTION, KEGG_VIRAL_MYOCARDITIS, KEGG_ANTIGEN_PROCESSING_AND_PRESENTATION, KEGG_ALLOGRAFT_REJECTION, KEGG_SYSTEMIC_LUPUS_ERYTHEMATOSUS, KEGG_HEMATOPOIETIC_CELL_LINEAGE, KEGG_TYPE_I_DIABETES_MELLITUS, KEGG_AUTOIMMUNE_THYROID_DISEASE, KEGG_GRAFT_VERSUS_HOST_DISEASE, KEGG_INTESTINAL_IMMUNE_NETWORK_FOR_IGA_PRODUCTION	KEGG_B_CELL_RECEPTOR_SIGNALING_PATHWAY	CD8+NKT-like_cells	FALSE	FALSE	FALSE	FALSE	FALSE	FALSE	HLA-DRA|CD81	12
ProB_Cells	CD8+NKT-like_cells	HLA-DRB1	CD37	1	8.06224e-07	6.90354e-07	0.917518	0.85412	Both	KEGG_CELL_ADHESION_MOLECULES_CAMS, KEGG_VIRAL_MYOCARDITIS, KEGG_ALLOGRAFT_REJECTION, KEGG_SYSTEMIC_LUPUS_ERYTHEMATOSUS, KEGG_HEMATOPOIETIC_CELL_LINEAGE, KEGG_GRAFT_VERSUS_HOST_DISEASE, KEGG_ASTHMA, KEGG_LEISHMANIA_INFECTION, KEGG_ANTIGEN_PROCESSING_AND_PRESENTATION, KEGG_TYPE_I_DIABETES_MELLITUS, KEGG_AUTOIMMUNE_THYROID_DISEASE, KEGG_INTESTINAL_IMMUNE_NETWORK_FOR_IGA_PRODUCTION	KEGG_HEMATOPOIETIC_CELL_LINEAGE	CD8+NKT-like_cells	FALSE	FALSE	FALSE	FALSE	FALSE	FALSE	HLA-DRB1|CD37	28
ProB_Cells	CD8+NKT-like_cells	HLA-DRB1	CD53	2	8.06224e-07	3.37337e-07	0.914363	0.907859	Both	KEGG_CELL_ADHESION_MOLECULES_CAMS, KEGG_VIRAL_MYOCARDITIS, KEGG_ALLOGRAFT_REJECTION, KEGG_SYSTEMIC_LUPUS_ERYTHEMATOSUS, KEGG_HEMATOPOIETIC_CELL_LINEAGE, KEGG_GRAFT_VERSUS_HOST_DISEASE, KEGG_ASTHMA, KEGG_LEISHMANIA_INFECTION, KEGG_ANTIGEN_PROCESSING_AND_PRESENTATION, KEGG_TYPE_I_DIABETES_MELLITUS, KEGG_AUTOIMMUNE_THYROID_DISEASE, KEGG_INTESTINAL_IMMUNE_NETWORK_FOR_IGA_PRODUCTION		CD8+NKT-like_cells	FALSE	FALSE	FALSE	FALSE	FALSE	FALSE	HLA-DRB1|CD53	24
ProB_Cells	CD8+NKT-like_cells	HLA-DRB1	CD81	1	8.06224e-07	5.71143e-07	0.918515	0.959742	Both	KEGG_CELL_ADHESION_MOLECULES_CAMS, KEGG_VIRAL_MYOCARDITIS, KEGG_ALLOGRAFT_REJECTION, KEGG_SYSTEMIC_LUPUS_ERYTHEMATOSUS, KEGG_HEMATOPOIETIC_CELL_LINEAGE, KEGG_GRAFT_VERSUS_HOST_DISEASE, KEGG_ASTHMA, KEGG_LEISHMANIA_INFECTION, KEGG_ANTIGEN_PROCESSING_AND_PRESENTATION, KEGG_TYPE_I_DIABETES_MELLITUS, KEGG_AUTOIMMUNE_THYROID_DISEASE, KEGG_INTESTINAL_IMMUNE_NETWORK_FOR_IGA_PRODUCTION	KEGG_B_CELL_RECEPTOR_SIGNALING_PATHWAY	CD8+NKT-like_cells	FALSE	FALSE	FALSE	FALSE	FALSE	FALSE	HLA-DRB1|CD81	16
ProB_Cells	CD8+NKT-like_cells	CD74	CXCR4	3	8.06224e-07	7.0544e-07	0.858338	0.782139	Both	KEGG_ANTIGEN_PROCESSING_AND_PRESENTATION	KEGG_CYTOKINE_CYTOKINE_RECEPTOR_INTERACTION, KEGG_ENDOCYTOSIS, KEGG_AXON_GUIDANCE, KEGG_CHEMOKINE_SIGNALING_PATHWAY, KEGG_LEUKOCYTE_TRANSENDOTHELIAL_MIGRATION, KEGG_INTESTINAL_IMMUNE_NETWORK_FOR_IGA_PRODUCTION	CD8+NKT-like_cells	FALSE	FALSE	FALSE	FALSE	FALSE	FALSE	CD74|CXCR4	48
ProB_Cells	CD8+NKT-like_cells	HLA-A	CD8A	5	8.06224e-07	1.52893e-06	0.812961	0.889534	Both	KEGG_CELL_ADHESION_MOLECULES_CAMS, KEGG_VIRAL_MYOCARDITIS, KEGG_NATURAL_KILLER_CELL_MEDIATED_CYTOTOXICITY, KEGG_ALLOGRAFT_REJECTION, KEGG_ENDOCYTOSIS, KEGG_GRAFT_VERSUS_HOST_DISEASE, KEGG_ANTIGEN_PROCESSING_AND_PRESENTATION, KEGG_TYPE_I_DIABETES_MELLITUS, KEGG_AUTOIMMUNE_THYROID_DISEASE	KEGG_CELL_ADHESION_MOLECULES_CAMS, KEGG_ANTIGEN_PROCESSING_AND_PRESENTATION, KEGG_PRIMARY_IMMUNODEFICIENCY, KEGG_HEMATOPOIETIC_CELL_LINEAGE, KEGG_T_CELL_RECEPTOR_SIGNALING_PATHWAY	CD8+NKT-like_cells	FALSE	FALSE	FALSE	FALSE	FALSE	FALSE	HLA-A|CD8A	11
ProB_Cells	CD8+NKT-like_cells	HLA-A	CD3D	1	8.06224e-07	3.11684e-07	0.815369	0.839164	Both	KEGG_CELL_ADHESION_MOLECULES_CAMS, KEGG_VIRAL_MYOCARDITIS, KEGG_NATURAL_KILLER_CELL_MEDIATED_CYTOTOXICITY, KEGG_ALLOGRAFT_REJECTION, KEGG_ENDOCYTOSIS, KEGG_GRAFT_VERSUS_HOST_DISEASE, KEGG_ANTIGEN_PROCESSING_AND_PRESENTATION, KEGG_TYPE_I_DIABETES_MELLITUS, KEGG_AUTOIMMUNE_THYROID_DISEASE	KEGG_PRIMARY_IMMUNODEFICIENCY, KEGG_HEMATOPOIETIC_CELL_LINEAGE, KEGG_T_CELL_RECEPTOR_SIGNALING_PATHWAY	CD8+NKT-like_cells	FALSE	FALSE	FALSE	FALSE	FALSE	FALSE	HLA-A|CD3D	11
ProB_Cells	CD8+NKT-like_cells	HLA-A	CD3G	1	8.06224e-07	3.11684e-07	0.913836	0.898571	Both	KEGG_CELL_ADHESION_MOLECULES_CAMS, KEGG_VIRAL_MYOCARDITIS, KEGG_NATURAL_KILLER_CELL_MEDIATED_CYTOTOXICITY, KEGG_ALLOGRAFT_REJECTION, KEGG_ENDOCYTOSIS, KEGG_GRAFT_VERSUS_HOST_DISEASE, KEGG_ANTIGEN_PROCESSING_AND_PRESENTATION, KEGG_TYPE_I_DIABETES_MELLITUS, KEGG_AUTOIMMUNE_THYROID_DISEASE	KEGG_HEMATOPOIETIC_CELL_LINEAGE, KEGG_T_CELL_RECEPTOR_SIGNALING_PATHWAY	CD8+NKT-like_cells	FALSE	FALSE	FALSE	FALSE	FALSE	FALSE	HLA-A|CD3G	11
ProB_Cells	CD8+NKT-like_cells	HLA-A	KLRD1	2	8.06224e-07	3.11684e-07	0.923506	0.853847	Both	KEGG_CELL_ADHESION_MOLECULES_CAMS, KEGG_VIRAL_MYOCARDITIS, KEGG_NATURAL_KILLER_CELL_MEDIATED_CYTOTOXICITY, KEGG_ALLOGRAFT_REJECTION, KEGG_ENDOCYTOSIS, KEGG_GRAFT_VERSUS_HOST_DISEASE, KEGG_ANTIGEN_PROCESSING_AND_PRESENTATION, KEGG_TYPE_I_DIABETES_MELLITUS, KEGG_AUTOIMMUNE_THYROID_DISEASE	KEGG_NATURAL_KILLER_CELL_MEDIATED_CYTOTOXICITY, KEGG_ANTIGEN_PROCESSING_AND_PRESENTATION, KEGG_GRAFT_VERSUS_HOST_DISEASE	CD8+NKT-like_cells	FALSE	FALSE	FALSE	FALSE	FALSE	FALSE	HLA-A|KLRD1	11
ProB_Cells	CD8+NKT-like_cells	PTPRC	CD247	2	8.06224e-07	3.11684e-07	0.826065	0.893051	Both	KEGG_CELL_ADHESION_MOLECULES_CAMS, KEGG_PRIMARY_IMMUNODEFICIENCY, KEGG_FC_GAMMA_R_MEDIATED_PHAGOCYTOSIS, KEGG_T_CELL_RECEPTOR_SIGNALING_PATHWAY	KEGG_NATURAL_KILLER_CELL_MEDIATED_CYTOTOXICITY, KEGG_T_CELL_RECEPTOR_SIGNALING_PATHWAY	CD8+NKT-like_cells	FALSE	FALSE	FALSE	FALSE	FALSE	FALSE	PTPRC|CD247	6
ProB_Cells	CD8+NKT-like_cells	CD48	CD2	6	8.06224e-07	3.11684e-07	0.823872	0.920223	Both	KEGG_NATURAL_KILLER_CELL_MEDIATED_CYTOTOXICITY	KEGG_CELL_ADHESION_MOLECULES_CAMS, KEGG_HEMATOPOIETIC_CELL_LINEAGE	CD8+NKT-like_cells	FALSE	FALSE	FALSE	FALSE	FALSE	FALSE	CD48|CD2	4
ProB_Cells	CD8+NKT-like_cells	HLA-C	CD3D	1	8.06224e-07	3.11684e-07	0.860702	0.94893	Both	KEGG_CELL_ADHESION_MOLECULES_CAMS, KEGG_VIRAL_MYOCARDITIS, KEGG_NATURAL_KILLER_CELL_MEDIATED_CYTOTOXICITY, KEGG_ANTIGEN_PROCESSING_AND_PRESENTATION, KEGG_ALLOGRAFT_REJECTION, KEGG_ENDOCYTOSIS, KEGG_TYPE_I_DIABETES_MELLITUS, KEGG_AUTOIMMUNE_THYROID_DISEASE, KEGG_GRAFT_VERSUS_HOST_DISEASE	KEGG_PRIMARY_IMMUNODEFICIENCY, KEGG_HEMATOPOIETIC_CELL_LINEAGE, KEGG_T_CELL_RECEPTOR_SIGNALING_PATHWAY	CD8+NKT-like_cells	FALSE	FALSE	FALSE	FALSE	FALSE	FALSE	HLA-C|CD3D	11
ProB_Cells	CD8+NKT-like_cells	HLA-C	CD3G	1	8.06224e-07	3.11684e-07	0.891933	0.924609	Both	KEGG_CELL_ADHESION_MOLECULES_CAMS, KEGG_VIRAL_MYOCARDITIS, KEGG_NATURAL_KILLER_CELL_MEDIATED_CYTOTOXICITY, KEGG_ANTIGEN_PROCESSING_AND_PRESENTATION, KEGG_ALLOGRAFT_REJECTION, KEGG_ENDOCYTOSIS, KEGG_TYPE_I_DIABETES_MELLITUS, KEGG_AUTOIMMUNE_THYROID_DISEASE, KEGG_GRAFT_VERSUS_HOST_DISEASE	KEGG_HEMATOPOIETIC_CELL_LINEAGE, KEGG_T_CELL_RECEPTOR_SIGNALING_PATHWAY	CD8+NKT-like_cells	FALSE	FALSE	FALSE	FALSE	FALSE	FALSE	HLA-C|CD3G	11
ProB_Cells	CD8+NKT-like_cells	MS4A1	CD53	1	8.06224e-07	3.11684e-07	0.758515	0.890455	Both	KEGG_HEMATOPOIETIC_CELL_LINEAGE		CD8+NKT-like_cells	FALSE	FALSE	FALSE	FALSE	FALSE	FALSE	MS4A1|CD53	6
ProB_Cells	CD8+NKT-like_cells	MS4A1	CD82	1	8.06224e-07		0.792911		Young	KEGG_HEMATOPOIETIC_CELL_LINEAGE	KEGG_P53_SIGNALING_PATHWAY	CD8+NKT-like_cells	FALSE	FALSE	FALSE	FALSE	FALSE	FALSE	MS4A1|CD82	1
ProB_Cells	CD8+NKT-like_cells	HLA-E	CD8A	1	8.06224e-07	4.56543e-07	0.836882	0.878097	Both	KEGG_CELL_ADHESION_MOLECULES_CAMS, KEGG_VIRAL_MYOCARDITIS, KEGG_NATURAL_KILLER_CELL_MEDIATED_CYTOTOXICITY, KEGG_ALLOGRAFT_REJECTION, KEGG_ENDOCYTOSIS, KEGG_GRAFT_VERSUS_HOST_DISEASE, KEGG_ANTIGEN_PROCESSING_AND_PRESENTATION, KEGG_TYPE_I_DIABETES_MELLITUS, KEGG_AUTOIMMUNE_THYROID_DISEASE	KEGG_CELL_ADHESION_MOLECULES_CAMS, KEGG_ANTIGEN_PROCESSING_AND_PRESENTATION, KEGG_PRIMARY_IMMUNODEFICIENCY, KEGG_HEMATOPOIETIC_CELL_LINEAGE, KEGG_T_CELL_RECEPTOR_SIGNALING_PATHWAY	CD8+NKT-like_cells	FALSE	FALSE	FALSE	FALSE	FALSE	FALSE	HLA-E|CD8A	10
ProB_Cells	CD8+NKT-like_cells	HLA-E	KLRD1	17	8.06224e-07	3.11684e-07	0.881064	0.862284	Both	KEGG_CELL_ADHESION_MOLECULES_CAMS, KEGG_VIRAL_MYOCARDITIS, KEGG_NATURAL_KILLER_CELL_MEDIATED_CYTOTOXICITY, KEGG_ALLOGRAFT_REJECTION, KEGG_ENDOCYTOSIS, KEGG_GRAFT_VERSUS_HOST_DISEASE, KEGG_ANTIGEN_PROCESSING_AND_PRESENTATION, KEGG_TYPE_I_DIABETES_MELLITUS, KEGG_AUTOIMMUNE_THYROID_DISEASE	KEGG_NATURAL_KILLER_CELL_MEDIATED_CYTOTOXICITY, KEGG_ANTIGEN_PROCESSING_AND_PRESENTATION, KEGG_GRAFT_VERSUS_HOST_DISEASE	CD8+NKT-like_cells	FALSE	FALSE	FALSE	FALSE	FALSE	FALSE	HLA-E|KLRD1	10
ProB_Cells	CD8+NKT-like_cells	CD19	CD81	6	8.06224e-07	4.96665e-07	0.881558	0.832972	Both	KEGG_PRIMARY_IMMUNODEFICIENCY, KEGG_HEMATOPOIETIC_CELL_LINEAGE, KEGG_B_CELL_RECEPTOR_SIGNALING_PATHWAY	KEGG_B_CELL_RECEPTOR_SIGNALING_PATHWAY	CD8+NKT-like_cells	FALSE	FALSE	FALSE	FALSE	FALSE	FALSE	CD19|CD81	4
ProB_Cells	CD8+NKT-like_cells	CD22	PTPRC	3	8.06224e-07	3.11684e-07	0.854013	0.810163	Both	KEGG_CELL_ADHESION_MOLECULES_CAMS, KEGG_HEMATOPOIETIC_CELL_LINEAGE, KEGG_B_CELL_RECEPTOR_SIGNALING_PATHWAY	KEGG_CELL_ADHESION_MOLECULES_CAMS, KEGG_PRIMARY_IMMUNODEFICIENCY, KEGG_FC_GAMMA_R_MEDIATED_PHAGOCYTOSIS, KEGG_T_CELL_RECEPTOR_SIGNALING_PATHWAY	CD8+NKT-like_cells	FALSE	FALSE	FALSE	FALSE	FALSE	FALSE	CD22|PTPRC	6
ProB_Cells	CD8+NKT-like_cells	IL4R	IL2RG	15	8.06224e-07	3.11684e-07	0.881427	0.848245	Both	KEGG_CYTOKINE_CYTOKINE_RECEPTOR_INTERACTION, KEGG_HEMATOPOIETIC_CELL_LINEAGE, KEGG_JAK_STAT_SIGNALING_PATHWAY	KEGG_PRIMARY_IMMUNODEFICIENCY, KEGG_CYTOKINE_CYTOKINE_RECEPTOR_INTERACTION, KEGG_ENDOCYTOSIS, KEGG_JAK_STAT_SIGNALING_PATHWAY	CD8+NKT-like_cells	FALSE	FALSE	FALSE	FALSE	FALSE	FALSE	IL4R|IL2RG	5
ProB_Cells	CD8+NKT-like_cells	CXCR4	CCR7	1	8.06224e-07		0.861304		Young	KEGG_CYTOKINE_CYTOKINE_RECEPTOR_INTERACTION, KEGG_ENDOCYTOSIS, KEGG_AXON_GUIDANCE, KEGG_CHEMOKINE_SIGNALING_PATHWAY, KEGG_LEUKOCYTE_TRANSENDOTHELIAL_MIGRATION, KEGG_INTESTINAL_IMMUNE_NETWORK_FOR_IGA_PRODUCTION	KEGG_CYTOKINE_CYTOKINE_RECEPTOR_INTERACTION, KEGG_CHEMOKINE_SIGNALING_PATHWAY	CD8+NKT-like_cells	FALSE	FALSE	FALSE	FALSE	FALSE	FALSE	CXCR4|CCR7	8
ProB_Cells	CD8+NKT-like_cells	CD47	SIRPG	4	8.06224e-07	8.10665e-07	0.856964	0.767223	Both	KEGG_ECM_RECEPTOR_INTERACTION		CD8+NKT-like_cells	FALSE	FALSE	FALSE	FALSE	FALSE	FALSE	CD47|SIRPG	6
ProB_Cells	CD8+NKT-like_cells	CLEC2D	KLRB1	5	8.06224e-07	3.11684e-07	0.863029	0.870905	Both			CD8+NKT-like_cells	FALSE	FALSE	FALSE	FALSE	FALSE	FALSE	CLEC2D|KLRB1	2
ProB_Cells	CD8+NKT-like_cells	BTLA	CD247	1	8.06224e-07	3.11684e-07	0.77919	0.834339	Both		KEGG_NATURAL_KILLER_CELL_MEDIATED_CYTOTOXICITY, KEGG_T_CELL_RECEPTOR_SIGNALING_PATHWAY	CD8+NKT-like_cells	FALSE	FALSE	FALSE	FALSE	FALSE	FALSE	BTLA|CD247	1
ProB_Cells	CD8+NKT-like_cells	TNFRSF14	CD160	2	8.06224e-07	3.11684e-07	0.898007	0.958925	Both	KEGG_CYTOKINE_CYTOKINE_RECEPTOR_INTERACTION		CD8+NKT-like_cells	FALSE	FALSE	FALSE	FALSE	FALSE	FALSE	TNFRSF14|CD160	5
ProB_Cells	CD8+NKT-like_cells	LGALS9	PTPRC	2	8.06224e-07	3.11684e-07	0.871812	0.81567	Both		KEGG_CELL_ADHESION_MOLECULES_CAMS, KEGG_PRIMARY_IMMUNODEFICIENCY, KEGG_FC_GAMMA_R_MEDIATED_PHAGOCYTOSIS, KEGG_T_CELL_RECEPTOR_SIGNALING_PATHWAY	CD8+NKT-like_cells	FALSE	FALSE	FALSE	FALSE	FALSE	FALSE	LGALS9|PTPRC	12
ProB_Cells	CD8+NKT-like_cells	HLA-DQB1	CD4	2	8.06224e-07		0.736662		Young	KEGG_ASTHMA, KEGG_CELL_ADHESION_MOLECULES_CAMS, KEGG_LEISHMANIA_INFECTION, KEGG_VIRAL_MYOCARDITIS, KEGG_ANTIGEN_PROCESSING_AND_PRESENTATION, KEGG_ALLOGRAFT_REJECTION, KEGG_SYSTEMIC_LUPUS_ERYTHEMATOSUS, KEGG_TYPE_I_DIABETES_MELLITUS, KEGG_AUTOIMMUNE_THYROID_DISEASE, KEGG_GRAFT_VERSUS_HOST_DISEASE, KEGG_INTESTINAL_IMMUNE_NETWORK_FOR_IGA_PRODUCTION	KEGG_CELL_ADHESION_MOLECULES_CAMS, KEGG_ANTIGEN_PROCESSING_AND_PRESENTATION, KEGG_PRIMARY_IMMUNODEFICIENCY, KEGG_HEMATOPOIETIC_CELL_LINEAGE, KEGG_T_CELL_RECEPTOR_SIGNALING_PATHWAY	CD8+NKT-like_cells	FALSE	FALSE	FALSE	FALSE	FALSE	FALSE	HLA-DQB1|CD4	3
ProB_Cells	CD8+NKT-like_cells	FCER2	ITGB2	1	8.06224e-07	3.11684e-07	0.846828	0.937689	Both	KEGG_HEMATOPOIETIC_CELL_LINEAGE	KEGG_CELL_ADHESION_MOLECULES_CAMS, KEGG_VIRAL_MYOCARDITIS, KEGG_REGULATION_OF_ACTIN_CYTOSKELETON, KEGG_NATURAL_KILLER_CELL_MEDIATED_CYTOTOXICITY, KEGG_LEISHMANIA_INFECTION, KEGG_LEUKOCYTE_TRANSENDOTHELIAL_MIGRATION	CD8+NKT-like_cells	FALSE	FALSE	FALSE	FALSE	FALSE	FALSE	FCER2|ITGB2	7
ProB_Cells	CD8+NKT-like_cells	B2M	CD3D	1	8.06224e-07	3.11684e-07	0.922387	0.887135	Both	KEGG_ANTIGEN_PROCESSING_AND_PRESENTATION	KEGG_PRIMARY_IMMUNODEFICIENCY, KEGG_HEMATOPOIETIC_CELL_LINEAGE, KEGG_T_CELL_RECEPTOR_SIGNALING_PATHWAY	CD8+NKT-like_cells	FALSE	FALSE	FALSE	FALSE	FALSE	FALSE	B2M|CD3D	11
ProB_Cells	CD8+NKT-like_cells	B2M	CD3G	1	8.06224e-07	3.41363e-07	0.838636	0.810836	Both	KEGG_ANTIGEN_PROCESSING_AND_PRESENTATION	KEGG_HEMATOPOIETIC_CELL_LINEAGE, KEGG_T_CELL_RECEPTOR_SIGNALING_PATHWAY	CD8+NKT-like_cells	FALSE	FALSE	FALSE	FALSE	FALSE	FALSE	B2M|CD3G	11
ProB_Cells	Monocytes	HLA-DRA	CD53	2	8.06224e-07	1.08762e-06	0.791832	0.822774	Both	KEGG_ASTHMA, KEGG_CELL_ADHESION_MOLECULES_CAMS, KEGG_LEISHMANIA_INFECTION, KEGG_VIRAL_MYOCARDITIS, KEGG_ANTIGEN_PROCESSING_AND_PRESENTATION, KEGG_ALLOGRAFT_REJECTION, KEGG_SYSTEMIC_LUPUS_ERYTHEMATOSUS, KEGG_HEMATOPOIETIC_CELL_LINEAGE, KEGG_TYPE_I_DIABETES_MELLITUS, KEGG_AUTOIMMUNE_THYROID_DISEASE, KEGG_GRAFT_VERSUS_HOST_DISEASE, KEGG_INTESTINAL_IMMUNE_NETWORK_FOR_IGA_PRODUCTION		Monocytes	FALSE	FALSE	FALSE	FALSE	FALSE	FALSE	HLA-DRA|CD53	18
ProB_Cells	Monocytes	CD74	CXCR4	3	8.06224e-07	4.28848e-07	0.871818	0.80546	Both	KEGG_ANTIGEN_PROCESSING_AND_PRESENTATION	KEGG_CYTOKINE_CYTOKINE_RECEPTOR_INTERACTION, KEGG_ENDOCYTOSIS, KEGG_AXON_GUIDANCE, KEGG_CHEMOKINE_SIGNALING_PATHWAY, KEGG_LEUKOCYTE_TRANSENDOTHELIAL_MIGRATION, KEGG_INTESTINAL_IMMUNE_NETWORK_FOR_IGA_PRODUCTION	Monocytes	FALSE	FALSE	FALSE	FALSE	FALSE	FALSE	CD74|CXCR4	48
ProB_Cells	Monocytes	MS4A1	CD53	1	8.06224e-07	3.11684e-07	0.882988	0.716915	Both	KEGG_HEMATOPOIETIC_CELL_LINEAGE		Monocytes	FALSE	FALSE	FALSE	FALSE	FALSE	FALSE	MS4A1|CD53	6
ProB_Cells	Monocytes	CD22	PTPRC	3	8.06224e-07	3.11684e-07	0.88512	0.863158	Both	KEGG_CELL_ADHESION_MOLECULES_CAMS, KEGG_HEMATOPOIETIC_CELL_LINEAGE, KEGG_B_CELL_RECEPTOR_SIGNALING_PATHWAY	KEGG_CELL_ADHESION_MOLECULES_CAMS, KEGG_PRIMARY_IMMUNODEFICIENCY, KEGG_FC_GAMMA_R_MEDIATED_PHAGOCYTOSIS, KEGG_T_CELL_RECEPTOR_SIGNALING_PATHWAY	Monocytes	FALSE	FALSE	FALSE	FALSE	FALSE	FALSE	CD22|PTPRC	6
ProB_Cells	Monocytes	LGALS9	PTPRC	2	8.06224e-07	1.08062e-06	0.864049	0.936103	Both		KEGG_CELL_ADHESION_MOLECULES_CAMS, KEGG_PRIMARY_IMMUNODEFICIENCY, KEGG_FC_GAMMA_R_MEDIATED_PHAGOCYTOSIS, KEGG_T_CELL_RECEPTOR_SIGNALING_PATHWAY	Monocytes	FALSE	FALSE	FALSE	FALSE	FALSE	FALSE	LGALS9|PTPRC	12
ProB_Cells	Monocytes	FCER2	ITGB2	1	8.06224e-07	3.11684e-07	0.878184	0.705284	Both	KEGG_HEMATOPOIETIC_CELL_LINEAGE	KEGG_CELL_ADHESION_MOLECULES_CAMS, KEGG_VIRAL_MYOCARDITIS, KEGG_REGULATION_OF_ACTIN_CYTOSKELETON, KEGG_NATURAL_KILLER_CELL_MEDIATED_CYTOTOXICITY, KEGG_LEISHMANIA_INFECTION, KEGG_LEUKOCYTE_TRANSENDOTHELIAL_MIGRATION	Monocytes	FALSE	FALSE	FALSE	FALSE	FALSE	FALSE	FCER2|ITGB2	7
ProB_Cells	Plasma_Cells	HLA-DRA	CD63	2	8.06224e-07	1.64172e-06	0.918874	0.808812	Both	KEGG_ASTHMA, KEGG_CELL_ADHESION_MOLECULES_CAMS, KEGG_LEISHMANIA_INFECTION, KEGG_VIRAL_MYOCARDITIS, KEGG_ANTIGEN_PROCESSING_AND_PRESENTATION, KEGG_ALLOGRAFT_REJECTION, KEGG_SYSTEMIC_LUPUS_ERYTHEMATOSUS, KEGG_HEMATOPOIETIC_CELL_LINEAGE, KEGG_TYPE_I_DIABETES_MELLITUS, KEGG_AUTOIMMUNE_THYROID_DISEASE, KEGG_GRAFT_VERSUS_HOST_DISEASE, KEGG_INTESTINAL_IMMUNE_NETWORK_FOR_IGA_PRODUCTION	KEGG_LYSOSOME	Plasma_Cells	FALSE	FALSE	FALSE	FALSE	FALSE	FALSE	HLA-DRA|CD63	30
ProB_Cells	Plasma_Cells	CD74	CXCR4	3	8.06224e-07	2.40206e-06	0.875907	0.665442	Both	KEGG_ANTIGEN_PROCESSING_AND_PRESENTATION	KEGG_CYTOKINE_CYTOKINE_RECEPTOR_INTERACTION, KEGG_ENDOCYTOSIS, KEGG_AXON_GUIDANCE, KEGG_CHEMOKINE_SIGNALING_PATHWAY, KEGG_LEUKOCYTE_TRANSENDOTHELIAL_MIGRATION, KEGG_INTESTINAL_IMMUNE_NETWORK_FOR_IGA_PRODUCTION	Plasma_Cells	FALSE	FALSE	FALSE	FALSE	FALSE	FALSE	CD74|CXCR4	48
ProB_Cells	Plasma_Cells	MS4A1	CD53	1	8.06224e-07	5.09947e-07	0.876735	0.93243	Both	KEGG_HEMATOPOIETIC_CELL_LINEAGE		Plasma_Cells	FALSE	FALSE	FALSE	FALSE	FALSE	FALSE	MS4A1|CD53	6
ProB_Cells	Plasma_Cells	BTLA	CD79A	6	8.06224e-07	3.11684e-07	0.826006	0.968734	Both		KEGG_PRIMARY_IMMUNODEFICIENCY, KEGG_B_CELL_RECEPTOR_SIGNALING_PATHWAY	Plasma_Cells	FALSE	FALSE	FALSE	FALSE	FALSE	FALSE	BTLA|CD79A	2
ProB_Cells	Plasma_Cells	HLA-DMA	CD74	2	8.06224e-07	2.25771e-06	0.861489	0.869987	Both	KEGG_ASTHMA, KEGG_CELL_ADHESION_MOLECULES_CAMS, KEGG_LEISHMANIA_INFECTION, KEGG_VIRAL_MYOCARDITIS, KEGG_ANTIGEN_PROCESSING_AND_PRESENTATION, KEGG_ALLOGRAFT_REJECTION, KEGG_SYSTEMIC_LUPUS_ERYTHEMATOSUS, KEGG_TYPE_I_DIABETES_MELLITUS, KEGG_AUTOIMMUNE_THYROID_DISEASE, KEGG_GRAFT_VERSUS_HOST_DISEASE, KEGG_INTESTINAL_IMMUNE_NETWORK_FOR_IGA_PRODUCTION	KEGG_ANTIGEN_PROCESSING_AND_PRESENTATION	Plasma_Cells	FALSE	FALSE	FALSE	FALSE	FALSE	FALSE	HLA-DMA|CD74	18
ProB_Cells	Plasma_Cells	HLA-DMB	CD74	2	8.06224e-07	1.62744e-06	0.7112	0.881691	Both	KEGG_ASTHMA, KEGG_CELL_ADHESION_MOLECULES_CAMS, KEGG_LEISHMANIA_INFECTION, KEGG_VIRAL_MYOCARDITIS, KEGG_ANTIGEN_PROCESSING_AND_PRESENTATION, KEGG_ALLOGRAFT_REJECTION, KEGG_SYSTEMIC_LUPUS_ERYTHEMATOSUS, KEGG_TYPE_I_DIABETES_MELLITUS, KEGG_AUTOIMMUNE_THYROID_DISEASE, KEGG_GRAFT_VERSUS_HOST_DISEASE, KEGG_INTESTINAL_IMMUNE_NETWORK_FOR_IGA_PRODUCTION	KEGG_ANTIGEN_PROCESSING_AND_PRESENTATION	Plasma_Cells	FALSE	FALSE	FALSE	FALSE	FALSE	FALSE	HLA-DMB|CD74	12
ProB_Cells	ProB_Cells	HLA-DRA	CD37	1	8.06224e-07	3.11684e-07	0.75678	0.808256	Both	KEGG_ASTHMA, KEGG_CELL_ADHESION_MOLECULES_CAMS, KEGG_LEISHMANIA_INFECTION, KEGG_VIRAL_MYOCARDITIS, KEGG_ANTIGEN_PROCESSING_AND_PRESENTATION, KEGG_ALLOGRAFT_REJECTION, KEGG_SYSTEMIC_LUPUS_ERYTHEMATOSUS, KEGG_HEMATOPOIETIC_CELL_LINEAGE, KEGG_TYPE_I_DIABETES_MELLITUS, KEGG_AUTOIMMUNE_THYROID_DISEASE, KEGG_GRAFT_VERSUS_HOST_DISEASE, KEGG_INTESTINAL_IMMUNE_NETWORK_FOR_IGA_PRODUCTION	KEGG_HEMATOPOIETIC_CELL_LINEAGE	ProB_Cells	FALSE	FALSE	FALSE	FALSE	FALSE	FALSE	HLA-DRA|CD37	21
ProB_Cells	ProB_Cells	HLA-DRA	CD53	2	8.06224e-07	3.11684e-07	0.835329	0.725014	Both	KEGG_ASTHMA, KEGG_CELL_ADHESION_MOLECULES_CAMS, KEGG_LEISHMANIA_INFECTION, KEGG_VIRAL_MYOCARDITIS, KEGG_ANTIGEN_PROCESSING_AND_PRESENTATION, KEGG_ALLOGRAFT_REJECTION, KEGG_SYSTEMIC_LUPUS_ERYTHEMATOSUS, KEGG_HEMATOPOIETIC_CELL_LINEAGE, KEGG_TYPE_I_DIABETES_MELLITUS, KEGG_AUTOIMMUNE_THYROID_DISEASE, KEGG_GRAFT_VERSUS_HOST_DISEASE, KEGG_INTESTINAL_IMMUNE_NETWORK_FOR_IGA_PRODUCTION		ProB_Cells	FALSE	FALSE	FALSE	FALSE	FALSE	FALSE	HLA-DRA|CD53	18
ProB_Cells	ProB_Cells	HLA-DRA	CD81	1	8.06224e-07	3.11684e-07	0.86268	0.707856	Both	KEGG_ASTHMA, KEGG_CELL_ADHESION_MOLECULES_CAMS, KEGG_LEISHMANIA_INFECTION, KEGG_VIRAL_MYOCARDITIS, KEGG_ANTIGEN_PROCESSING_AND_PRESENTATION, KEGG_ALLOGRAFT_REJECTION, KEGG_SYSTEMIC_LUPUS_ERYTHEMATOSUS, KEGG_HEMATOPOIETIC_CELL_LINEAGE, KEGG_TYPE_I_DIABETES_MELLITUS, KEGG_AUTOIMMUNE_THYROID_DISEASE, KEGG_GRAFT_VERSUS_HOST_DISEASE, KEGG_INTESTINAL_IMMUNE_NETWORK_FOR_IGA_PRODUCTION	KEGG_B_CELL_RECEPTOR_SIGNALING_PATHWAY	ProB_Cells	FALSE	FALSE	FALSE	FALSE	FALSE	FALSE	HLA-DRA|CD81	12
ProB_Cells	ProB_Cells	HLA-DRB1	CD37	1	8.06224e-07	3.11684e-07	0.836268	0.839183	Both	KEGG_CELL_ADHESION_MOLECULES_CAMS, KEGG_VIRAL_MYOCARDITIS, KEGG_ALLOGRAFT_REJECTION, KEGG_SYSTEMIC_LUPUS_ERYTHEMATOSUS, KEGG_HEMATOPOIETIC_CELL_LINEAGE, KEGG_GRAFT_VERSUS_HOST_DISEASE, KEGG_ASTHMA, KEGG_LEISHMANIA_INFECTION, KEGG_ANTIGEN_PROCESSING_AND_PRESENTATION, KEGG_TYPE_I_DIABETES_MELLITUS, KEGG_AUTOIMMUNE_THYROID_DISEASE, KEGG_INTESTINAL_IMMUNE_NETWORK_FOR_IGA_PRODUCTION	KEGG_HEMATOPOIETIC_CELL_LINEAGE	ProB_Cells	FALSE	FALSE	FALSE	FALSE	FALSE	FALSE	HLA-DRB1|CD37	28
ProB_Cells	ProB_Cells	HLA-DRB1	CD53	2	8.06224e-07	3.11684e-07	0.74045	0.772549	Both	KEGG_CELL_ADHESION_MOLECULES_CAMS, KEGG_VIRAL_MYOCARDITIS, KEGG_ALLOGRAFT_REJECTION, KEGG_SYSTEMIC_LUPUS_ERYTHEMATOSUS, KEGG_HEMATOPOIETIC_CELL_LINEAGE, KEGG_GRAFT_VERSUS_HOST_DISEASE, KEGG_ASTHMA, KEGG_LEISHMANIA_INFECTION, KEGG_ANTIGEN_PROCESSING_AND_PRESENTATION, KEGG_TYPE_I_DIABETES_MELLITUS, KEGG_AUTOIMMUNE_THYROID_DISEASE, KEGG_INTESTINAL_IMMUNE_NETWORK_FOR_IGA_PRODUCTION		ProB_Cells	FALSE	FALSE	FALSE	FALSE	FALSE	FALSE	HLA-DRB1|CD53	24
ProB_Cells	ProB_Cells	HLA-DRB1	CD81	1	8.06224e-07	5.52975e-07	0.907189	0.940249	Both	KEGG_CELL_ADHESION_MOLECULES_CAMS, KEGG_VIRAL_MYOCARDITIS, KEGG_ALLOGRAFT_REJECTION, KEGG_SYSTEMIC_LUPUS_ERYTHEMATOSUS, KEGG_HEMATOPOIETIC_CELL_LINEAGE, KEGG_GRAFT_VERSUS_HOST_DISEASE, KEGG_ASTHMA, KEGG_LEISHMANIA_INFECTION, KEGG_ANTIGEN_PROCESSING_AND_PRESENTATION, KEGG_TYPE_I_DIABETES_MELLITUS, KEGG_AUTOIMMUNE_THYROID_DISEASE, KEGG_INTESTINAL_IMMUNE_NETWORK_FOR_IGA_PRODUCTION	KEGG_B_CELL_RECEPTOR_SIGNALING_PATHWAY	ProB_Cells	FALSE	FALSE	FALSE	FALSE	FALSE	FALSE	HLA-DRB1|CD81	16
ProB_Cells	ProB_Cells	CD74	CXCR4	3	8.06224e-07	3.11684e-07	0.778061	0.851848	Both	KEGG_ANTIGEN_PROCESSING_AND_PRESENTATION	KEGG_CYTOKINE_CYTOKINE_RECEPTOR_INTERACTION, KEGG_ENDOCYTOSIS, KEGG_AXON_GUIDANCE, KEGG_CHEMOKINE_SIGNALING_PATHWAY, KEGG_LEUKOCYTE_TRANSENDOTHELIAL_MIGRATION, KEGG_INTESTINAL_IMMUNE_NETWORK_FOR_IGA_PRODUCTION	ProB_Cells	FALSE	FALSE	FALSE	FALSE	FALSE	FALSE	CD74|CXCR4	48
ProB_Cells	ProB_Cells	MS4A1	CD53	1	8.06224e-07	3.11684e-07	0.908886	0.784833	Both	KEGG_HEMATOPOIETIC_CELL_LINEAGE		ProB_Cells	FALSE	FALSE	FALSE	FALSE	FALSE	FALSE	MS4A1|CD53	6
ProB_Cells	ProB_Cells	ITGA4	CD81	2	8.06224e-07	2.82625e-06	0.933883	0.881996	Both	KEGG_CELL_ADHESION_MOLECULES_CAMS, KEGG_REGULATION_OF_ACTIN_CYTOSKELETON, KEGG_ECM_RECEPTOR_INTERACTION, KEGG_HEMATOPOIETIC_CELL_LINEAGE, KEGG_FOCAL_ADHESION, KEGG_DILATED_CARDIOMYOPATHY, KEGG_LEISHMANIA_INFECTION, KEGG_HYPERTROPHIC_CARDIOMYOPATHY_HCM, KEGG_LEUKOCYTE_TRANSENDOTHELIAL_MIGRATION, KEGG_ARRHYTHMOGENIC_RIGHT_VENTRICULAR_CARDIOMYOPATHY_ARVC, KEGG_INTESTINAL_IMMUNE_NETWORK_FOR_IGA_PRODU…	KEGG_B_CELL_RECEPTOR_SIGNALING_PATHWAY	ProB_Cells	FALSE	FALSE	FALSE	FALSE	FALSE	FALSE	ITGA4|CD81	20
ProB_Cells	ProB_Cells	CD19	CD81	6	8.06224e-07	4.30595e-07	0.939856	0.799737	Both	KEGG_PRIMARY_IMMUNODEFICIENCY, KEGG_HEMATOPOIETIC_CELL_LINEAGE, KEGG_B_CELL_RECEPTOR_SIGNALING_PATHWAY	KEGG_B_CELL_RECEPTOR_SIGNALING_PATHWAY	ProB_Cells	FALSE	FALSE	FALSE	FALSE	FALSE	FALSE	CD19|CD81	4
ProB_Cells	ProB_Cells	CD53	CD37	1	8.06224e-07	3.11684e-07	0.928568	0.863145	Both		KEGG_HEMATOPOIETIC_CELL_LINEAGE	ProB_Cells	FALSE	FALSE	FALSE	FALSE	FALSE	FALSE	CD53|CD37	42
ProB_Cells	ProB_Cells	CD81	CD37	1	8.06224e-07	3.11684e-07	0.836551	0.840431	Both	KEGG_B_CELL_RECEPTOR_SIGNALING_PATHWAY	KEGG_HEMATOPOIETIC_CELL_LINEAGE	ProB_Cells	FALSE	FALSE	FALSE	FALSE	FALSE	FALSE	CD81|CD37	28
ProB_Cells	ProB_Cells	BTLA	CD79A	6	8.06224e-07	3.11684e-07	0.980832	0.951478	Both		KEGG_PRIMARY_IMMUNODEFICIENCY, KEGG_B_CELL_RECEPTOR_SIGNALING_PATHWAY	ProB_Cells	FALSE	FALSE	FALSE	FALSE	FALSE	FALSE	BTLA|CD79A	2
ProB_Cells	ProB_Cells	HLA-DMA	CD74	2	8.06224e-07	3.11684e-07	0.953312	0.965973	Both	KEGG_ASTHMA, KEGG_CELL_ADHESION_MOLECULES_CAMS, KEGG_LEISHMANIA_INFECTION, KEGG_VIRAL_MYOCARDITIS, KEGG_ANTIGEN_PROCESSING_AND_PRESENTATION, KEGG_ALLOGRAFT_REJECTION, KEGG_SYSTEMIC_LUPUS_ERYTHEMATOSUS, KEGG_TYPE_I_DIABETES_MELLITUS, KEGG_AUTOIMMUNE_THYROID_DISEASE, KEGG_GRAFT_VERSUS_HOST_DISEASE, KEGG_INTESTINAL_IMMUNE_NETWORK_FOR_IGA_PRODUCTION	KEGG_ANTIGEN_PROCESSING_AND_PRESENTATION	ProB_Cells	FALSE	FALSE	FALSE	FALSE	FALSE	FALSE	HLA-DMA|CD74	18
ProB_Cells	ProB_Cells	HLA-DMB	CD74	2	8.06224e-07	3.11684e-07	0.861574	0.969314	Both	KEGG_ASTHMA, KEGG_CELL_ADHESION_MOLECULES_CAMS, KEGG_LEISHMANIA_INFECTION, KEGG_VIRAL_MYOCARDITIS, KEGG_ANTIGEN_PROCESSING_AND_PRESENTATION, KEGG_ALLOGRAFT_REJECTION, KEGG_SYSTEMIC_LUPUS_ERYTHEMATOSUS, KEGG_TYPE_I_DIABETES_MELLITUS, KEGG_AUTOIMMUNE_THYROID_DISEASE, KEGG_GRAFT_VERSUS_HOST_DISEASE, KEGG_INTESTINAL_IMMUNE_NETWORK_FOR_IGA_PRODUCTION	KEGG_ANTIGEN_PROCESSING_AND_PRESENTATION	ProB_Cells	FALSE	FALSE	FALSE	FALSE	FALSE	FALSE	HLA-DMB|CD74	12
ProB_Cells	Platelets	ITGB1BP1	ITGB3	1	8.06224e-07	3.11684e-07	0.93474	0.967688	Both		KEGG_REGULATION_OF_ACTIN_CYTOSKELETON, KEGG_ECM_RECEPTOR_INTERACTION, KEGG_HEMATOPOIETIC_CELL_LINEAGE, KEGG_FOCAL_ADHESION, KEGG_DILATED_CARDIOMYOPATHY, KEGG_HYPERTROPHIC_CARDIOMYOPATHY_HCM, KEGG_ARRHYTHMOGENIC_RIGHT_VENTRICULAR_CARDIOMYOPATHY_ARVC	Platelets	FALSE	FALSE	FALSE	FALSE	FALSE	FALSE	ITGB1BP1|ITGB3	3
ProB_Cells	Platelets	ADAM23	ITGB3	2	8.06224e-07	3.11684e-07	0.917109	0.942477	Both		KEGG_REGULATION_OF_ACTIN_CYTOSKELETON, KEGG_ECM_RECEPTOR_INTERACTION, KEGG_HEMATOPOIETIC_CELL_LINEAGE, KEGG_FOCAL_ADHESION, KEGG_DILATED_CARDIOMYOPATHY, KEGG_HYPERTROPHIC_CARDIOMYOPATHY_HCM, KEGG_ARRHYTHMOGENIC_RIGHT_VENTRICULAR_CARDIOMYOPATHY_ARVC	Platelets	FALSE	FALSE	FALSE	FALSE	FALSE	FALSE	ADAM23|ITGB3	1
ProB_Cells	Platelets	HLA-DRA	CD63	2	8.06224e-07	3.11684e-07	0.828729	0.793031	Both	KEGG_ASTHMA, KEGG_CELL_ADHESION_MOLECULES_CAMS, KEGG_LEISHMANIA_INFECTION, KEGG_VIRAL_MYOCARDITIS, KEGG_ANTIGEN_PROCESSING_AND_PRESENTATION, KEGG_ALLOGRAFT_REJECTION, KEGG_SYSTEMIC_LUPUS_ERYTHEMATOSUS, KEGG_HEMATOPOIETIC_CELL_LINEAGE, KEGG_TYPE_I_DIABETES_MELLITUS, KEGG_AUTOIMMUNE_THYROID_DISEASE, KEGG_GRAFT_VERSUS_HOST_DISEASE, KEGG_INTESTINAL_IMMUNE_NETWORK_FOR_IGA_PRODUCTION	KEGG_LYSOSOME	Platelets	FALSE	FALSE	FALSE	FALSE	FALSE	FALSE	HLA-DRA|CD63	30
ProB_Cells	Platelets	CALR	ITGA2B	3	8.06224e-07	3.11684e-07	0.929268	0.784939	Both	KEGG_ANTIGEN_PROCESSING_AND_PRESENTATION	KEGG_REGULATION_OF_ACTIN_CYTOSKELETON, KEGG_ECM_RECEPTOR_INTERACTION, KEGG_HYPERTROPHIC_CARDIOMYOPATHY_HCM, KEGG_HEMATOPOIETIC_CELL_LINEAGE, KEGG_FOCAL_ADHESION, KEGG_DILATED_CARDIOMYOPATHY, KEGG_ARRHYTHMOGENIC_RIGHT_VENTRICULAR_CARDIOMYOPATHY_ARVC, KEGG_SMALL_CELL_LUNG_CANCER, KEGG_PATHWAYS_IN_CANCER	Platelets	FALSE	FALSE	FALSE	FALSE	FALSE	FALSE	CALR|ITGA2B	8
ProB_Cells	Platelets	ADAM17	GP1BA	1	8.06224e-07	3.11684e-07	0.828511	0.854368	Both	KEGG_EPITHELIAL_CELL_SIGNALING_IN_HELICOBACTER_PYLORI_INFECTION, KEGG_ALZHEIMERS_DISEASE, KEGG_NOTCH_SIGNALING_PATHWAY	KEGG_ECM_RECEPTOR_INTERACTION, KEGG_HEMATOPOIETIC_CELL_LINEAGE	Platelets	FALSE	FALSE	FALSE	FALSE	FALSE	FALSE	ADAM17|GP1BA	3
ProB_Cells	EC	ADAM10	APP	4	8.06224e-07	3.11684e-07	0.864804	0.93288	Both	KEGG_EPITHELIAL_CELL_SIGNALING_IN_HELICOBACTER_PYLORI_INFECTION, KEGG_ALZHEIMERS_DISEASE	KEGG_ALZHEIMERS_DISEASE	EC	FALSE	TRUE	FALSE	FALSE	FALSE	TRUE	ADAM10|APP	25
ProB_Cells	EC	ADAM23	ITGA5	2	8.06224e-07	3.11684e-07	0.940863	0.796336	Both		KEGG_REGULATION_OF_ACTIN_CYTOSKELETON, KEGG_ECM_RECEPTOR_INTERACTION, KEGG_HYPERTROPHIC_CARDIOMYOPATHY_HCM, KEGG_HEMATOPOIETIC_CELL_LINEAGE, KEGG_FOCAL_ADHESION, KEGG_DILATED_CARDIOMYOPATHY, KEGG_ARRHYTHMOGENIC_RIGHT_VENTRICULAR_CARDIOMYOPATHY_ARVC	EC	FALSE	TRUE	FALSE	FALSE	FALSE	TRUE	ADAM23|ITGA5	1
ProB_Cells	EC	HLA-DRA	CD81	1	8.06224e-07	3.11684e-07	0.964229	0.891261	Both	KEGG_ASTHMA, KEGG_CELL_ADHESION_MOLECULES_CAMS, KEGG_LEISHMANIA_INFECTION, KEGG_VIRAL_MYOCARDITIS, KEGG_ANTIGEN_PROCESSING_AND_PRESENTATION, KEGG_ALLOGRAFT_REJECTION, KEGG_SYSTEMIC_LUPUS_ERYTHEMATOSUS, KEGG_HEMATOPOIETIC_CELL_LINEAGE, KEGG_TYPE_I_DIABETES_MELLITUS, KEGG_AUTOIMMUNE_THYROID_DISEASE, KEGG_GRAFT_VERSUS_HOST_DISEASE, KEGG_INTESTINAL_IMMUNE_NETWORK_FOR_IGA_PRODUCTION	KEGG_B_CELL_RECEPTOR_SIGNALING_PATHWAY	EC	FALSE	TRUE	FALSE	FALSE	FALSE	TRUE	HLA-DRA|CD81	12
ProB_Cells	EC	HLA-DRB1	CD81	1	8.06224e-07	3.11684e-07	0.935854	0.975889	Both	KEGG_CELL_ADHESION_MOLECULES_CAMS, KEGG_VIRAL_MYOCARDITIS, KEGG_ALLOGRAFT_REJECTION, KEGG_SYSTEMIC_LUPUS_ERYTHEMATOSUS, KEGG_HEMATOPOIETIC_CELL_LINEAGE, KEGG_GRAFT_VERSUS_HOST_DISEASE, KEGG_ASTHMA, KEGG_LEISHMANIA_INFECTION, KEGG_ANTIGEN_PROCESSING_AND_PRESENTATION, KEGG_TYPE_I_DIABETES_MELLITUS, KEGG_AUTOIMMUNE_THYROID_DISEASE, KEGG_INTESTINAL_IMMUNE_NETWORK_FOR_IGA_PRODUCTION	KEGG_B_CELL_RECEPTOR_SIGNALING_PATHWAY	EC	FALSE	TRUE	FALSE	FALSE	FALSE	TRUE	HLA-DRB1|CD81	16
ProB_Cells	EC	APP	FLT1	1	8.06224e-07	3.11684e-07	0.916906	0.973082	Both	KEGG_ALZHEIMERS_DISEASE	KEGG_CYTOKINE_CYTOKINE_RECEPTOR_INTERACTION, KEGG_ENDOCYTOSIS, KEGG_FOCAL_ADHESION	EC	FALSE	TRUE	FALSE	FALSE	FALSE	TRUE	APP|FLT1	5
ProB_Cells	EC	PTPRC	CD4	1	8.06224e-07	7.77088e-07	0.86805	0.759059	Both	KEGG_CELL_ADHESION_MOLECULES_CAMS, KEGG_PRIMARY_IMMUNODEFICIENCY, KEGG_FC_GAMMA_R_MEDIATED_PHAGOCYTOSIS, KEGG_T_CELL_RECEPTOR_SIGNALING_PATHWAY	KEGG_CELL_ADHESION_MOLECULES_CAMS, KEGG_ANTIGEN_PROCESSING_AND_PRESENTATION, KEGG_PRIMARY_IMMUNODEFICIENCY, KEGG_HEMATOPOIETIC_CELL_LINEAGE, KEGG_T_CELL_RECEPTOR_SIGNALING_PATHWAY	EC	FALSE	TRUE	FALSE	FALSE	FALSE	TRUE	PTPRC|CD4	18
ProB_Cells	EC	PTPRC	MRC1	6	8.06224e-07	3.11684e-07	0.973315	0.779363	Both	KEGG_CELL_ADHESION_MOLECULES_CAMS, KEGG_PRIMARY_IMMUNODEFICIENCY, KEGG_FC_GAMMA_R_MEDIATED_PHAGOCYTOSIS, KEGG_T_CELL_RECEPTOR_SIGNALING_PATHWAY		EC	FALSE	TRUE	FALSE	FALSE	FALSE	TRUE	PTPRC|MRC1	6
ProB_Cells	EC	HLA-C	NOTCH4	1	8.06224e-07	8.12424e-07	0.987153	0.820784	Both	KEGG_CELL_ADHESION_MOLECULES_CAMS, KEGG_VIRAL_MYOCARDITIS, KEGG_NATURAL_KILLER_CELL_MEDIATED_CYTOTOXICITY, KEGG_ANTIGEN_PROCESSING_AND_PRESENTATION, KEGG_ALLOGRAFT_REJECTION, KEGG_ENDOCYTOSIS, KEGG_TYPE_I_DIABETES_MELLITUS, KEGG_AUTOIMMUNE_THYROID_DISEASE, KEGG_GRAFT_VERSUS_HOST_DISEASE	KEGG_DORSO_VENTRAL_AXIS_FORMATION, KEGG_NOTCH_SIGNALING_PATHWAY	EC	FALSE	TRUE	FALSE	FALSE	FALSE	TRUE	HLA-C|NOTCH4	11
ProB_Cells	EC	ITGA4	VCAM1	3	8.06224e-07	7.92524e-06	0.986231	0.791677	Both	KEGG_CELL_ADHESION_MOLECULES_CAMS, KEGG_REGULATION_OF_ACTIN_CYTOSKELETON, KEGG_ECM_RECEPTOR_INTERACTION, KEGG_HEMATOPOIETIC_CELL_LINEAGE, KEGG_FOCAL_ADHESION, KEGG_DILATED_CARDIOMYOPATHY, KEGG_LEISHMANIA_INFECTION, KEGG_HYPERTROPHIC_CARDIOMYOPATHY_HCM, KEGG_LEUKOCYTE_TRANSENDOTHELIAL_MIGRATION, KEGG_ARRHYTHMOGENIC_RIGHT_VENTRICULAR_CARDIOMYOPATHY_ARVC, KEGG_INTESTINAL_IMMUNE_NETWORK_FOR_IGA_PRODU…	KEGG_CELL_ADHESION_MOLECULES_CAMS, KEGG_LEUKOCYTE_TRANSENDOTHELIAL_MIGRATION	EC	FALSE	TRUE	FALSE	FALSE	FALSE	TRUE	ITGA4|VCAM1	10
ProB_Cells	EC	ITGA4	CD81	2	8.06224e-07	1.23098e-06	0.913567	0.953665	Both	KEGG_CELL_ADHESION_MOLECULES_CAMS, KEGG_REGULATION_OF_ACTIN_CYTOSKELETON, KEGG_ECM_RECEPTOR_INTERACTION, KEGG_HEMATOPOIETIC_CELL_LINEAGE, KEGG_FOCAL_ADHESION, KEGG_DILATED_CARDIOMYOPATHY, KEGG_LEISHMANIA_INFECTION, KEGG_HYPERTROPHIC_CARDIOMYOPATHY_HCM, KEGG_LEUKOCYTE_TRANSENDOTHELIAL_MIGRATION, KEGG_ARRHYTHMOGENIC_RIGHT_VENTRICULAR_CARDIOMYOPATHY_ARVC, KEGG_INTESTINAL_IMMUNE_NETWORK_FOR_IGA_PRODU…	KEGG_B_CELL_RECEPTOR_SIGNALING_PATHWAY	EC	FALSE	TRUE	FALSE	FALSE	FALSE	TRUE	ITGA4|CD81	20
ProB_Cells	EC	CD19	CD81	6	8.06224e-07	3.11684e-07	0.950987	0.883206	Both	KEGG_PRIMARY_IMMUNODEFICIENCY, KEGG_HEMATOPOIETIC_CELL_LINEAGE, KEGG_B_CELL_RECEPTOR_SIGNALING_PATHWAY	KEGG_B_CELL_RECEPTOR_SIGNALING_PATHWAY	EC	FALSE	TRUE	FALSE	FALSE	FALSE	TRUE	CD19|CD81	4
ProB_Cells	EC	ENG	CDH5	1	8.06224e-07		0.871644		Young		KEGG_CELL_ADHESION_MOLECULES_CAMS, KEGG_LEUKOCYTE_TRANSENDOTHELIAL_MIGRATION	EC	FALSE	TRUE	FALSE	FALSE	FALSE	TRUE	ENG|CDH5	1
ProB_Cells	EC	TGFBR2	ENG	12	8.06224e-07	3.17737e-07	0.863632	0.806524	Both	KEGG_PANCREATIC_CANCER, KEGG_CYTOKINE_CYTOKINE_RECEPTOR_INTERACTION, KEGG_TGF_BETA_SIGNALING_PATHWAY, KEGG_CHRONIC_MYELOID_LEUKEMIA, KEGG_ADHERENS_JUNCTION, KEGG_PATHWAYS_IN_CANCER, KEGG_COLORECTAL_CANCER, KEGG_MAPK_SIGNALING_PATHWAY		EC	FALSE	TRUE	FALSE	FALSE	FALSE	TRUE	TGFBR2|ENG	8
ProB_Cells	EC	TGFBR2	CDH5	1	8.06224e-07	3.11684e-07	0.865867	0.72679	Both	KEGG_PANCREATIC_CANCER, KEGG_CYTOKINE_CYTOKINE_RECEPTOR_INTERACTION, KEGG_TGF_BETA_SIGNALING_PATHWAY, KEGG_CHRONIC_MYELOID_LEUKEMIA, KEGG_ADHERENS_JUNCTION, KEGG_PATHWAYS_IN_CANCER, KEGG_COLORECTAL_CANCER, KEGG_MAPK_SIGNALING_PATHWAY	KEGG_CELL_ADHESION_MOLECULES_CAMS, KEGG_LEUKOCYTE_TRANSENDOTHELIAL_MIGRATION	EC	FALSE	TRUE	FALSE	FALSE	FALSE	TRUE	TGFBR2|CDH5	4
ProB_Cells	EC	TGFBR2	TGFBR3	14	8.06224e-07	2.64079e-06	0.896615	0.796135	Both	KEGG_PANCREATIC_CANCER, KEGG_CYTOKINE_CYTOKINE_RECEPTOR_INTERACTION, KEGG_TGF_BETA_SIGNALING_PATHWAY, KEGG_CHRONIC_MYELOID_LEUKEMIA, KEGG_ADHERENS_JUNCTION, KEGG_PATHWAYS_IN_CANCER, KEGG_COLORECTAL_CANCER, KEGG_MAPK_SIGNALING_PATHWAY		EC	FALSE	TRUE	FALSE	FALSE	FALSE	TRUE	TGFBR2|TGFBR3	8
ProB_Cells	EC	ADAM17	APP	3	8.06224e-07	3.11684e-07	0.857553	0.792172	Both	KEGG_EPITHELIAL_CELL_SIGNALING_IN_HELICOBACTER_PYLORI_INFECTION, KEGG_ALZHEIMERS_DISEASE, KEGG_NOTCH_SIGNALING_PATHWAY	KEGG_ALZHEIMERS_DISEASE	EC	FALSE	TRUE	FALSE	FALSE	FALSE	TRUE	ADAM17|APP	15
ProB_Cells	EC	TNF	TNFRSF1A	98	8.06224e-07		0.724733		Young	KEGG_ADIPOCYTOKINE_SIGNALING_PATHWAY, KEGG_CYTOKINE_CYTOKINE_RECEPTOR_INTERACTION, KEGG_TGF_BETA_SIGNALING_PATHWAY, KEGG_TOLL_LIKE_RECEPTOR_SIGNALING_PATHWAY, KEGG_GRAFT_VERSUS_HOST_DISEASE, KEGG_NOD_LIKE_RECEPTOR_SIGNALING_PATHWAY, KEGG_RIG_I_LIKE_RECEPTOR_SIGNALING_PATHWAY, KEGG_HYPERTROPHIC_CARDIOMYOPATHY_HCM, KEGG_AMYOTROPHIC_LATERAL_SCLEROSIS_ALS, KEGG_T_CELL_RECEPTOR_SIGNALING_PATHWAY, KEGG…	KEGG_ADIPOCYTOKINE_SIGNALING_PATHWAY, KEGG_CYTOKINE_CYTOKINE_RECEPTOR_INTERACTION, KEGG_APOPTOSIS, KEGG_ALZHEIMERS_DISEASE, KEGG_MAPK_SIGNALING_PATHWAY, KEGG_AMYOTROPHIC_LATERAL_SCLEROSIS_ALS	EC	FALSE	TRUE	FALSE	FALSE	FALSE	TRUE	TNF|TNFRSF1A	4
ProB_Cells	EC	TNF	FLT4	1	8.06224e-07		0.862926		Young	KEGG_ADIPOCYTOKINE_SIGNALING_PATHWAY, KEGG_CYTOKINE_CYTOKINE_RECEPTOR_INTERACTION, KEGG_TGF_BETA_SIGNALING_PATHWAY, KEGG_TOLL_LIKE_RECEPTOR_SIGNALING_PATHWAY, KEGG_GRAFT_VERSUS_HOST_DISEASE, KEGG_NOD_LIKE_RECEPTOR_SIGNALING_PATHWAY, KEGG_RIG_I_LIKE_RECEPTOR_SIGNALING_PATHWAY, KEGG_HYPERTROPHIC_CARDIOMYOPATHY_HCM, KEGG_AMYOTROPHIC_LATERAL_SCLEROSIS_ALS, KEGG_T_CELL_RECEPTOR_SIGNALING_PATHWAY, KEGG…	KEGG_CYTOKINE_CYTOKINE_RECEPTOR_INTERACTION, KEGG_FOCAL_ADHESION	EC	FALSE	TRUE	FALSE	FALSE	FALSE	TRUE	TNF|FLT4	1
ProB_Cells	EC	TNF	LTBR	2	8.06224e-07		0.865367		Young	KEGG_ADIPOCYTOKINE_SIGNALING_PATHWAY, KEGG_CYTOKINE_CYTOKINE_RECEPTOR_INTERACTION, KEGG_TGF_BETA_SIGNALING_PATHWAY, KEGG_TOLL_LIKE_RECEPTOR_SIGNALING_PATHWAY, KEGG_GRAFT_VERSUS_HOST_DISEASE, KEGG_NOD_LIKE_RECEPTOR_SIGNALING_PATHWAY, KEGG_RIG_I_LIKE_RECEPTOR_SIGNALING_PATHWAY, KEGG_HYPERTROPHIC_CARDIOMYOPATHY_HCM, KEGG_AMYOTROPHIC_LATERAL_SCLEROSIS_ALS, KEGG_T_CELL_RECEPTOR_SIGNALING_PATHWAY, KEGG…	KEGG_CYTOKINE_CYTOKINE_RECEPTOR_INTERACTION, KEGG_INTESTINAL_IMMUNE_NETWORK_FOR_IGA_PRODUCTION	EC	FALSE	TRUE	FALSE	FALSE	FALSE	TRUE	TNF|LTBR	2
ProB_Cells	EC	TNF	NOTCH1	1	8.06224e-07		0.785188		Young	KEGG_ADIPOCYTOKINE_SIGNALING_PATHWAY, KEGG_CYTOKINE_CYTOKINE_RECEPTOR_INTERACTION, KEGG_TGF_BETA_SIGNALING_PATHWAY, KEGG_TOLL_LIKE_RECEPTOR_SIGNALING_PATHWAY, KEGG_GRAFT_VERSUS_HOST_DISEASE, KEGG_NOD_LIKE_RECEPTOR_SIGNALING_PATHWAY, KEGG_RIG_I_LIKE_RECEPTOR_SIGNALING_PATHWAY, KEGG_HYPERTROPHIC_CARDIOMYOPATHY_HCM, KEGG_AMYOTROPHIC_LATERAL_SCLEROSIS_ALS, KEGG_T_CELL_RECEPTOR_SIGNALING_PATHWAY, KEGG…	KEGG_NOTCH_SIGNALING_PATHWAY, KEGG_PRION_DISEASES, KEGG_DORSO_VENTRAL_AXIS_FORMATION	EC	FALSE	TRUE	FALSE	FALSE	FALSE	TRUE	TNF|NOTCH1	3
ProB_Cells	EC	HLA-DQA2	CD4	1	8.06224e-07	3.84039e-07	0.72254	0.923137	Both	KEGG_ASTHMA, KEGG_ANTIGEN_PROCESSING_AND_PRESENTATION, KEGG_TYPE_I_DIABETES_MELLITUS, KEGG_AUTOIMMUNE_THYROID_DISEASE, KEGG_GRAFT_VERSUS_HOST_DISEASE, KEGG_INTESTINAL_IMMUNE_NETWORK_FOR_IGA_PRODUCTION, KEGG_CELL_ADHESION_MOLECULES_CAMS, KEGG_LEISHMANIA_INFECTION, KEGG_VIRAL_MYOCARDITIS, KEGG_ALLOGRAFT_REJECTION, KEGG_SYSTEMIC_LUPUS_ERYTHEMATOSUS	KEGG_CELL_ADHESION_MOLECULES_CAMS, KEGG_ANTIGEN_PROCESSING_AND_PRESENTATION, KEGG_PRIMARY_IMMUNODEFICIENCY, KEGG_HEMATOPOIETIC_CELL_LINEAGE, KEGG_T_CELL_RECEPTOR_SIGNALING_PATHWAY	EC	FALSE	TRUE	FALSE	FALSE	FALSE	TRUE	HLA-DQA2|CD4	3
ProB_Cells	EC	HLA-DQB1	CD4	2	8.06224e-07	3.11684e-07	0.948232	0.812286	Both	KEGG_ASTHMA, KEGG_CELL_ADHESION_MOLECULES_CAMS, KEGG_LEISHMANIA_INFECTION, KEGG_VIRAL_MYOCARDITIS, KEGG_ANTIGEN_PROCESSING_AND_PRESENTATION, KEGG_ALLOGRAFT_REJECTION, KEGG_SYSTEMIC_LUPUS_ERYTHEMATOSUS, KEGG_TYPE_I_DIABETES_MELLITUS, KEGG_AUTOIMMUNE_THYROID_DISEASE, KEGG_GRAFT_VERSUS_HOST_DISEASE, KEGG_INTESTINAL_IMMUNE_NETWORK_FOR_IGA_PRODUCTION	KEGG_CELL_ADHESION_MOLECULES_CAMS, KEGG_ANTIGEN_PROCESSING_AND_PRESENTATION, KEGG_PRIMARY_IMMUNODEFICIENCY, KEGG_HEMATOPOIETIC_CELL_LINEAGE, KEGG_T_CELL_RECEPTOR_SIGNALING_PATHWAY	EC	FALSE	TRUE	FALSE	FALSE	FALSE	TRUE	HLA-DQB1|CD4	9
ProB_Cells	EC	HLA-DPA1	CD4	2	8.06224e-07	3.11684e-07	0.897587	0.858602	Both	KEGG_ASTHMA, KEGG_CELL_ADHESION_MOLECULES_CAMS, KEGG_LEISHMANIA_INFECTION, KEGG_VIRAL_MYOCARDITIS, KEGG_ANTIGEN_PROCESSING_AND_PRESENTATION, KEGG_ALLOGRAFT_REJECTION, KEGG_SYSTEMIC_LUPUS_ERYTHEMATOSUS, KEGG_TYPE_I_DIABETES_MELLITUS, KEGG_AUTOIMMUNE_THYROID_DISEASE, KEGG_GRAFT_VERSUS_HOST_DISEASE, KEGG_INTESTINAL_IMMUNE_NETWORK_FOR_IGA_PRODUCTION	KEGG_CELL_ADHESION_MOLECULES_CAMS, KEGG_ANTIGEN_PROCESSING_AND_PRESENTATION, KEGG_PRIMARY_IMMUNODEFICIENCY, KEGG_HEMATOPOIETIC_CELL_LINEAGE, KEGG_T_CELL_RECEPTOR_SIGNALING_PATHWAY	EC	FALSE	TRUE	FALSE	FALSE	FALSE	TRUE	HLA-DPA1|CD4	12
ProB_Cells	EC	HLA-DMA	CD74	2	8.06224e-07	7.31781e-07	0.844284	0.802115	Both	KEGG_ASTHMA, KEGG_CELL_ADHESION_MOLECULES_CAMS, KEGG_LEISHMANIA_INFECTION, KEGG_VIRAL_MYOCARDITIS, KEGG_ANTIGEN_PROCESSING_AND_PRESENTATION, KEGG_ALLOGRAFT_REJECTION, KEGG_SYSTEMIC_LUPUS_ERYTHEMATOSUS, KEGG_TYPE_I_DIABETES_MELLITUS, KEGG_AUTOIMMUNE_THYROID_DISEASE, KEGG_GRAFT_VERSUS_HOST_DISEASE, KEGG_INTESTINAL_IMMUNE_NETWORK_FOR_IGA_PRODUCTION	KEGG_ANTIGEN_PROCESSING_AND_PRESENTATION	EC	FALSE	TRUE	FALSE	FALSE	FALSE	TRUE	HLA-DMA|CD74	18
ProB_Cells	EC	HLA-DMB	CD74	2	8.06224e-07	4.24069e-07	0.92459	0.793361	Both	KEGG_ASTHMA, KEGG_CELL_ADHESION_MOLECULES_CAMS, KEGG_LEISHMANIA_INFECTION, KEGG_VIRAL_MYOCARDITIS, KEGG_ANTIGEN_PROCESSING_AND_PRESENTATION, KEGG_ALLOGRAFT_REJECTION, KEGG_SYSTEMIC_LUPUS_ERYTHEMATOSUS, KEGG_TYPE_I_DIABETES_MELLITUS, KEGG_AUTOIMMUNE_THYROID_DISEASE, KEGG_GRAFT_VERSUS_HOST_DISEASE, KEGG_INTESTINAL_IMMUNE_NETWORK_FOR_IGA_PRODUCTION	KEGG_ANTIGEN_PROCESSING_AND_PRESENTATION	EC	FALSE	TRUE	FALSE	FALSE	FALSE	TRUE	HLA-DMB|CD74	12
ProB_Cells	EC	BMP3	BMPR2	1	8.06224e-07	3.11684e-07	0.915563	0.884903	Both		KEGG_CYTOKINE_CYTOKINE_RECEPTOR_INTERACTION, KEGG_TGF_BETA_SIGNALING_PATHWAY	EC	FALSE	TRUE	FALSE	FALSE	FALSE	TRUE	BMP3|BMPR2	2
ProB_Cells	EC	VEGFB	NRP1	10	8.06224e-07	3.11684e-07	0.911296	0.717421	Both	KEGG_CYTOKINE_CYTOKINE_RECEPTOR_INTERACTION, KEGG_PANCREATIC_CANCER, KEGG_MTOR_SIGNALING_PATHWAY, KEGG_FOCAL_ADHESION, KEGG_BLADDER_CANCER, KEGG_PATHWAYS_IN_CANCER, KEGG_RENAL_CELL_CARCINOMA	KEGG_AXON_GUIDANCE	EC	FALSE	TRUE	FALSE	FALSE	FALSE	TRUE	VEGFB|NRP1	2
ProB_Cells	EC	VEGFB	FLT1	19	8.06224e-07	3.11684e-07	0.890587	0.881857	Both	KEGG_CYTOKINE_CYTOKINE_RECEPTOR_INTERACTION, KEGG_PANCREATIC_CANCER, KEGG_MTOR_SIGNALING_PATHWAY, KEGG_FOCAL_ADHESION, KEGG_BLADDER_CANCER, KEGG_PATHWAYS_IN_CANCER, KEGG_RENAL_CELL_CARCINOMA	KEGG_CYTOKINE_CYTOKINE_RECEPTOR_INTERACTION, KEGG_ENDOCYTOSIS, KEGG_FOCAL_ADHESION	EC	FALSE	TRUE	FALSE	FALSE	FALSE	TRUE	VEGFB|FLT1	1
ProB_Cells	EC	VEGFB	KDR	1	8.06224e-07	3.11684e-07	0.900593	0.699342	Both	KEGG_CYTOKINE_CYTOKINE_RECEPTOR_INTERACTION, KEGG_PANCREATIC_CANCER, KEGG_MTOR_SIGNALING_PATHWAY, KEGG_FOCAL_ADHESION, KEGG_BLADDER_CANCER, KEGG_PATHWAYS_IN_CANCER, KEGG_RENAL_CELL_CARCINOMA	KEGG_VEGF_SIGNALING_PATHWAY, KEGG_CYTOKINE_CYTOKINE_RECEPTOR_INTERACTION, KEGG_ENDOCYTOSIS, KEGG_FOCAL_ADHESION	EC	FALSE	TRUE	FALSE	FALSE	FALSE	TRUE	VEGFB|KDR	1
ProB_Cells	EC	IL16	CD4	16	8.06224e-07	5.95873e-07	0.798474	0.896954	Both		KEGG_CELL_ADHESION_MOLECULES_CAMS, KEGG_ANTIGEN_PROCESSING_AND_PRESENTATION, KEGG_PRIMARY_IMMUNODEFICIENCY, KEGG_HEMATOPOIETIC_CELL_LINEAGE, KEGG_T_CELL_RECEPTOR_SIGNALING_PATHWAY	EC	FALSE	TRUE	FALSE	FALSE	FALSE	TRUE	IL16|CD4	8
ProB_Cells	MSC	ADAM10	NOTCH3	5	8.06224e-07	3.11684e-07	0.862721	0.754182	Both	KEGG_EPITHELIAL_CELL_SIGNALING_IN_HELICOBACTER_PYLORI_INFECTION, KEGG_ALZHEIMERS_DISEASE	KEGG_DORSO_VENTRAL_AXIS_FORMATION, KEGG_NOTCH_SIGNALING_PATHWAY	MSC	FALSE	FALSE	FALSE	TRUE	FALSE	TRUE	ADAM10|NOTCH3	5
ProB_Cells	MSC	HLA-DRA	CD63	2	8.06224e-07	3.11684e-07	0.93561	0.971163	Both	KEGG_ASTHMA, KEGG_CELL_ADHESION_MOLECULES_CAMS, KEGG_LEISHMANIA_INFECTION, KEGG_VIRAL_MYOCARDITIS, KEGG_ANTIGEN_PROCESSING_AND_PRESENTATION, KEGG_ALLOGRAFT_REJECTION, KEGG_SYSTEMIC_LUPUS_ERYTHEMATOSUS, KEGG_HEMATOPOIETIC_CELL_LINEAGE, KEGG_TYPE_I_DIABETES_MELLITUS, KEGG_AUTOIMMUNE_THYROID_DISEASE, KEGG_GRAFT_VERSUS_HOST_DISEASE, KEGG_INTESTINAL_IMMUNE_NETWORK_FOR_IGA_PRODUCTION	KEGG_LYSOSOME	MSC	FALSE	FALSE	FALSE	TRUE	FALSE	TRUE	HLA-DRA|CD63	30
ProB_Cells	MSC	HLA-DRA	CD81	1	8.06224e-07	3.11684e-07	0.956266	0.818519	Both	KEGG_ASTHMA, KEGG_CELL_ADHESION_MOLECULES_CAMS, KEGG_LEISHMANIA_INFECTION, KEGG_VIRAL_MYOCARDITIS, KEGG_ANTIGEN_PROCESSING_AND_PRESENTATION, KEGG_ALLOGRAFT_REJECTION, KEGG_SYSTEMIC_LUPUS_ERYTHEMATOSUS, KEGG_HEMATOPOIETIC_CELL_LINEAGE, KEGG_TYPE_I_DIABETES_MELLITUS, KEGG_AUTOIMMUNE_THYROID_DISEASE, KEGG_GRAFT_VERSUS_HOST_DISEASE, KEGG_INTESTINAL_IMMUNE_NETWORK_FOR_IGA_PRODUCTION	KEGG_B_CELL_RECEPTOR_SIGNALING_PATHWAY	MSC	FALSE	FALSE	FALSE	TRUE	FALSE	TRUE	HLA-DRA|CD81	12
ProB_Cells	MSC	HLA-DRB1	CD81	1	8.06224e-07	3.11684e-07	0.978752	0.910837	Both	KEGG_CELL_ADHESION_MOLECULES_CAMS, KEGG_VIRAL_MYOCARDITIS, KEGG_ALLOGRAFT_REJECTION, KEGG_SYSTEMIC_LUPUS_ERYTHEMATOSUS, KEGG_HEMATOPOIETIC_CELL_LINEAGE, KEGG_GRAFT_VERSUS_HOST_DISEASE, KEGG_ASTHMA, KEGG_LEISHMANIA_INFECTION, KEGG_ANTIGEN_PROCESSING_AND_PRESENTATION, KEGG_TYPE_I_DIABETES_MELLITUS, KEGG_AUTOIMMUNE_THYROID_DISEASE, KEGG_INTESTINAL_IMMUNE_NETWORK_FOR_IGA_PRODUCTION	KEGG_B_CELL_RECEPTOR_SIGNALING_PATHWAY	MSC	FALSE	FALSE	FALSE	TRUE	FALSE	TRUE	HLA-DRB1|CD81	16
ProB_Cells	MSC	APP	LRP1	7	8.06224e-07	6.60608e-07	0.850616	0.938652	Both	KEGG_ALZHEIMERS_DISEASE	KEGG_ALZHEIMERS_DISEASE	MSC	FALSE	FALSE	FALSE	TRUE	FALSE	TRUE	APP|LRP1	10
ProB_Cells	MSC	ITGA4	VCAM1	3	8.06224e-07	3.11684e-07	0.933066	0.820387	Both	KEGG_CELL_ADHESION_MOLECULES_CAMS, KEGG_REGULATION_OF_ACTIN_CYTOSKELETON, KEGG_ECM_RECEPTOR_INTERACTION, KEGG_HEMATOPOIETIC_CELL_LINEAGE, KEGG_FOCAL_ADHESION, KEGG_DILATED_CARDIOMYOPATHY, KEGG_LEISHMANIA_INFECTION, KEGG_HYPERTROPHIC_CARDIOMYOPATHY_HCM, KEGG_LEUKOCYTE_TRANSENDOTHELIAL_MIGRATION, KEGG_ARRHYTHMOGENIC_RIGHT_VENTRICULAR_CARDIOMYOPATHY_ARVC, KEGG_INTESTINAL_IMMUNE_NETWORK_FOR_IGA_PRODU…	KEGG_CELL_ADHESION_MOLECULES_CAMS, KEGG_LEUKOCYTE_TRANSENDOTHELIAL_MIGRATION	MSC	FALSE	FALSE	FALSE	TRUE	FALSE	TRUE	ITGA4|VCAM1	10
ProB_Cells	MSC	ITGA4	CD81	2	8.06224e-07	3.11684e-07	0.860335	0.908989	Both	KEGG_CELL_ADHESION_MOLECULES_CAMS, KEGG_REGULATION_OF_ACTIN_CYTOSKELETON, KEGG_ECM_RECEPTOR_INTERACTION, KEGG_HEMATOPOIETIC_CELL_LINEAGE, KEGG_FOCAL_ADHESION, KEGG_DILATED_CARDIOMYOPATHY, KEGG_LEISHMANIA_INFECTION, KEGG_HYPERTROPHIC_CARDIOMYOPATHY_HCM, KEGG_LEUKOCYTE_TRANSENDOTHELIAL_MIGRATION, KEGG_ARRHYTHMOGENIC_RIGHT_VENTRICULAR_CARDIOMYOPATHY_ARVC, KEGG_INTESTINAL_IMMUNE_NETWORK_FOR_IGA_PRODU…	KEGG_B_CELL_RECEPTOR_SIGNALING_PATHWAY	MSC	FALSE	FALSE	FALSE	TRUE	FALSE	TRUE	ITGA4|CD81	20
ProB_Cells	MSC	ITGA4	ADAM28	2	8.06224e-07	1.05425e-06	0.956935	0.890806	Both	KEGG_CELL_ADHESION_MOLECULES_CAMS, KEGG_REGULATION_OF_ACTIN_CYTOSKELETON, KEGG_ECM_RECEPTOR_INTERACTION, KEGG_HEMATOPOIETIC_CELL_LINEAGE, KEGG_FOCAL_ADHESION, KEGG_DILATED_CARDIOMYOPATHY, KEGG_LEISHMANIA_INFECTION, KEGG_HYPERTROPHIC_CARDIOMYOPATHY_HCM, KEGG_LEUKOCYTE_TRANSENDOTHELIAL_MIGRATION, KEGG_ARRHYTHMOGENIC_RIGHT_VENTRICULAR_CARDIOMYOPATHY_ARVC, KEGG_INTESTINAL_IMMUNE_NETWORK_FOR_IGA_PRODU…		MSC	FALSE	FALSE	FALSE	TRUE	FALSE	TRUE	ITGA4|ADAM28	10
ProB_Cells	MSC	CD99	CD81	1	8.06224e-07	1.68391e-06	0.902863	0.729288	Both	KEGG_CELL_ADHESION_MOLECULES_CAMS, KEGG_LEUKOCYTE_TRANSENDOTHELIAL_MIGRATION	KEGG_B_CELL_RECEPTOR_SIGNALING_PATHWAY	MSC	FALSE	FALSE	FALSE	TRUE	FALSE	TRUE	CD99|CD81	24
ProB_Cells	MSC	CD19	CD81	6	8.06224e-07	3.11684e-07	0.827242	0.878623	Both	KEGG_PRIMARY_IMMUNODEFICIENCY, KEGG_HEMATOPOIETIC_CELL_LINEAGE, KEGG_B_CELL_RECEPTOR_SIGNALING_PATHWAY	KEGG_B_CELL_RECEPTOR_SIGNALING_PATHWAY	MSC	FALSE	FALSE	FALSE	TRUE	FALSE	TRUE	CD19|CD81	4
ProB_Cells	MSC	LRIG1	EGFR	5	8.06224e-07		0.826924		Young		KEGG_PANCREATIC_CANCER, KEGG_REGULATION_OF_ACTIN_CYTOSKELETON, KEGG_GNRH_SIGNALING_PATHWAY, KEGG_GLIOMA, KEGG_EPITHELIAL_CELL_SIGNALING_IN_HELICOBACTER_PYLORI_INFECTION, KEGG_CYTOKINE_CYTOKINE_RECEPTOR_INTERACTION, KEGG_DORSO_VENTRAL_AXIS_FORMATION, KEGG_ENDOCYTOSIS, KEGG_FOCAL_ADHESION, KEGG_MELANOMA, KEGG_ENDOMETRIAL_CANCER, KEGG_MAPK_SIGNALING_PATHWAY, KEGG_PROSTATE_CANCER, KEGG_GAP_JUNCTION, …	MSC	FALSE	FALSE	FALSE	TRUE	FALSE	TRUE	LRIG1|EGFR	1
ProB_Cells	MSC	LGALS9	MRC2	1	8.06224e-07	6.73673e-07	0.833933	0.744875	Both			MSC	FALSE	FALSE	FALSE	TRUE	FALSE	TRUE	LGALS9|MRC2	2
ProB_Cells	MSC	TNF	TNFRSF1A	98	8.06224e-07		0.874204		Young	KEGG_ADIPOCYTOKINE_SIGNALING_PATHWAY, KEGG_CYTOKINE_CYTOKINE_RECEPTOR_INTERACTION, KEGG_TGF_BETA_SIGNALING_PATHWAY, KEGG_TOLL_LIKE_RECEPTOR_SIGNALING_PATHWAY, KEGG_GRAFT_VERSUS_HOST_DISEASE, KEGG_NOD_LIKE_RECEPTOR_SIGNALING_PATHWAY, KEGG_RIG_I_LIKE_RECEPTOR_SIGNALING_PATHWAY, KEGG_HYPERTROPHIC_CARDIOMYOPATHY_HCM, KEGG_AMYOTROPHIC_LATERAL_SCLEROSIS_ALS, KEGG_T_CELL_RECEPTOR_SIGNALING_PATHWAY, KEGG…	KEGG_ADIPOCYTOKINE_SIGNALING_PATHWAY, KEGG_CYTOKINE_CYTOKINE_RECEPTOR_INTERACTION, KEGG_APOPTOSIS, KEGG_ALZHEIMERS_DISEASE, KEGG_MAPK_SIGNALING_PATHWAY, KEGG_AMYOTROPHIC_LATERAL_SCLEROSIS_ALS	MSC	FALSE	FALSE	FALSE	TRUE	FALSE	TRUE	TNF|TNFRSF1A	4
ProB_Cells	MSC	TNF	LTBR	2	8.06224e-07		0.757197		Young	KEGG_ADIPOCYTOKINE_SIGNALING_PATHWAY, KEGG_CYTOKINE_CYTOKINE_RECEPTOR_INTERACTION, KEGG_TGF_BETA_SIGNALING_PATHWAY, KEGG_TOLL_LIKE_RECEPTOR_SIGNALING_PATHWAY, KEGG_GRAFT_VERSUS_HOST_DISEASE, KEGG_NOD_LIKE_RECEPTOR_SIGNALING_PATHWAY, KEGG_RIG_I_LIKE_RECEPTOR_SIGNALING_PATHWAY, KEGG_HYPERTROPHIC_CARDIOMYOPATHY_HCM, KEGG_AMYOTROPHIC_LATERAL_SCLEROSIS_ALS, KEGG_T_CELL_RECEPTOR_SIGNALING_PATHWAY, KEGG…	KEGG_CYTOKINE_CYTOKINE_RECEPTOR_INTERACTION, KEGG_INTESTINAL_IMMUNE_NETWORK_FOR_IGA_PRODUCTION	MSC	FALSE	FALSE	FALSE	TRUE	FALSE	TRUE	TNF|LTBR	2
ProB_Cells	MSC	TNF	PTPRS	1	8.06224e-07		0.858667		Young	KEGG_ADIPOCYTOKINE_SIGNALING_PATHWAY, KEGG_CYTOKINE_CYTOKINE_RECEPTOR_INTERACTION, KEGG_TGF_BETA_SIGNALING_PATHWAY, KEGG_TOLL_LIKE_RECEPTOR_SIGNALING_PATHWAY, KEGG_GRAFT_VERSUS_HOST_DISEASE, KEGG_NOD_LIKE_RECEPTOR_SIGNALING_PATHWAY, KEGG_RIG_I_LIKE_RECEPTOR_SIGNALING_PATHWAY, KEGG_HYPERTROPHIC_CARDIOMYOPATHY_HCM, KEGG_AMYOTROPHIC_LATERAL_SCLEROSIS_ALS, KEGG_T_CELL_RECEPTOR_SIGNALING_PATHWAY, KEGG…		MSC	FALSE	FALSE	FALSE	TRUE	FALSE	TRUE	TNF|PTPRS	2
ProB_Cells	MSC	HLA-DQB1	CD4	2	8.06224e-07	4.84123e-07	0.792882	0.927611	Both	KEGG_ASTHMA, KEGG_CELL_ADHESION_MOLECULES_CAMS, KEGG_LEISHMANIA_INFECTION, KEGG_VIRAL_MYOCARDITIS, KEGG_ANTIGEN_PROCESSING_AND_PRESENTATION, KEGG_ALLOGRAFT_REJECTION, KEGG_SYSTEMIC_LUPUS_ERYTHEMATOSUS, KEGG_TYPE_I_DIABETES_MELLITUS, KEGG_AUTOIMMUNE_THYROID_DISEASE, KEGG_GRAFT_VERSUS_HOST_DISEASE, KEGG_INTESTINAL_IMMUNE_NETWORK_FOR_IGA_PRODUCTION	KEGG_CELL_ADHESION_MOLECULES_CAMS, KEGG_ANTIGEN_PROCESSING_AND_PRESENTATION, KEGG_PRIMARY_IMMUNODEFICIENCY, KEGG_HEMATOPOIETIC_CELL_LINEAGE, KEGG_T_CELL_RECEPTOR_SIGNALING_PATHWAY	MSC	FALSE	FALSE	FALSE	TRUE	FALSE	TRUE	HLA-DQB1|CD4	9
ProB_Cells	MSC	HLA-DPA1	CD4	2	8.06224e-07	4.99594e-07	0.742132	0.71013	Both	KEGG_ASTHMA, KEGG_CELL_ADHESION_MOLECULES_CAMS, KEGG_LEISHMANIA_INFECTION, KEGG_VIRAL_MYOCARDITIS, KEGG_ANTIGEN_PROCESSING_AND_PRESENTATION, KEGG_ALLOGRAFT_REJECTION, KEGG_SYSTEMIC_LUPUS_ERYTHEMATOSUS, KEGG_TYPE_I_DIABETES_MELLITUS, KEGG_AUTOIMMUNE_THYROID_DISEASE, KEGG_GRAFT_VERSUS_HOST_DISEASE, KEGG_INTESTINAL_IMMUNE_NETWORK_FOR_IGA_PRODUCTION	KEGG_CELL_ADHESION_MOLECULES_CAMS, KEGG_ANTIGEN_PROCESSING_AND_PRESENTATION, KEGG_PRIMARY_IMMUNODEFICIENCY, KEGG_HEMATOPOIETIC_CELL_LINEAGE, KEGG_T_CELL_RECEPTOR_SIGNALING_PATHWAY	MSC	FALSE	FALSE	FALSE	TRUE	FALSE	TRUE	HLA-DPA1|CD4	12
ProB_Cells	MSC	BMP3	ACVR2A	2	8.06224e-07		0.802849		Young		KEGG_CYTOKINE_CYTOKINE_RECEPTOR_INTERACTION, KEGG_TGF_BETA_SIGNALING_PATHWAY	MSC	FALSE	FALSE	FALSE	TRUE	FALSE	TRUE	BMP3|ACVR2A	1
ProB_Cells	MSC	BMP3	BMPR1A	1	8.06224e-07	3.11684e-07	0.822574	0.884192	Both		KEGG_CYTOKINE_CYTOKINE_RECEPTOR_INTERACTION, KEGG_TGF_BETA_SIGNALING_PATHWAY	MSC	FALSE	FALSE	FALSE	TRUE	FALSE	TRUE	BMP3|BMPR1A	1
ProB_Cells	MSC	FAM3C	LIFR	1	8.06224e-07	4.91813e-07	0.894814	0.892641	Both		KEGG_CYTOKINE_CYTOKINE_RECEPTOR_INTERACTION, KEGG_JAK_STAT_SIGNALING_PATHWAY	MSC	FALSE	FALSE	FALSE	TRUE	FALSE	TRUE	FAM3C|LIFR	9
Platelets	Dendritic_cells	ITGB1BP1	ITGB2	1	8.06224e-07	3.11684e-07	0.805793	0.876891	Both		KEGG_CELL_ADHESION_MOLECULES_CAMS, KEGG_VIRAL_MYOCARDITIS, KEGG_REGULATION_OF_ACTIN_CYTOSKELETON, KEGG_NATURAL_KILLER_CELL_MEDIATED_CYTOTOXICITY, KEGG_LEISHMANIA_INFECTION, KEGG_LEUKOCYTE_TRANSENDOTHELIAL_MIGRATION	Dendritic_cells	FALSE	FALSE	FALSE	FALSE	FALSE	FALSE	ITGB1BP1|ITGB2	21
Platelets	Dendritic_cells	THBS1	LRP1	15	8.06224e-07	1.82182e-06	0.966117	0.802339	Both	KEGG_ECM_RECEPTOR_INTERACTION, KEGG_TGF_BETA_SIGNALING_PATHWAY, KEGG_FOCAL_ADHESION, KEGG_BLADDER_CANCER, KEGG_P53_SIGNALING_PATHWAY	KEGG_ALZHEIMERS_DISEASE	Dendritic_cells	FALSE	FALSE	FALSE	FALSE	FALSE	FALSE	THBS1|LRP1	4
Platelets	Dendritic_cells	GP1BB	ITGB2	1	8.06224e-07	3.11684e-07	0.959978	0.817133	Both	KEGG_ECM_RECEPTOR_INTERACTION, KEGG_HEMATOPOIETIC_CELL_LINEAGE	KEGG_CELL_ADHESION_MOLECULES_CAMS, KEGG_VIRAL_MYOCARDITIS, KEGG_REGULATION_OF_ACTIN_CYTOSKELETON, KEGG_NATURAL_KILLER_CELL_MEDIATED_CYTOTOXICITY, KEGG_LEISHMANIA_INFECTION, KEGG_LEUKOCYTE_TRANSENDOTHELIAL_MIGRATION	Dendritic_cells	FALSE	FALSE	FALSE	FALSE	FALSE	FALSE	GP1BB|ITGB2	7
Platelets	Dendritic_cells	GP1BB	ITGAM	1	8.06224e-07	3.11684e-07	0.95767	0.893214	Both	KEGG_ECM_RECEPTOR_INTERACTION, KEGG_HEMATOPOIETIC_CELL_LINEAGE	KEGG_CELL_ADHESION_MOLECULES_CAMS, KEGG_LEISHMANIA_INFECTION, KEGG_REGULATION_OF_ACTIN_CYTOSKELETON, KEGG_HEMATOPOIETIC_CELL_LINEAGE, KEGG_LEUKOCYTE_TRANSENDOTHELIAL_MIGRATION	Dendritic_cells	FALSE	FALSE	FALSE	FALSE	FALSE	FALSE	GP1BB|ITGAM	4
Platelets	Dendritic_cells	ICAM2	ITGB2	7	8.06224e-07	3.11684e-07	0.930963	0.891299	Both	KEGG_CELL_ADHESION_MOLECULES_CAMS, KEGG_NATURAL_KILLER_CELL_MEDIATED_CYTOTOXICITY	KEGG_CELL_ADHESION_MOLECULES_CAMS, KEGG_VIRAL_MYOCARDITIS, KEGG_REGULATION_OF_ACTIN_CYTOSKELETON, KEGG_NATURAL_KILLER_CELL_MEDIATED_CYTOTOXICITY, KEGG_LEISHMANIA_INFECTION, KEGG_LEUKOCYTE_TRANSENDOTHELIAL_MIGRATION	Dendritic_cells	FALSE	FALSE	FALSE	FALSE	FALSE	FALSE	ICAM2|ITGB2	35
Platelets	Dendritic_cells	GP9	ITGB2	1	8.06224e-07	3.11684e-07	0.943821	0.963662	Both	KEGG_HEMATOPOIETIC_CELL_LINEAGE, KEGG_ECM_RECEPTOR_INTERACTION	KEGG_CELL_ADHESION_MOLECULES_CAMS, KEGG_VIRAL_MYOCARDITIS, KEGG_REGULATION_OF_ACTIN_CYTOSKELETON, KEGG_NATURAL_KILLER_CELL_MEDIATED_CYTOTOXICITY, KEGG_LEISHMANIA_INFECTION, KEGG_LEUKOCYTE_TRANSENDOTHELIAL_MIGRATION	Dendritic_cells	FALSE	FALSE	FALSE	FALSE	FALSE	FALSE	GP9|ITGB2	7
Platelets	Dendritic_cells	GP9	ITGAM	1	8.06224e-07	3.11684e-07	0.748549	0.981495	Both	KEGG_HEMATOPOIETIC_CELL_LINEAGE, KEGG_ECM_RECEPTOR_INTERACTION	KEGG_CELL_ADHESION_MOLECULES_CAMS, KEGG_LEISHMANIA_INFECTION, KEGG_REGULATION_OF_ACTIN_CYTOSKELETON, KEGG_HEMATOPOIETIC_CELL_LINEAGE, KEGG_LEUKOCYTE_TRANSENDOTHELIAL_MIGRATION	Dendritic_cells	FALSE	FALSE	FALSE	FALSE	FALSE	FALSE	GP9|ITGAM	4
Platelets	Dendritic_cells	SELP	SELPLG	12	8.06224e-07	3.11684e-07	0.829781	0.973331	Both	KEGG_CELL_ADHESION_MOLECULES_CAMS	KEGG_CELL_ADHESION_MOLECULES_CAMS	Dendritic_cells	FALSE	FALSE	FALSE	FALSE	FALSE	FALSE	SELP|SELPLG	2
Platelets	Dendritic_cells	CALR	LRP1	11	8.06224e-07	4.88437e-07	0.812279	0.833267	Both	KEGG_ANTIGEN_PROCESSING_AND_PRESENTATION	KEGG_ALZHEIMERS_DISEASE	Dendritic_cells	FALSE	FALSE	FALSE	FALSE	FALSE	FALSE	CALR|LRP1	16
Platelets	Dendritic_cells	LY6G6F	LILRA5	1	8.06224e-07	3.11684e-07	0.822647	0.958124	Both			Dendritic_cells	FALSE	FALSE	FALSE	FALSE	FALSE	FALSE	LY6G6F|LILRA5	3
Platelets	Dendritic_cells	VWF	LRP1	1	8.06224e-07	2.25165e-06	0.733358	0.733053	Both	KEGG_ECM_RECEPTOR_INTERACTION, KEGG_COMPLEMENT_AND_COAGULATION_CASCADES, KEGG_FOCAL_ADHESION	KEGG_ALZHEIMERS_DISEASE	Dendritic_cells	FALSE	FALSE	FALSE	FALSE	FALSE	FALSE	VWF|LRP1	4
Platelets	Dendritic_cells	SERPINE2	LRP1	5	8.06224e-07	1.58632e-06	0.790539	0.901192	Both		KEGG_ALZHEIMERS_DISEASE	Dendritic_cells	FALSE	FALSE	FALSE	FALSE	FALSE	FALSE	SERPINE2|LRP1	2
Platelets	Dendritic_cells	IL1B	SIGIRR	1	8.06224e-07	3.88881e-07	0.845026	0.844434	Both	KEGG_CYTOKINE_CYTOKINE_RECEPTOR_INTERACTION, KEGG_APOPTOSIS, KEGG_ALZHEIMERS_DISEASE, KEGG_TOLL_LIKE_RECEPTOR_SIGNALING_PATHWAY, KEGG_HEMATOPOIETIC_CELL_LINEAGE, KEGG_GRAFT_VERSUS_HOST_DISEASE, KEGG_MAPK_SIGNALING_PATHWAY, KEGG_CYTOSOLIC_DNA_SENSING_PATHWAY, KEGG_NOD_LIKE_RECEPTOR_SIGNALING_PATHWAY, KEGG_LEISHMANIA_INFECTION, KEGG_PRION_DISEASES, KEGG_TYPE_I_DIABETES_MELLITUS		Dendritic_cells	FALSE	FALSE	FALSE	FALSE	FALSE	FALSE	IL1B|SIGIRR	3
Platelets	Dendritic_cells	PF4	LRP1	1	8.06224e-07	3.11684e-07	0.893814	0.856461	Both	KEGG_CHEMOKINE_SIGNALING_PATHWAY, KEGG_CYTOKINE_CYTOKINE_RECEPTOR_INTERACTION	KEGG_ALZHEIMERS_DISEASE	Dendritic_cells	FALSE	FALSE	FALSE	FALSE	FALSE	FALSE	PF4|LRP1	2
Platelets	Dendritic_cells	CCL5	CCR1	42	8.06224e-07	3.11684e-07	0.770606	0.953178	Both	KEGG_EPITHELIAL_CELL_SIGNALING_IN_HELICOBACTER_PYLORI_INFECTION, KEGG_CYTOKINE_CYTOKINE_RECEPTOR_INTERACTION, KEGG_TOLL_LIKE_RECEPTOR_SIGNALING_PATHWAY, KEGG_CYTOSOLIC_DNA_SENSING_PATHWAY, KEGG_NOD_LIKE_RECEPTOR_SIGNALING_PATHWAY, KEGG_CHEMOKINE_SIGNALING_PATHWAY, KEGG_PRION_DISEASES	KEGG_CYTOKINE_CYTOKINE_RECEPTOR_INTERACTION, KEGG_CHEMOKINE_SIGNALING_PATHWAY	Dendritic_cells	FALSE	FALSE	FALSE	FALSE	FALSE	FALSE	CCL5|CCR1	2
Platelets	Dendritic_cells	MIF	CD74	5	8.06224e-07	3.11684e-07	0.740914	0.908477	Both	KEGG_PHENYLALANINE_METABOLISM, KEGG_TYROSINE_METABOLISM	KEGG_ANTIGEN_PROCESSING_AND_PRESENTATION	Dendritic_cells	FALSE	FALSE	FALSE	FALSE	FALSE	FALSE	MIF|CD74	54
Platelets	Dendritic_cells	MIF	CD44	1	8.06224e-07	3.11684e-07	0.793807	0.884372	Both	KEGG_PHENYLALANINE_METABOLISM, KEGG_TYROSINE_METABOLISM	KEGG_ECM_RECEPTOR_INTERACTION, KEGG_HEMATOPOIETIC_CELL_LINEAGE	Dendritic_cells	FALSE	FALSE	FALSE	FALSE	FALSE	FALSE	MIF|CD44	63
Platelets	Neutrophils	GP1BB	ITGB2	1	8.06224e-07	3.11684e-07	0.856904	0.920381	Both	KEGG_ECM_RECEPTOR_INTERACTION, KEGG_HEMATOPOIETIC_CELL_LINEAGE	KEGG_CELL_ADHESION_MOLECULES_CAMS, KEGG_VIRAL_MYOCARDITIS, KEGG_REGULATION_OF_ACTIN_CYTOSKELETON, KEGG_NATURAL_KILLER_CELL_MEDIATED_CYTOTOXICITY, KEGG_LEISHMANIA_INFECTION, KEGG_LEUKOCYTE_TRANSENDOTHELIAL_MIGRATION	Neutrophils	FALSE	FALSE	FALSE	FALSE	FALSE	FALSE	GP1BB|ITGB2	7
Platelets	Neutrophils	GP1BB	ITGAM	1	8.06224e-07	3.11684e-07	0.841291	0.757042	Both	KEGG_ECM_RECEPTOR_INTERACTION, KEGG_HEMATOPOIETIC_CELL_LINEAGE	KEGG_CELL_ADHESION_MOLECULES_CAMS, KEGG_LEISHMANIA_INFECTION, KEGG_REGULATION_OF_ACTIN_CYTOSKELETON, KEGG_HEMATOPOIETIC_CELL_LINEAGE, KEGG_LEUKOCYTE_TRANSENDOTHELIAL_MIGRATION	Neutrophils	FALSE	FALSE	FALSE	FALSE	FALSE	FALSE	GP1BB|ITGAM	4
Platelets	Neutrophils	GP9	ITGB2	1	8.06224e-07	3.11684e-07	0.93886	0.845416	Both	KEGG_HEMATOPOIETIC_CELL_LINEAGE, KEGG_ECM_RECEPTOR_INTERACTION	KEGG_CELL_ADHESION_MOLECULES_CAMS, KEGG_VIRAL_MYOCARDITIS, KEGG_REGULATION_OF_ACTIN_CYTOSKELETON, KEGG_NATURAL_KILLER_CELL_MEDIATED_CYTOTOXICITY, KEGG_LEISHMANIA_INFECTION, KEGG_LEUKOCYTE_TRANSENDOTHELIAL_MIGRATION	Neutrophils	FALSE	FALSE	FALSE	FALSE	FALSE	FALSE	GP9|ITGB2	7
Platelets	Neutrophils	GP9	ITGAM	1	8.06224e-07	3.11684e-07	0.832194	0.880503	Both	KEGG_HEMATOPOIETIC_CELL_LINEAGE, KEGG_ECM_RECEPTOR_INTERACTION	KEGG_CELL_ADHESION_MOLECULES_CAMS, KEGG_LEISHMANIA_INFECTION, KEGG_REGULATION_OF_ACTIN_CYTOSKELETON, KEGG_HEMATOPOIETIC_CELL_LINEAGE, KEGG_LEUKOCYTE_TRANSENDOTHELIAL_MIGRATION	Neutrophils	FALSE	FALSE	FALSE	FALSE	FALSE	FALSE	GP9|ITGAM	4
[truncated: 8,355 more rows]

## Sheet: Including_Aged_ECRAB13MSCTHY1
source	target	ligand	receptor	curation_effort	aggregate_rank_Young	aggregate_rank_Old	connectome.weight_sc_Young	connectome.weight_sc_Old	natmi.edge_specificity_Young	natmi.edge_specificity_Old	age	kegg_pathway.ligand	kegg_pathway.receptor	interacting_cell	from_EC	to_EC	from_MSC	to_MSC	from_Niche	to_Niche	lr_pair	number_of_celltypes_interacting	celltypes
[truncated: 12,989 more rows]
