# Supplementary material for: Single‐Cell Profiling Reveals RAB13 + Endothelial Cells and Profibrotic Mesenchymal Cells in Aged Human Bone Marrow
Source: Aging Cell. 2026 Apr 9;25(4):e70475. doi: 10.1111/acel.70475 (PMC13063395; doi:10.1111/acel.70475)
Supplement: Supplementary file 30 — Table S13: Generalized linear mixed‐effects modeling of cell subpopulation proportions as a function of chronological age in EC and MSC. [file ACEL-25-e70475-s015.xlsx]

## Sheet: EC_mixed_results_edad_subpoblac
EC mixed model results
Subpopulation	Coefficient	SE	Z_value	P_value	P_adjusted	OR	CI_lower	CI_upper	CI_lower_OR	CI_upper_OR
Sinusoids	-0.0734338	0.0177644	-4.13377	3.56861645960382e-05	0.000214117	0.929198	-0.108252	-0.0386156	0.897401	0.96212
Venous	0.0362347	0.0138697	2.61251	0.00898806	0.0134821	1.0369	0.0090501	0.0634194	1.00909	1.06547
Arteries	0.0414878	0.0176825	2.34627	0.0189625	0.022755	1.04236	0.00683016	0.0761455	1.00685	1.07912
RAB13+	0.107172	0.0353788	3.02927	0.00245142	0.00735426	1.11313	0.0378296	0.176515	1.03855	1.19305
Capillaries	0.0472625	0.0179885	2.62737	0.00860485	0.0134821	1.0484	0.012005	0.0825201	1.01208	1.08602
Proliferative	0.0226259	0.0408763	0.553522	0.579906	0.579906	1.02288	-0.0574916	0.102743	0.94413	1.10821
MSC mixed model results
Subpopulation	Coefficient	SE	Z_value	P_value	P_adjusted	OR	CI_lower	CI_upper	CI_lower_OR	CI_upper_OR
MSC	-0.0567239	0.0301103	-1.88387	0.0595828	0.0794437	0.944855	-0.11574	0.00229235	0.890707	1.00229
Pericytes	0.036577	0.0347608	1.05225	0.292685	0.292685	1.03725	-0.0315542	0.104708	0.968938	1.11039
OLN-primed	0.0749577	0.0277319	2.70294	0.00687283	0.0143373	1.07784	0.0206032	0.129312	1.02082	1.13805
THY1+MSC	0.101709	0.0378255	2.68891	0.00716867	0.0143373	1.10706	0.0275713	0.175847	1.02795	1.19226
